# Supplementary material for: A molecular portrait of epithelial–mesenchymal plasticity in prostate cancer associated with clinical outcome
Source: Oncogene. 2018 Sep 7;38(7):913–34. doi: 10.1038/s41388-018-0488-5 (PMC6514858; doi:10.1038/s41388-018-0488-5)
Supplement: Supplementary file 1 — Supplemental dataset 1 - Clusters [file 41388_2018_488_MOESM1_ESM.xlsx]

## Sheet: Snail-dataset
#1.2
12223	15
Name	Description	SNAI1.D0.R1	SNAI1.D0.R2	SNAI1.D0.R3	SNAI1.EMT.D5.R1	SNAI1.EMT.D5.R2	SNAI1.EMT.D5.R3	SNAI1.MET.D3.R1	SNAI1.MET.D3.R2	SNAI1.MET.D3.R3	SNAI1.MET.D5.R1	SNAI1.MET.D5.R2	SNAI1.MET.D5.R3	SNAI1.MET.D20.R1	SNAI1.MET.D20.R2	SNAI1.MET.D20.R3
AKAP9	A kinase (PRKA) anchor protein 9 [Source:HGNC Symbol;Acc:HGNC:379]	6.00128	7.36652	7.55171	6.26998	7.6537	7.58017	6.66162	6.34046	7.25621	7.26966	7.24544	7.68016	6.55441	6.81829	7.28014
IFNAR2;IL10RB-AS1;IL10RB;AP000295.9	interferon (alpha, beta and omega) receptor 2 [Source:HGNC Symbol;Acc:HGNC:5433];IL10RB antisense RNA 1 (head to head) [Source:HGNC Symbol;Acc:HGNC:44303];interleukin 10 receptor, beta [Source:HGNC Symbol;Acc:HGNC:5965];	7.50428	7.7083	7.50437	6.57313	6.17878	7.53165	7.07803	6.99397	7.16896	7.0551	7.07	7.40785	6.64287	7.05121	6.76155
PMAIP1	phorbol-12-myristate-13-acetate-induced protein 1 [Source:HGNC Symbol;Acc:HGNC:9108]	10.1073	10.1665	10.1376	8.51736	9.00275	9.09896	9.80383	9.7154	9.90643	9.71898	9.64791	9.55727	10.0284	10.0957	10.313
SGOL2	shugoshin-like 2 (S. pombe) [Source:HGNC Symbol;Acc:HGNC:30812]	6.40224	7.37731	7.02866	5.40475	5.47223	6.72327	6.17651	5.97389	6.36722	6.74956	6.9604	7.1065	6.13955	6.18285	5.85175
CEP290	centrosomal protein 290kDa [Source:HGNC Symbol;Acc:HGNC:29021]	7.41416	8.16125	8.31865	7.45654	8.8117	8.70384	7.59067	7.71221	8.4315	8.23029	8.12688	8.33214	7.58727	7.88646	8.10024
MRPL44	mitochondrial ribosomal protein L44 [Source:HGNC Symbol;Acc:HGNC:16650]	11.4665	11.3445	11.4637	11.0964	10.981	10.9509	11.3668	11.1765	11.4314	11.3925	11.4207	11.4027	11.6591	11.6631	11.7755
C2orf74;RP11-493E12.3	chromosome 2 open reading frame 74 [Source:HGNC Symbol;Acc:HGNC:34439];	7.56137	7.608	7.92448	8.10078	8.72362	8.58535	7.97344	7.36781	8.22545	7.73633	7.75549	7.74728	7.20823	7.95208	8.07496
ORC4	origin recognition complex, subunit 4 [Source:HGNC Symbol;Acc:HGNC:8490]	11.4172	11.3962	11.9286	10.9412	11.341	11.6899	11.6908	11.1267	11.432	11.9877	11.706	11.7428	11.4287	11.6867	11.8175
ABHD10	abhydrolase domain containing 10 [Source:HGNC Symbol;Acc:HGNC:25656]	12.0603	12.0159	12.2094	12.4283	12.5413	12.4738	12.4906	12.1955	12.2396	12.2981	12.3982	12.3557	12.115	11.8259	12.0926
ZMAT1	zinc finger, matrin-type 1 [Source:HGNC Symbol;Acc:HGNC:29377]	6.64008	6.53315	6.52525	6.09276	7.72327	7.94906	7.40992	7.17748	7.6075	7.18442	6.92495	7.10138	5.88791	6.49803	6.67612
DOT1L	DOT1-like histone H3K79 methyltransferase [Source:HGNC Symbol;Acc:HGNC:24948]	11.1607	11.0997	11.074	11.3305	11.0094	10.9898	11.3568	11.1479	11.2335	11.3026	11.2457	11.3489	11.3477	11.1902	11.4353
SHROOM3	shroom family member 3 [Source:HGNC Symbol;Acc:HGNC:30422]	13.307	13.2098	13.2465	12.223	12.2514	12.3556	13.003	12.6604	12.9698	13.1412	13.1054	13.2748	13.1644	12.9327	13.0293
BCAP29	B-cell receptor-associated protein 29 [Source:HGNC Symbol;Acc:HGNC:24131]	10.6305	10.7176	10.9337	9.67427	9.88566	9.98474	10.4124	9.95915	10.4031	10.6528	10.6067	10.561	10.3322	10.6515	10.5341
PKIB	protein kinase (cAMP-dependent, catalytic) inhibitor beta [Source:HGNC Symbol;Acc:HGNC:9018]	9.37478	9.22591	9.61598	7.14975	7.38523	7.54882	8.72618	8.36555	8.90875	8.59993	8.67192	8.54125	9.71214	9.58208	9.79729
SLC1A3	solute carrier family 1 (glial high affinity glutamate transporter), member 3 [Source:HGNC Symbol;Acc:HGNC:10941]	8.27305	8.27493	8.12753	6.58154	7.02621	6.76675	7.88368	7.36349	7.75565	7.98888	7.95062	7.70955	8.08215	8.56311	8.65419
USP33	ubiquitin specific peptidase 33 [Source:HGNC Symbol;Acc:HGNC:20059]	12.4472	12.2317	12.3102	13.1018	13.331	12.8367	12.5662	12.0749	12.3342	12.2339	12.4568	12.4061	12.2945	12.5875	12.7984
BAP1	BRCA1 associated protein-1 (ubiquitin carboxy-terminal hydrolase) [Source:HGNC Symbol;Acc:HGNC:950]	6.96132	6.93356	7.44276	7.35114	7.55642	7.59203	7.80406	8.1358	8.06165	7.14489	6.77636	7.27136	6.13303	6.21807	6.39622
BST2	bone marrow stromal cell antigen 2 [Source:HGNC Symbol;Acc:HGNC:1119]	6.13303	6.11871	6.14466	7.2251	6.4934	6.66469	5.34873	5.27485	5.81174	5.62272	5.99846	5.97806	6.65577	6.18285	6.40321
CCK	cholecystokinin [Source:HGNC Symbol;Acc:HGNC:1569]	6.57175	6.38684	6.49094	7.24901	6.57244	6.83806	6.51552	5.66534	6.10329	6.33295	5.85996	6.04066	5.75443	5.96605	5.84149
PATE4	prostate and testis expressed 4 [Source:HGNC Symbol;Acc:HGNC:35427]	5.87205	5.14697	5.16491	5.0264	4.75853	5.11563	5.36354	5.19431	4.90361	5.04787	5.13256	4.93074	5.16628	4.83001	5.02891
C11orf74	chromosome 11 open reading frame 74 [Source:HGNC Symbol;Acc:HGNC:25142]	10.6282	10.7847	10.929	11.061	11.4443	11.258	10.908	10.417	11.0058	10.7206	10.8607	10.6541	10.315	11.0558	11.0841
SERPINE2	serpin peptidase inhibitor, clade E (nexin, plasminogen activator inhibitor type 1), member 2 [Source:HGNC Symbol;Acc:HGNC:8951]	7.08384	7.20452	7.09252	10.5835	10.3373	10.3392	8.39777	8.22013	8.48097	7.66768	7.59144	7.766	7.24236	7.10805	7.12212
AP3B2	adaptor-related protein complex 3, beta 2 subunit [Source:HGNC Symbol;Acc:HGNC:567]	6.26593	6.27845	6.30648	6.88056	7.25385	7.18881	6.818	7.06853	6.92657	6.43311	6.28687	6.28897	6.3017	6.12083	6.34953
HIF3A	hypoxia inducible factor 3, alpha subunit [Source:HGNC Symbol;Acc:HGNC:15825]	6.20034	6.41026	6.01656	6.26998	5.76578	6.33762	7.12353	6.19945	5.91913	5.86193	6.02035	6.1747	6.30999	6.28603	5.84149
SERPINI1	serpin peptidase inhibitor, clade I (neuroserpin), member 1 [Source:HGNC Symbol;Acc:HGNC:8943]	9.33463	9.32935	9.61894	9.94625	9.74577	9.8879	9.20725	8.81626	9.27837	8.78417	8.68755	8.74145	9.43478	9.79305	9.86608
THBS4	thrombospondin 4 [Source:HGNC Symbol;Acc:HGNC:11788]	6.47297	6.58974	6.3362	8.13022	8.55125	8.51653	7.29619	7.02703	7.20713	6.34993	6.37405	6.22433	6.47334	6.44068	6.50256
GTF2A1L	general transcription factor IIA, 1-like [Source:HGNC Symbol;Acc:HGNC:30727]	4.90306	4.71986	4.92535	5.22093	5.20502	5.18307	4.9892	5.08215	5.09851	5.20101	4.73163	4.88431	4.9804	4.7242	4.69349
METTL9	methyltransferase like 9 [Source:HGNC Symbol;Acc:HGNC:24586]	12.7051	12.5139	12.8579	13.1714	13.0268	12.9417	12.4751	11.8941	12.5919	12.6267	12.5615	12.4854	12.9475	12.9377	12.9305
VAX2	ventral anterior homeobox 2 [Source:HGNC Symbol;Acc:HGNC:12661]	7.79072	7.77186	7.91102	10.1814	9.85435	9.96958	8.54711	8.06156	8.44596	7.95796	7.93513	8.03555	8.31839	8.15827	8.0534
GOLGA5	golgin A5 [Source:HGNC Symbol;Acc:HGNC:4428]	10.4242	10.2458	10.4833	10.6811	10.3532	10.5307	10.2467	9.64913	10.2918	10.2094	10.0552	9.92923	10.4435	10.2458	10.348
TUBE1	tubulin, epsilon 1 [Source:HGNC Symbol;Acc:HGNC:20775]	9.87066	9.76931	9.72775	9.28446	9.70901	9.55043	9.40438	9.19402	9.5943	9.50503	9.29991	9.41839	9.6005	9.96767	9.96781
JRKL	JRK-like [Source:HGNC Symbol;Acc:HGNC:6200]	7.63753	7.46622	7.70335	8.19083	8.42684	8.72254	8.11285	7.50924	7.83612	7.91296	7.83397	7.79943	7.20823	7.3117	7.34096
MIR99AHG	mir-99a-let-7c cluster host gene (non-protein coding) [Source:HGNC Symbol;Acc:HGNC:1274]	10.8725	10.9252	11.2035	11.7537	12.071	11.9498	10.9562	10.844	11.1459	11.1885	11.044	11.2235	11.1646	11.372	11.3092
PPP3R1	protein phosphatase 3, regulatory subunit B, alpha [Source:HGNC Symbol;Acc:HGNC:9317]	8.5559	8.16748	8.92744	9.19927	9.1233	9.08064	9.34948	9.41221	9.54468	8.76628	8.02275	8.64697	7.80035	7.9034	8.41069
PGAP1	post-GPI attachment to proteins 1 [Source:HGNC Symbol;Acc:HGNC:25712]	7.08384	6.87463	6.96224	8.2704	8.53788	8.32469	7.49821	7.48152	7.55083	7.16044	7.07	6.97981	6.86193	7.01034	7.26274
PSMB11	proteasome (prosome, macropain) subunit, beta type, 11 [Source:HGNC Symbol;Acc:HGNC:31963]	5.86137	7.41589	5.53916	5.48747	5.33985	5.55738	5.58086	5.49295	5.44483	5.59314	5.62538	5.6766	5.58052	5.89234	5.14419
CCDC126	coiled-coil domain containing 126 [Source:HGNC Symbol;Acc:HGNC:22398]	8.92323	8.82109	9.22252	10.2299	10.3532	10.6252	9.62439	8.87456	9.33536	9.15682	8.97837	8.93339	8.87561	9.29672	9.21743
STAM2	signal transducing adaptor molecule (SH3 domain and ITAM motif) 2 [Source:HGNC Symbol;Acc:HGNC:11358]	7.83429	7.61392	7.86137	8.1332	7.95489	8.38914	7.58364	7.03292	7.52075	7.77366	7.72463	7.85154	7.77261	7.90094	7.84156
TMEM165	transmembrane protein 165 [Source:HGNC Symbol;Acc:HGNC:30760]	10.5457	10.3269	10.3768	10.1002	10.0024	10.0932	10.198	9.86475	10.3225	10.3462	10.1734	10.1532	10.4463	10.3291	10.3734
FAM83G	family with sequence similarity 83, member G [Source:HGNC Symbol;Acc:HGNC:32554]	7.14593	7.1739	6.99923	6.51964	6.62687	6.87526	7.27263	7.48152	7.24328	7.0069	7.16079	7.13903	7.19967	7.14894	6.92885
TPRKB	TP53RK binding protein [Source:HGNC Symbol;Acc:HGNC:24259]	11.7796	11.8528	12.1699	11.3283	11.5295	11.729	11.6644	11.1733	11.5875	11.7541	11.6571	11.7647	11.4171	12.0194	11.7677
APH1A	APH1A gamma secretase subunit [Source:HGNC Symbol;Acc:HGNC:29509]	10.1746	9.96772	10.4841	10.9074	10.9217	10.7315	10.7503	11.2493	11.2519	10.3322	9.81491	10.3078	9.85942	10.1415	10.4343
CRISP3	cysteine-rich secretory protein 3 [Source:HGNC Symbol;Acc:HGNC:16904]	6.27401	5.92049	6.21344	5.35675	5.98791	5.82163	5.78642	5.81902	6.13466	5.97728	5.95367	6.10496	6.17561	6.47739	6.82684
BET1	Bet1 golgi vesicular membrane trafficking protein [Source:HGNC Symbol;Acc:HGNC:14562]	11.1494	11.1729	11.3662	10.2285	10.6457	10.7315	10.6398	10.1433	10.8066	11.0691	10.9885	10.979	11.0565	11.3111	11.293
FKBP10	FK506 binding protein 10, 65 kDa [Source:HGNC Symbol;Acc:HGNC:18169]	7.85061	7.80479	8.96306	9.20958	9.05041	9.19471	9.21555	9.19888	9.16109	8.54943	7.92421	8.93339	8.06162	7.98335	8.07219
HIGD1A	HIG1 hypoxia inducible domain family, member 1A [Source:HGNC Symbol;Acc:HGNC:29527]	6.95142	6.84421	7.1685	6.60666	6.47555	6.86503	7.20468	6.70209	6.79161	7.15534	7.08142	7.17322	7.1566	7.09863	6.83949
ALG6	ALG6, alpha-1,3-glucosyltransferase [Source:HGNC Symbol;Acc:HGNC:23157]	10.8327	10.7937	10.7689	10.4685	10.5951	10.5003	10.7973	10.6583	10.9773	10.8123	10.8577	10.7504	10.7457	11.1703	11.2399
SNX16	sorting nexin 16 [Source:HGNC Symbol;Acc:HGNC:14980]	9.37657	9.36155	9.65866	9.39921	9.40514	9.38228	8.96736	9.10356	9.33005	9.5894	9.48214	9.4979	9.28259	9.41295	9.69157
IGSF1	immunoglobulin superfamily, member 1 [Source:HGNC Symbol;Acc:HGNC:5948]	5.3071	5.21167	5.0274	6.70264	6.62687	6.71112	5.65366	5.475	5.74667	5.3687	5.65301	5.32152	5.12694	5.12365	5.22619
KLF3-AS1	KLF3 antisense RNA 1 [Source:HGNC Symbol;Acc:HGNC:25796]	5.79648	6.29274	5.62005	7.45654	8.00849	7.77134	6.59856	6.05651	6.41074	6.08384	6.03242	5.8761	6.08722	5.93664	5.84149
APH1A;C1orf54;CA14	APH1A gamma secretase subunit [Source:HGNC Symbol;Acc:HGNC:29509];chromosome 1 open reading frame 54 [Source:HGNC Symbol;Acc:HGNC:26258];carbonic anhydrase XIV [Source:HGNC Symbol;Acc:HGNC:1372]	8.17379	7.91258	8.63722	8.78595	8.76257	8.60354	8.67375	9.33247	9.01776	8.46111	8.359	8.66139	8.30772	8.2014	8.46157
NULL	NULL	13.4958	13.7074	13.3386	13.8442	13.7405	13.8221	13.3171	13.7258	13.7625	13.4208	13.5792	13.7009	13.9546	14.1084	14.1588
TSGA10	testis specific, 10 [Source:HGNC Symbol;Acc:HGNC:14927]	9.21902	9.08892	9.34349	9.48417	9.95049	9.75201	9.9078	9.22502	9.44988	9.92017	9.78463	9.81292	9.46768	9.85696	9.78426
AASDH	aminoadipate-semialdehyde dehydrogenase [Source:HGNC Symbol;Acc:HGNC:23993]	10.7995	10.7751	10.9287	11.3998	11.532	11.377	10.8735	10.6457	10.9511	11.1	10.7759	10.7562	10.8405	11.0101	10.9645
APBB2	amyloid beta (A4) precursor protein-binding, family B, member 2 [Source:HGNC Symbol;Acc:HGNC:582]	9.52891	9.30567	9.24382	11.5457	11.5856	10.9245	10.1089	10.0039	10.1869	9.69333	9.4382	9.47874	9.5034	9.53833	9.68696
ZNF568	zinc finger protein 568 [Source:HGNC Symbol;Acc:HGNC:25392]	8.29012	8.27908	8.23555	8.21095	8.58799	8.61077	8.19083	7.57914	8.21597	7.92414	7.83397	7.73124	7.56012	8.3287	8.29504
FZD7	frizzled class receptor 7 [Source:HGNC Symbol;Acc:HGNC:4045]	7.13618	7.12717	6.90593	8.74464	8.91272	8.6213	7.89392	7.29765	7.76849	7.04514	6.85897	6.64361	7.27327	7.16285	7.22323
LMBRD1	LMBR1 domain containing 1 [Source:HGNC Symbol;Acc:HGNC:23038]	11.8838	11.7007	11.9416	11.3985	11.8192	11.7601	12.3952	11.7306	12.0486	12.125	12.0248	11.9208	11.8868	11.7633	11.8053
ZNF280D	zinc finger protein 280D [Source:HGNC Symbol;Acc:HGNC:25953]	8.11368	8.23455	8.30487	9.27603	8.79972	9.18302	8.29817	8.19414	8.38711	8.19755	8.07739	8.15231	8.29512	8.12958	8.41915
CLCN1	chloride channel, voltage-sensitive 1 [Source:HGNC Symbol;Acc:HGNC:2019]	6.0678	6.18307	5.71954	5.7956	5.18623	5.93315	6.00996	5.93637	5.58667	5.62272	5.85996	5.83548	5.80119	5.83605	5.50166
NME5;RNU6-888P	NME/NM23 family member 5 [Source:HGNC Symbol;Acc:HGNC:7853];RNA, U6 small nuclear 888, pseudogene [Source:HGNC Symbol;Acc:HGNC:47851]	9.70521	9.87671	9.853	8.54244	9.28758	9.21873	9.37227	9.23063	9.60943	9.68246	9.63926	9.63876	9.45512	10.2616	10.2595
LINGO4	leucine rich repeat and Ig domain containing 4 [Source:HGNC Symbol;Acc:HGNC:31814]	7.75921	7.92576	7.95221	7.32694	7.36622	8.05756	8.25782	7.93634	7.77897	7.68976	7.86165	7.85437	7.67692	7.77089	7.29848
DNM3	dynamin 3 [Source:HGNC Symbol;Acc:HGNC:29125]	5.60565	5.48747	5.56571	5.90333	5.97728	5.82163	5.43197	5.14882	5.34005	5.45682	5.2757	5.14882	5.52285	5.62969	5.57434
ASCL1	achaete-scute family bHLH transcription factor 1 [Source:HGNC Symbol;Acc:HGNC:738]	4.92481	4.99692	5.00205	4.95684	4.95261	5.09851	4.96421	5.14882	5.20413	4.85515	4.85175	5.08891	5.14697	4.70044	5.02891
IDH3A	isocitrate dehydrogenase 3 (NAD+) alpha [Source:HGNC Symbol;Acc:HGNC:5384]	10.6707	10.6315	10.8677	10.0735	10.1228	10.2174	10.6169	9.97699	10.5191	10.5958	10.6723	10.551	10.8719	10.5607	10.7565
SLC9A5	solute carrier family 9, subfamily A (NHE5, cation proton antiporter 5), member 5 [Source:HGNC Symbol;Acc:HGNC:11078]	4.76879	5.17991	4.76879	4.6386	5.00102	4.95102	4.81786	4.90853	4.8726	4.77598	4.79087	4.93074	4.86531	4.92535	5.53951
WDR66	WD repeat domain 66 [Source:HGNC Symbol;Acc:HGNC:28506]	5.9817	5.92049	6.07317	5.65105	5.80486	5.92103	5.70673	5.97389	7.00811	5.83605	5.93047	5.8984	6.36394	6.36473	6.42015
MAN2A1	mannosidase, alpha, class 2A, member 1 [Source:HGNC Symbol;Acc:HGNC:6824]	7.97037	7.90559	7.70083	7.92235	7.82792	7.73263	7.43761	7.25535	7.47131	7.63192	7.62554	7.38665	7.55407	7.59966	7.6957
SPARC	secreted protein, acidic, cysteine-rich (osteonectin) [Source:HGNC Symbol;Acc:HGNC:11219]	6.00128	6.29274	6.18803	8.89833	8.28304	8.7072	7.08963	6.71065	7.07657	6.81291	6.66	6.96971	6.08722	5.76547	6.0201
TMCC3	transmembrane and coiled-coil domain family 3 [Source:HGNC Symbol;Acc:HGNC:29199]	6.7488	6.94211	6.65276	7.58193	7.20546	7.58338	7.03455	6.93998	7.39568	6.66291	6.82843	6.82684	6.21189	6.51193	6.24166
COL5A1	collagen, type V, alpha 1 [Source:HGNC Symbol;Acc:HGNC:2209]	5.97285	6.15252	5.67082	10.323	10.4376	9.82101	7.37484	7.60202	7.67572	6.71128	6.35715	6.50581	6.41536	6.76117	6.73732
KRCC1	lysine-rich coiled-coil 1 [Source:HGNC Symbol;Acc:HGNC:28039]	10.5797	10.5775	10.7522	11.2647	11.5652	11.4623	10.6101	10.3798	10.9311	10.7453	10.7143	10.676	10.4606	10.9884	11.0745
ZBTB25	zinc finger and BTB domain containing 25 [Source:HGNC Symbol;Acc:HGNC:13112]	8.47417	8.51888	8.59382	7.99262	7.90083	8.18859	8.48533	8.21493	8.29535	8.31788	8.20363	8.3863	8.27501	8.00428	8.25632
ERICH3	glutamate-rich 3 [Source:HGNC Symbol;Acc:HGNC:25346]	5.5928	5.79943	6.05553	5.66582	5.45794	5.9892	5.87205	6.14674	5.55738	5.70516	6.11374	5.91805	5.25824	5.39933	5.46649
SPEF2	sperm flagellar 2 [Source:HGNC Symbol;Acc:HGNC:26293]	7.4386	7.41919	7.79467	7.18881	7.62952	7.87222	7.07292	6.86045	7.0517	7.27433	7.19978	7.36523	7.23406	7.55223	7.33377
PIBF1	progesterone immunomodulatory binding factor 1 [Source:HGNC Symbol;Acc:HGNC:23352]	6.20034	6.42321	6.49094	6.4314	6.87652	6.66469	6.34893	6.26231	6.43558	6.55616	6.68634	6.53969	6.23775	6.38115	6.61102
ATP8B2	ATPase, aminophospholipid transporter, class I, type 8B, member 2 [Source:HGNC Symbol;Acc:HGNC:13534]	7.30798	7.39836	7.25664	8.35177	8.44351	8.44812	7.6484	7.66449	7.49076	7.32694	7.47472	7.31587	7.45013	7.34122	7.16256
MBIP	MAP3K12 binding inhibitory protein 1 [Source:HGNC Symbol;Acc:HGNC:20427]	9.38044	9.49185	9.48535	9.3604	9.60556	9.71471	9.15024	8.98056	9.35178	9.31731	9.13586	9.15367	8.78112	9.09023	9.29184
WWP1	WW domain containing E3 ubiquitin protein ligase 1 [Source:HGNC Symbol;Acc:HGNC:17004]	11.3146	11.3495	11.4328	11.6556	11.6474	11.8258	11.7181	11.5961	11.5292	11.6681	11.512	11.4729	11.0547	10.8419	10.9775
SLC30A5	solute carrier family 30 (zinc transporter), member 5 [Source:HGNC Symbol;Acc:HGNC:19089]	11.4195	11.3049	11.5582	10.731	10.8252	10.9497	11.2714	10.6457	11.0705	11.4733	11.3812	11.2526	11.5802	11.3487	11.3877
EML5	echinoderm microtubule associated protein like 5 [Source:HGNC Symbol;Acc:HGNC:18197]	6.96749	6.8094	7.17697	5.66582	6.21983	6.26828	6.9058	6.83347	6.73548	7.27866	6.9133	7.11445	7.63959	7.45654	7.49704
URI1	URI1, prefoldin-like chaperone [Source:HGNC Symbol;Acc:HGNC:13236]	11.7376	11.4841	12.0509	12.1712	12.0934	12.2108	11.9304	11.6371	11.6689	12.0066	11.5093	11.6288	11.758	11.5749	11.6989
HAO2	hydroxyacid oxidase 2 (long chain) [Source:HGNC Symbol;Acc:HGNC:4810]	7.0607	6.95664	6.89619	6.03092	5.9991	6.27676	6.98364	7.19504	7.11244	7.19978	7.14037	7.19845	6.91873	6.81829	6.93476
COL6A1	collagen, type VI, alpha 1 [Source:HGNC Symbol;Acc:HGNC:2211]	13.2496	13.2595	13.1593	15.071	15.234	14.84	14.1299	14.5285	14.0867	13.6129	13.4429	13.6447	12.8988	12.7168	12.9006
SPATA9	spermatogenesis associated 9 [Source:HGNC Symbol;Acc:HGNC:22988]	5.10615	4.95578	5.05084	6.07317	5.37464	6.39622	4.9892	4.90853	4.76758	4.97936	5.06511	5.16787	4.77299	4.95234	5.14419
ZNF333	zinc finger protein 333 [Source:HGNC Symbol;Acc:HGNC:15624]	7.06505	7.09636	7.14362	7.91941	7.75735	7.93744	7.48207	7.08722	7.35345	7.22865	7.09689	7.30378	7.1961	6.91371	6.86376
IL20	interleukin 20 [Source:HGNC Symbol;Acc:HGNC:6002]	5.71768	5.62172	5.76879	5.68012	5.30399	5.80119	5.55337	5.45831	5.18578	5.70516	5.44445	5.83548	5.65756	5.78731	5.50166
HOXA10	homeobox A10 [Source:HGNC Symbol;Acc:HGNC:5100]	11.1259	11.0202	11.2726	11.692	11.8074	11.9222	11.4978	11.2225	11.4563	11.334	11.1464	11.22	11.4775	11.3309	11.2941
PRPF18;RP11-295P9.3	pre-mRNA processing factor 18 [Source:HGNC Symbol;Acc:HGNC:17351];Protein LOC101928524 [Source:UniProtKB/TrEMBL;Acc:M0QXX3]	8.89206	8.80464	9.10918	8.49267	8.51874	8.84421	8.55622	8.22271	8.78504	8.68855	8.63722	8.75667	8.94598	9.06491	9.07548
FHOD3	formin homology 2 domain containing 3 [Source:HGNC Symbol;Acc:HGNC:26178]	7.67932	7.90791	7.77628	8.03967	8.09222	8.51939	8.43993	8.32829	8.36543	8.19755	8.23242	8.31554	7.98849	7.83267	7.79641
SUSD2	sushi domain containing 2 [Source:HGNC Symbol;Acc:HGNC:30667]	6.16787	6.10353	5.93878	6.80061	6.67852	6.71112	7.0517	7.5538	7.35345	6.4003	6.55668	6.50581	6.2776	6.33295	6.68284
CASC1	cancer susceptibility candidate 1 [Source:HGNC Symbol;Acc:HGNC:29599]	5.9625	6.03442	6.16159	6.99165	6.96801	7.37316	5.94251	6.1562	6.24555	6.18352	6.24987	6.15597	6.15643	6.23601	6.4369
SLC44A3	solute carrier family 44, member 3 [Source:HGNC Symbol;Acc:HGNC:28689]	8.31293	8.25277	8.61853	7.31505	7.38081	7.87701	9.10656	8.87836	8.84841	8.73682	8.53001	8.7783	8.31839	8.00218	8.1689
RUNDC1	RUN domain containing 1 [Source:HGNC Symbol;Acc:HGNC:25418]	10.0992	9.90118	10.1294	9.29801	9.43366	9.8548	10.0438	9.75108	9.99512	10.0735	9.94631	10.0763	10.2661	9.87972	9.9304
ANKAR	ankyrin and armadillo repeat containing [Source:HGNC Symbol;Acc:HGNC:26350]	7.19978	7.28645	7.29848	7.5191	7.64549	7.62189	7.24642	6.77733	7.29389	6.95868	7.15107	6.96971	6.9778	7.42922	7.44877
VMP1	vacuole membrane protein 1 [Source:HGNC Symbol;Acc:HGNC:29559]	12.2331	12.1587	12.0796	11.7621	11.7279	11.7296	11.7905	11.8	11.9106	12.0952	12.0074	11.8876	12.2279	12.0555	12.0661
PRRT1	proline-rich transmembrane protein 1 [Source:HGNC Symbol;Acc:HGNC:13943]	6.64008	6.69602	6.74422	6.70971	6.4934	7.01706	7.14315	6.78538	6.45102	6.61955	6.71237	6.65512	6.66743	7.33366	6.64082
NFATC2	nuclear factor of activated T-cells, cytoplasmic, calcineurin-dependent 2 [Source:HGNC Symbol;Acc:HGNC:7776]	5.79648	5.5497	5.43425	5.4255	5.30399	5.50707	5.61002	6.06731	5.52748	5.90962	5.46241	5.46798	5.7307	5.30793	5.73132
HACL1	2-hydroxyacyl-CoA lyase 1 [Source:HGNC Symbol;Acc:HGNC:17856]	12.7743	12.7031	12.5855	12.1795	12.3796	12.1705	12.7966	12.41	12.8053	12.6762	12.6787	12.492	12.4694	12.699	12.7768
CPEB4	cytoplasmic polyadenylation element binding protein 4 [Source:HGNC Symbol;Acc:HGNC:21747]	6.10448	6.14454	5.91968	6.70971	6.60278	6.40243	6.24469	6.77733	6.51211	5.79707	5.81145	6.02312	6.122	5.98662	5.96237
C4orf29	chromosome 4 open reading frame 29 [Source:HGNC Symbol;Acc:HGNC:26111]	8.18589	8.14141	8.06131	7.45654	7.77583	7.7946	7.9169	7.8128	8.0206	7.9735	7.96263	7.90224	7.79515	7.95803	8.03004
SLC41A3;ALDH1L1;ALDH1L1-AS1	solute carrier family 41, member 3 [Source:HGNC Symbol;Acc:HGNC:31046];aldehyde dehydrogenase 1 family, member L1 [Source:HGNC Symbol;Acc:HGNC:3978];ALDH1L1 antisense RNA 1 [Source:HGNC Symbol;Acc:HGNC:40244]	5.65529	5.5497	5.71954	5.48747	5.5031	5.42969	5.66824	5.58769	6.89764	5.73163	5.93047	5.65203	5.76668	5.30793	5.38958
SYT4	synaptotagmin IV [Source:HGNC Symbol;Acc:HGNC:11512]	7.0607	6.85897	6.87512	5.81989	6.23927	6.24534	7.70083	7.79405	7.72195	7.53938	7.26945	7.27501	6.94976	7.40311	7.22323
SH3PXD2A	SH3 and PX domains 2A [Source:HGNC Symbol;Acc:HGNC:23664]	6.91153	6.72947	6.49094	9.77218	9.7007	9.22422	6.78775	7.06853	7.14211	6.63489	6.62969	6.58283	6.81626	7.02022	6.99075
CENPE	centromere protein E, 312kDa [Source:HGNC Symbol;Acc:HGNC:1856]	6.18465	7.41276	7.27507	5.73317	6.68547	6.67676	6.0538	6.12248	7.05639	7.10293	6.75124	7.24317	6.35375	6.66727	6.78716
HLA-DOB;TAP2	major histocompatibility complex, class II, DO beta [Source:HGNC Symbol;Acc:HGNC:4937];Uncharacterized protein [Source:UniProtKB/TrEMBL;Acc:E7ENX8]	4.76879	4.99692	4.97676	6.15321	5.89275	5.74545	4.87652	5.01224	5.11894	5.14048	5.1539	5.0264	5.00205	5.03792	5.14419
STEAP1	six transmembrane epithelial antigen of the prostate 1 [Source:HGNC Symbol;Acc:HGNC:11378]	14.7995	14.756	15.008	14.0567	14.3743	14.3504	14.5744	14.094	14.5687	14.7176	14.6432	14.6338	14.5991	14.9939	14.9374
DMTN	dematin actin binding protein [Source:HGNC Symbol;Acc:HGNC:3382]	9.99888	10.1741	10.056	9.73442	9.68541	9.86224	10.1476	10.6797	10.1306	10.0415	10.0376	10.1188	9.84001	9.74897	9.83066
OPTN	optineurin [Source:HGNC Symbol;Acc:HGNC:17142]	7.40727	7.41589	7.56536	9.05354	8.62037	8.59254	7.68216	7.31865	7.80046	7.25653	7.18668	7.29546	7.97128	7.78285	8.04526
TMEM40	transmembrane protein 40 [Source:HGNC Symbol;Acc:HGNC:25620]	7.53156	7.60582	7.88943	6.60666	7.03879	7.46492	8.21573	7.26641	7.6075	7.33122	7.32428	7.36523	7.28056	7.09863	7.08033
USP2	ubiquitin specific peptidase 2 [Source:HGNC Symbol;Acc:HGNC:12618]	7.91907	7.84852	7.88223	7.36945	7.20546	7.74697	8.41019	8.13215	8.34893	8.23029	8.02275	8.20596	8.57891	8.55794	8.54283
FUCA1	fucosidase, alpha-L- 1, tissue [Source:HGNC Symbol;Acc:HGNC:4006]	10.7278	10.8693	11.0564	10.3795	10.3614	10.5514	10.7059	10.9631	10.8223	10.7709	10.7139	10.6617	11.0704	10.8595	10.9507
CCDC175	coiled-coil domain containing 175 [Source:HGNC Symbol;Acc:HGNC:19847]	5.02237	4.99692	4.92535	5.07146	4.72854	4.98713	4.87652	4.9345	4.95473	5.21917	5.03692	5.16787	4.69349	5.12365	4.72606
KAT2A;RAB5C;HSPB9;CTD-2132N18.3	K(lysine) acetyltransferase 2A [Source:HGNC Symbol;Acc:HGNC:4201];RAB5C, member RAS oncogene family [Source:HGNC Symbol;Acc:HGNC:9785];heat shock protein, alpha-crystallin-related, B9 [Source:HGNC Symbol;Acc:HGNC:30589];Uncharacterized protein [Source:UniProtKB/TrEMBL;Acc:K7EIP6]	9.62299	9.38846	10.3993	10.0735	10.0128	10.2025	10.4964	10.8747	10.615	10.3597	10.19	10.667	9.46582	9.12103	9.56602
S100A9	S100 calcium binding protein A9 [Source:HGNC Symbol;Acc:HGNC:10499]	6.73656	6.82554	6.57399	5.98429	6.33316	6.30793	6.69111	6.42741	6.57072	6.46529	6.51642	6.38115	6.67483	6.77224	6.08553
HCN3	hyperpolarization activated cyclic nucleotide-gated potassium channel 3 [Source:HGNC Symbol;Acc:HGNC:19183]	6.44426	6.57794	6.66469	7.05269	7.21001	7.40199	6.52961	6.50933	6.48198	6.69776	6.71237	6.85699	6.98752	6.63605	6.75458
DCAF13	DDB1 and CUL4 associated factor 13 [Source:HGNC Symbol;Acc:HGNC:24535]	10.3611	10.4201	10.4259	9.89657	10.2254	10.0924	10.0979	9.99202	10.3608	10.2878	10.1778	10.2869	10.0193	10.6937	10.6106
BBIP1	BBSome interacting protein 1 [Source:HGNC Symbol;Acc:HGNC:28093]	11.3755	11.3762	11.3205	11.3525	11.6142	11.5057	11.1044	10.9907	11.1899	11.2509	11.2118	11.1087	10.6796	11.3439	11.2716
MAP7D3	MAP7 domain containing 3 [Source:HGNC Symbol;Acc:HGNC:25742]	7.7302	7.64234	7.88223	8.55396	8.36662	8.37687	7.797	7.53951	7.61429	7.75766	7.55746	7.46761	7.96073	7.80376	7.70701
ENC1	ectodermal-neural cortex 1 (with BTB domain) [Source:HGNC Symbol;Acc:HGNC:3345]	10.3005	10.3194	10.478	12.0255	12.2215	11.8361	11.2828	11.1633	11.23	10.7187	10.3701	10.4759	10.3771	9.90789	10.1591
TSPAN31	tetraspanin 31 [Source:HGNC Symbol;Acc:HGNC:10539]	10.8245	10.8648	11.0958	12.1807	12.2567	12.5106	11.6908	11.2797	11.4226	11.1557	11.0022	10.9951	10.8911	10.5264	10.4528
ARHGEF3	Rho guanine nucleotide exchange factor (GEF) 3 [Source:HGNC Symbol;Acc:HGNC:683]	7.23688	7.04191	7.29848	8.59805	8.34767	8.57175	7.37484	7.11587	7.27337	7.14489	6.92495	7.10138	7.57485	7.17561	7.10138
VAMP4	vesicle-associated membrane protein 4 [Source:HGNC Symbol;Acc:HGNC:12645]	7.65573	7.77374	7.8768	7.23525	7.06847	8.26854	7.19543	6.67371	7.49076	7.17436	7.31536	7.13903	7.35815	7.31577	7.26689
AC016700.5		4.71425	4.99692	5.07438	4.81436	4.81261	5.16491	5.03942	5.45831	5.09851	5.00205	4.9345	4.88431	4.84435	4.95234	5.06119
MED1	mediator complex subunit 1 [Source:HGNC Symbol;Acc:HGNC:9234]	7.62455	7.70257	7.57236	7.48093	7.58906	7.4296	7.45757	7.43586	7.83325	7.56873	7.60261	7.64484	7.53413	7.5293	7.78653
TMEM206	transmembrane protein 206 [Source:HGNC Symbol;Acc:HGNC:25593]	9.22252	9.23385	9.48182	8.21768	8.2908	8.97939	9.59517	8.88205	9.24547	9.35534	9.38919	9.4472	9.70467	9.1682	9.11361
EXOC7	exocyst complex component 7 [Source:HGNC Symbol;Acc:HGNC:23214]	13.5539	13.6552	13.6764	14.3984	14.2824	14.2876	13.8244	13.6074	13.6684	13.6309	13.5071	13.6519	13.7165	13.5114	13.6267
KCNN4	potassium intermediate/small conductance calcium-activated channel, subfamily N, member 4 [Source:HGNC Symbol;Acc:HGNC:6293]	6.19341	6.30772	6.14466	5.77149	5.6267	6.29211	6.36672	6.17855	5.8726	6.09444	6.12295	5.99615	5.90826	6.28603	6.00945
COQ3	coenzyme Q3 methyltransferase [Source:HGNC Symbol;Acc:HGNC:18175]	11.8117	11.874	11.888	11.3179	11.2388	11.2812	11.5837	11.2966	11.5161	11.6034	11.5693	11.4872	11.8111	11.8956	11.9297
PRPF18	pre-mRNA processing factor 18 [Source:HGNC Symbol;Acc:HGNC:17351]	7.94664	7.97949	8.4191	7.69424	7.61446	8.1374	7.75826	7.40669	7.66973	8.05916	8.19822	8.15231	8.1093	8.29392	8.24285
ARL6	ADP-ribosylation factor-like 6 [Source:HGNC Symbol;Acc:HGNC:13210]	8.67636	8.76132	8.53552	7.45654	8.0383	8.09803	8.25782	7.80948	8.48441	8.47771	8.48024	8.41661	8.08837	8.70142	8.80909
LARP1B	La ribonucleoprotein domain family, member 1B [Source:HGNC Symbol;Acc:HGNC:24704]	10.1994	9.93275	10.0821	8.84503	9.16145	9.04609	9.8625	9.59744	9.94858	10.0303	9.72009	9.80585	9.83863	10.1761	10.1973
CHERP	calcium homeostasis endoplasmic reticulum protein [Source:HGNC Symbol;Acc:HGNC:16930]	8.08794	8.07894	7.98797	8.09492	8.00205	7.6132	7.80406	8.50741	8.12203	7.98888	7.91129	8.09294	8.0591	8.01481	8.31947
AP1S1	adaptor-related protein complex 1, sigma 1 subunit [Source:HGNC Symbol;Acc:HGNC:559]	11.6719	11.5754	12.0004	11.4017	11.5515	11.6347	12.213	12.5513	12.3126	12.0303	12.0116	12.2716	11.2034	11.0762	11.7689
HHAT	hedgehog acyltransferase [Source:HGNC Symbol;Acc:HGNC:18270]	6.73656	6.90374	6.92508	9.10018	8.76061	8.96932	7.43363	7.26641	7.42893	7.22865	7.43818	7.33463	7.38478	7.25653	7.19106
SYNGR3	synaptogyrin 3 [Source:HGNC Symbol;Acc:HGNC:11501]	11.9736	11.9216	11.7017	10.3366	10.8384	10.8155	11.924	12.1922	11.814	11.7363	12.0429	11.9847	11.9414	11.918	11.8622
PAM	peptidylglycine alpha-amidating monooxygenase [Source:HGNC Symbol;Acc:HGNC:8596]	8.99795	8.80721	9.07505	10.0967	10.0467	10.2325	9.19772	8.85568	9.2539	8.77344	8.66388	8.67357	9.41982	9.13279	9.12006
DMKN	dermokine [Source:HGNC Symbol;Acc:HGNC:25063]	5.02237	4.99692	5.26423	7.10841	7.8651	8.19951	6.69111	6.4001	6.68028	5.53634	5.56778	5.65203	5.16628	4.85402	5.02891
VLDLR	very low density lipoprotein receptor [Source:HGNC Symbol;Acc:HGNC:12698]	8.7263	8.74143	8.70777	9.22096	9.33472	9.27525	9.25581	8.85568	9.11688	8.82723	8.5157	8.41117	8.32019	8.00977	8.03004
MAP3K12	mitogen-activated protein kinase kinase kinase 12 [Source:HGNC Symbol;Acc:HGNC:6851]	6.60312	6.35755	6.39622	8.82575	8.41348	8.47599	6.55999	6.95928	6.72304	6.82597	6.85352	7.06646	6.78805	6.44068	6.95737
AMN1	antagonist of mitotic exit network 1 homolog (S. cerevisiae) [Source:HGNC Symbol;Acc:HGNC:27281]	8.47204	8.5635	8.7909	9.2112	9.06134	9.30505	8.64942	8.86626	8.7919	8.56748	8.4503	8.67029	8.60531	8.62174	8.58323
ACSBG1;IDH3A	acyl-CoA synthetase bubblegum family member 1 [Source:HGNC Symbol;Acc:HGNC:29567];isocitrate dehydrogenase 3 (NAD+) alpha [Source:HGNC Symbol;Acc:HGNC:5384]	9.15637	9.1693	9.09234	8.71268	8.4203	8.55258	8.55622	8.34661	9.01129	8.79902	8.81265	8.77582	9.12318	8.93148	9.03642
QSOX1	quiescin Q6 sulfhydryl oxidase 1 [Source:HGNC Symbol;Acc:HGNC:9756]	11.2216	11.1166	10.8017	9.83985	10.3331	10.1534	10.8867	11.0396	10.7222	10.6911	11.0702	10.8808	10.8137	10.9378	10.4422
NEFL	neurofilament, light polypeptide [Source:HGNC Symbol;Acc:HGNC:7739]	6.98118	7.00613	7.64574	7.69724	7.45803	7.7995	7.74552	7.21763	7.47463	7.18442	7.24544	7.24696	6.95459	6.56796	6.83949
SPC25	SPC25, NDC80 kinetochore complex component [Source:HGNC Symbol;Acc:HGNC:24031]	11.5101	11.4616	11.4755	10.4301	10.4755	10.074	10.8191	10.8857	11.1774	11.2749	11.2353	11.2183	11.1329	11.4305	11.5368
HOTAIRM1;HOTAIRM1_4	HOXA transcript antisense RNA, myeloid-specific 1 [Source:HGNC Symbol;Acc:HGNC:37117];HOX antisense intergenic RNA myeloid 1 conserved region 4 [Source:RFAM;Acc:RF01978]	8.30228	8.41893	8.42545	11.3355	11.064	11.3326	8.626	8.5782	8.5919	8.07036	8.11309	8.3363	8.33917	8.06927	7.72451
KIAA1407	KIAA1407 [Source:HGNC Symbol;Acc:HGNC:29272]	6.98118	7.07888	7.07985	8.07867	8.16822	7.76875	7.09516	6.93998	7.26038	7.14489	6.90142	7.01833	7.36573	7.69519	7.65508
CAMK1D	calcium/calmodulin-dependent protein kinase ID [Source:HGNC Symbol;Acc:HGNC:19341]	6.54074	6.35755	6.7981	8.40192	8.2334	8.30046	7.29133	7.31865	7.1601	6.82597	6.86545	6.78939	7.18262	6.77224	6.83949
IRAK2	interleukin-1 receptor-associated kinase 2 [Source:HGNC Symbol;Acc:HGNC:6113]	7.41881	7.25094	7.6892	7.96273	7.47983	8.30598	7.47435	6.98817	7.2775	7.43226	7.26945	7.30378	7.90699	7.44115	7.49704
GLOD5	glyoxalase domain containing 5 [Source:HGNC Symbol;Acc:HGNC:33358]	6.89165	6.93356	6.6282	5.50256	5.96447	5.76909	7.06241	7.32857	7.1601	6.93201	6.90703	7.09234	6.48711	6.43425	6.60447
PDZK1IP1	PDZK1 interacting protein 1 [Source:HGNC Symbol;Acc:HGNC:16887]	8.06884	8.16302	8.21178	7.19856	7.63765	8.01427	8.53942	8.22576	8.26252	8.53887	8.37519	8.60577	9.20972	9.21862	8.97066
GPX8	glutathione peroxidase 8 (putative) [Source:HGNC Symbol;Acc:HGNC:33100]	10.6938	10.6087	10.8041	11.1781	11.0805	11.2543	10.5697	10.3771	10.5611	10.3397	10.3825	10.2813	10.3995	10.3855	10.5204
FAM81B	family with sequence similarity 81, member B [Source:HGNC Symbol;Acc:HGNC:26335]	7.57717	7.67335	7.04085	7.25824	7.4235	7.39183	7.41766	7.58906	6.6663	7.44054	8.11309	7.78508	8.10698	7.99955	7.55118
UPK3B	uroplakin 3B [Source:HGNC Symbol;Acc:HGNC:21444]	6.91153	6.95115	6.80376	6.35094	6.51031	6.71112	6.69111	6.90675	6.57072	6.63489	7.03129	6.84606	6.45775	6.64877	6.5328
NME5	NME/NM23 family member 5 [Source:HGNC Symbol;Acc:HGNC:7853]	9.55134	9.81985	9.90691	8.70382	9.24415	9.53335	9.37462	9.34561	9.63995	9.7361	9.71134	9.57164	9.49218	10.1258	10.2549
CD160	CD160 molecule [Source:HGNC Symbol;Acc:HGNC:17013]	5.02237	5.14697	4.9542	5.26124	5.09803	4.98713	4.96421	5.06119	5.11894	5.21917	4.90744	5.16787	5.22619	5.23797	5.02891
TTC13	tetratricopeptide repeat domain 13 [Source:HGNC Symbol;Acc:HGNC:26204]	8.69204	8.54395	9.05988	7.32694	7.4142	7.88753	8.67005	8.04917	8.45397	8.82565	8.43112	8.60042	8.81589	8.64455	8.63992
FAM221A	family with sequence similarity 221, member A [Source:HGNC Symbol;Acc:HGNC:27977]	8.81145	8.84944	8.91267	8.14425	8.22838	8.26519	8.57003	7.9088	8.34893	8.63397	8.79303	8.69736	9.07402	9.19836	9.25132
SLC25A24	solute carrier family 25 (mitochondrial carrier; phosphate carrier), member 24 [Source:HGNC Symbol;Acc:HGNC:20662]	9.98898	9.81985	10.174	11.1583	11.2496	11.2954	10.3078	9.7464	10.1218	10.2112	10.1166	10.2151	10.0593	10.596	10.3185
ATG10	autophagy related 10 [Source:HGNC Symbol;Acc:HGNC:20315]	6.20857	5.88014	6.41007	6.8684	6.60278	6.98189	5.87205	5.97389	6.14443	6.46529	6.20368	6.437	6.08722	6.25181	6.35815
RNA5SP454;LINC00907	RNA, 5S ribosomal pseudogene 454 [Source:HGNC Symbol;Acc:HGNC:43354];long intergenic non-protein coding RNA 907 [Source:HGNC Symbol;Acc:HGNC:44327]	4.8726	4.86531	4.8472	5.0264	4.78553	4.52854	4.87652	4.9345	4.92535	4.90525	5.06511	4.78434	5.18668	4.85402	4.78968
CEP162	centrosomal protein 162kDa [Source:HGNC Symbol;Acc:HGNC:21107]	6.37405	6.82554	6.98131	6.92939	7.44082	7.48578	6.12647	6.09059	6.62787	6.82597	6.58547	6.63184	6.21983	6.45046	6.88653
FAM149A	family with sequence similarity 149, member A [Source:HGNC Symbol;Acc:HGNC:24527]	7.41416	7.63018	7.43567	9.97054	9.44809	9.26434	7.84791	7.99699	7.99242	7.64361	7.48775	7.26231	7.33995	7.3117	7.10138
MTBP	MDM2 binding protein [Source:HGNC Symbol;Acc:HGNC:7417]	6.7488	7.18746	6.77119	6.40611	6.42264	6.61688	6.3209	6.0206	6.17368	6.52694	6.49458	6.66622	6.41536	6.53289	6.58931
SMPDL3A	sphingomyelin phosphodiesterase, acid-like 3A [Source:HGNC Symbol;Acc:HGNC:17389]	10.2833	10.2048	10.6707	9.04943	9.62388	9.96095	10.2719	9.62404	9.9871	10.5171	10.4221	10.4143	10.5444	10.8223	10.8284
TRDMT1	tRNA aspartic acid methyltransferase 1 [Source:HGNC Symbol;Acc:HGNC:2977]	7.45336	7.35985	7.75424	7.00805	7.15027	7.35129	7.40992	7.03917	7.55886	7.62322	7.36065	7.5273	7.29264	7.9034	7.98312
CITED1	Cbp/p300-interacting transactivator, with Glu/Asp-rich carboxy-terminal domain, 1 [Source:HGNC Symbol;Acc:HGNC:1986]	6.57932	7.88604	6.50437	6.4702	6.23927	6.43822	6.83044	6.8933	6.86362	6.44952	6.70736	6.73594	6.23775	6.24361	6.37879
NAV3	neuron navigator 3 [Source:HGNC Symbol;Acc:HGNC:15998]	7.20457	6.97975	6.72645	6.61354	6.76132	6.80149	6.27295	6.49131	6.79722	7.13967	6.9718	7.11929	7.16514	7.3569	7.4924
C11orf95	chromosome 11 open reading frame 95 [Source:HGNC Symbol;Acc:HGNC:28449]	6.20034	6.56519	6.20413	8.35177	8.09845	8.58535	6.33061	6.42741	6.41958	6.34993	6.28687	6.73594	6.7242	6.08529	6.26038
GALNT12	polypeptide N-acetylgalactosaminyltransferase 12 [Source:HGNC Symbol;Acc:HGNC:19877]	5.95446	6.30772	6.11682	7.27813	6.63465	6.81232	6.17651	6.1562	6.50455	6.44952	6.43169	6.39446	5.63167	6.00894	5.96237
PFKFB2	6-phosphofructo-2-kinase/fructose-2,6-biphosphatase 2 [Source:HGNC Symbol;Acc:HGNC:8873]	8.85327	9.12221	8.64774	8.23297	8.04446	8.38081	8.79512	9.06526	8.36543	8.60872	8.91781	8.76238	8.57683	8.72382	8.14417
FAM98A	family with sequence similarity 98, member A [Source:HGNC Symbol;Acc:HGNC:24520]	9.99029	10.0236	10.1705	9.78757	9.76039	9.93223	9.99913	9.82359	10.0697	10.4423	10.1532	10.3352	10.5962	9.97226	10.3933
ZBBX	zinc finger, B-box domain containing [Source:HGNC Symbol;Acc:HGNC:26245]	6.33722	6.23209	6.49767	7.02589	7.44934	7.26295	6.0954	6.1021	6.54162	6.33295	6.36652	6.30461	6.84421	7.14431	6.92211
LINC-PINT	long intergenic non-protein coding RNA, p53 induced transcript [Source:HGNC Symbol;Acc:HGNC:26885]	6.83949	6.97975	6.85869	6.36672	6.42264	6.49876	6.8053	6.70209	6.5273	6.46529	6.70736	6.67852	6.50003	6.40282	6.549
IFRD1	interferon-related developmental regulator 1 [Source:HGNC Symbol;Acc:HGNC:5456]	10.6956	10.4773	10.9331	10.3376	10.859	10.7951	10.9711	10.2904	10.7439	11.0034	10.832	10.8065	10.5483	10.3617	10.6405
OR3A2	olfactory receptor, family 3, subfamily A, member 2 [Source:HGNC Symbol;Acc:HGNC:8283]	4.95261	5.11327	4.8472	4.6386	4.50995	4.86306	4.9892	4.68076	5.0274	4.74636	4.90744	4.6782	5.04539	4.97259	4.78968
JAKMIP1	janus kinase and microtubule interacting protein 1 [Source:HGNC Symbol;Acc:HGNC:26460]	10.1057	9.81731	10.2817	8.93995	9.43905	9.46916	10.9126	10.4261	10.7241	10.453	10.3562	10.3721	10.3026	9.98814	10.1399
ROPN1	rhophilin associated tail protein 1 [Source:HGNC Symbol;Acc:HGNC:17692]	5.21917	5.3931	5.31947	5.78523	5.53598	5.56917	5.36354	5.4255	5.46352	5.25782	5.41363	4.97936	5.4944	5.61839	5.42969
RNLS	renalase, FAD-dependent amine oxidase [Source:HGNC Symbol;Acc:HGNC:25641]	6.9473	7.0383	7.40533	9.98814	9.31297	9.50384	7.42945	7.41243	7.63646	7.30471	7.40862	7.26679	7.76653	7.57434	7.78065
SMDT1	single-pass membrane protein with aspartate-rich tail 1 [Source:HGNC Symbol;Acc:HGNC:25055]	6.38665	6.42321	6.39622	6.24122	6.19923	6.26828	6.72436	7.19984	7.0158	6.64172	6.61538	6.87219	6.33214	5.97702	6.22137
LAP3	leucine aminopeptidase 3 [Source:HGNC Symbol;Acc:HGNC:18449]	10.7795	10.8659	10.8506	10.3677	10.1241	10.647	10.5294	10.014	10.6318	10.7033	10.7378	10.701	11.1812	10.9649	10.9422
PLA2R1	phospholipase A2 receptor 1, 180kDa [Source:HGNC Symbol;Acc:HGNC:9042]	5.10615	4.95578	5.24706	5.36989	5.04886	5.00715	5.43197	5.29128	5.58667	5.15849	4.96158	5.0264	5.16628	4.99538	4.87652
CDK5R1	cyclin-dependent kinase 5, regulatory subunit 1 (p35) [Source:HGNC Symbol;Acc:HGNC:1775]	5.88181	5.98817	6.26038	6.13443	5.79175	6.04539	5.99923	5.99846	7.2775	5.73163	5.68108	5.54654	5.7307	5.7039	6.20212
RAB14	RAB14, member RAS oncogene family [Source:HGNC Symbol;Acc:HGNC:16524]	8.33249	8.51888	8.25626	8.08662	7.81123	7.84748	7.98448	7.99085	8.26663	8.1869	7.91764	8.04446	8.40175	8.27866	8.42769
LRRC74B	leucine rich repeat containing 74B [Source:HGNC Symbol;Acc:HGNC:34301]	4.97468	4.86531	4.79264	4.88597	4.66921	4.82018	4.87652	4.96105	5.6705	4.90525	4.73163	4.78434	4.81611	4.8056	5.14419
PGM3	phosphoglucomutase 3 [Source:HGNC Symbol;Acc:HGNC:8907]	9.02128	8.92525	9.15395	7.97468	8.4571	8.06814	8.72265	8.64185	8.84658	8.91995	8.91642	8.91425	9.09594	9.20314	9.12006
STT3A	STT3A, subunit of the oligosaccharyltransferase complex (catalytic) [Source:HGNC Symbol;Acc:HGNC:6172]	11.4606	11.2582	11.5766	11.0875	11.0666	10.9514	11.5569	11.5796	11.4196	11.5274	11.4461	11.3077	11.6958	11.1106	11.2801
ZNF277	zinc finger protein 277 [Source:HGNC Symbol;Acc:HGNC:13070]	9.96045	10.1754	10.0656	10.2228	10.0543	10.0172	9.6502	9.14622	9.80825	9.61012	9.6902	9.51825	10.0268	10.4413	10.5409
IQUB	IQ motif and ubiquitin domain containing [Source:HGNC Symbol;Acc:HGNC:21995]	5.60565	5.82105	6.06315	6.11374	6.24782	6.24534	5.74545	5.77927	6.00945	5.92049	5.95367	5.79175	5.55215	5.60329	5.86559
SUCLA2	succinate-CoA ligase, ADP-forming, beta subunit [Source:HGNC Symbol;Acc:HGNC:11448]	6.84962	7.01491	7.00703	6.23209	6.09683	6.67676	6.59178	6.5418	6.61404	6.56968	6.77636	6.78939	6.46631	6.88632	6.51677
CNOT7	CCR4-NOT transcription complex, subunit 7 [Source:HGNC Symbol;Acc:HGNC:14101]	9.27312	9.2599	9.65336	8.68395	8.80314	8.96403	9.08618	8.39549	9.06376	8.97117	9.00224	9.1459	9.19836	9.38114	9.35011
C3orf62	chromosome 3 open reading frame 62 [Source:HGNC Symbol;Acc:HGNC:24771]	9.35397	9.10638	9.41613	10.0111	10.0497	9.96449	9.64822	9.3272	9.40233	9.38041	9.1068	9.12753	9.28784	9.18368	9.33346
SLC15A1	solute carrier family 15 (oligopeptide transporter), member 1 [Source:HGNC Symbol;Acc:HGNC:10920]	4.8726	4.86531	4.71487	5.07146	4.95261	4.90744	4.75853	4.82597	5.28372	4.90525	5.03692	5.0264	5.04539	5.43273	4.6621
CIB2	calcium and integrin binding family member 2 [Source:HGNC Symbol;Acc:HGNC:24579]	7.82344	7.79943	7.63753	11.5397	11.6522	11.922	9.11584	8.78909	8.75267	7.6016	7.97337	7.77145	7.65195	7.69815	7.44877
NOL7	nucleolar protein 7, 27kDa [Source:HGNC Symbol;Acc:HGNC:21040]	10.9558	10.9098	11.0484	9.74978	9.78465	10.7846	10.7012	10.2041	10.0501	10.695	10.4313	10.6417	10.554	10.6023	9.78184
ABTB1	ankyrin repeat and BTB (POZ) domain containing 1 [Source:HGNC Symbol;Acc:HGNC:18275]	8.19252	8.36117	8.22038	9.9162	9.81105	10.094	8.95519	9.05332	8.73028	8.16359	8.51198	8.45336	7.91642	7.89736	7.4333
SHISA4	shisa family member 4 [Source:HGNC Symbol;Acc:HGNC:27139]	13.0155	12.9823	12.9911	14.6061	14.2859	14.2477	13.2351	13.2943	13.1726	12.9528	13.066	12.9703	12.7487	12.8298	12.5761
MOCOS	molybdenum cofactor sulfurase [Source:HGNC Symbol;Acc:HGNC:18234]	12.1527	12.2578	12.3161	11.0196	11.1495	11.2301	11.8406	11.3169	11.4754	11.6531	11.594	11.6456	12.1037	11.9337	12.0012
EPAS1	endothelial PAS domain protein 1 [Source:HGNC Symbol;Acc:HGNC:3374]	6.76683	6.58308	6.88542	7.92535	7.97135	8.07432	9.36238	8.97619	9.13571	8.67267	8.53541	8.43541	7.6277	7.30399	7.37672
STX5	syntaxin 5 [Source:HGNC Symbol;Acc:HGNC:11440]	10.5362	10.7771	10.6837	11.117	11.0311	11.2757	11.1793	11.5067	11.2017	10.8291	11.0484	11.0806	10.7758	10.2884	10.5115
NMRK1	nicotinamide riboside kinase 1 [Source:HGNC Symbol;Acc:HGNC:26057]	10.0678	10.0934	10.265	10.0041	9.95903	10.1987	10.5738	10.231	10.2824	10.3196	10.3756	10.2634	10.1553	10.2062	10.1878
CNNM2	cyclin and CBS domain divalent metal cation transport mediator 2 [Source:HGNC Symbol;Acc:HGNC:103]	8.56731	8.53202	8.40509	9.28729	9.01205	8.8604	8.33833	8.76197	8.68319	8.25905	8.1457	8.13521	8.40864	8.5953	8.63
NEB	nebulin [Source:HGNC Symbol;Acc:HGNC:7720]	5.63002	5.69254	5.81378	6.59848	6.13932	6.23057	5.72141	5.70893	5.68331	5.79707	5.78553	5.83548	5.46612	5.52142	5.44821
CCDC110	coiled-coil domain containing 110 [Source:HGNC Symbol;Acc:HGNC:28504]	6.69063	6.95115	6.99923	5.60699	5.84463	6.02715	6.3841	6.38272	6.68761	7.26482	7.02602	7.10138	7.16514	7.25277	7.86644
VPS29	vacuolar protein sorting 29 homolog (S. cerevisiae) [Source:HGNC Symbol;Acc:HGNC:14340]	12.8865	12.8284	13.1298	12.052	12.4253	12.5968	12.7714	11.9658	12.5715	12.7154	12.7403	12.6583	12.8859	13.251	13.1124
INTS12	integrator complex subunit 12 [Source:HGNC Symbol;Acc:HGNC:25067]	11.6833	11.7676	11.9013	12.5434	12.2898	12.5103	11.5703	11.8693	11.9001	11.6443	11.6437	11.7325	11.4801	11.4574	11.2319
ZNF138	zinc finger protein 138 [Source:HGNC Symbol;Acc:HGNC:12922]	9.25591	9.21867	9.59081	9.21593	9.8464	9.78061	9.50158	9.18625	9.16605	9.68407	9.54156	9.33459	9.17582	9.35915	9.09196
PRKCA	protein kinase C, alpha [Source:HGNC Symbol;Acc:HGNC:9393]	8.89716	8.68062	8.52055	10.7941	10.4627	10.1651	9.97151	9.79322	9.9036	9.12949	8.89104	9.05181	8.09414	7.76728	7.96847
SNRPF	small nuclear ribonucleoprotein polypeptide F [Source:HGNC Symbol;Acc:HGNC:11162]	14.8022	14.691	14.7112	14.0794	14.2775	14.2122	14.2692	13.9437	14.2703	14.8709	14.5803	14.5619	14.8981	14.8714	14.7591
PCNX	pecanex homolog (Drosophila) [Source:HGNC Symbol;Acc:HGNC:19740]	9.92166	9.79263	9.84796	11.5622	11.096	10.9528	10.2278	10.2372	9.88558	10.0206	9.98319	10.2088	10.0717	9.72483	9.55094
TMEM87B	transmembrane protein 87B [Source:HGNC Symbol;Acc:HGNC:25913]	9.05762	9.06367	9.28699	8.22756	8.12271	8.64377	8.90013	8.58633	8.71906	9.10271	9.10051	8.90781	9.05282	8.75318	8.94333
CYP3A5	cytochrome P450, family 3, subfamily A, polypeptide 5 [Source:HGNC Symbol;Acc:HGNC:2638]	6.122	6.46464	6.09035	8.00658	8.15234	8.30813	7.45757	7.46222	7.72885	7.07158	7.28645	7.27501	5.7307	5.82395	5.8904
FOXC1	forkhead box C1 [Source:HGNC Symbol;Acc:HGNC:3800]	7.48793	7.72815	7.81334	10.7343	10.8522	10.8065	9.29753	9.20972	9.02819	8.4378	8.46765	8.31844	6.66129	6.34005	6.58137
MAX	MYC associated factor X [Source:HGNC Symbol;Acc:HGNC:6913]	6.95684	7.13507	6.92508	6.95287	6.93704	7.49658	6.91832	7.00664	6.83332	6.80031	6.94877	6.93931	6.85657	6.87526	6.18217
SGMS2	sphingomyelin synthase 2 [Source:HGNC Symbol;Acc:HGNC:28395]	7.72753	7.68897	7.62853	6.36015	6.36234	6.77314	7.32008	7.35815	7.57563	7.39884	7.24933	7.23155	7.31175	7.24836	7.49704
PARP3	poly (ADP-ribose) polymerase family, member 3 [Source:HGNC Symbol;Acc:HGNC:273]	9.65352	9.85871	10.1081	11.7014	11.2737	11.7221	10.4735	10.2276	9.83567	9.95356	9.87329	9.97837	9.97054	9.50518	9.56602
IQCK	IQ motif containing K [Source:HGNC Symbol;Acc:HGNC:28556]	9.88023	9.95157	10.1389	10.3196	10.8425	10.8991	10.1862	9.51664	10.0346	9.81548	9.9766	9.76764	10.1213	10.2257	10.2116
ZNF821	zinc finger protein 821 [Source:HGNC Symbol;Acc:HGNC:28043]	6.34571	6.56519	6.37405	7.0865	6.83203	7.04439	6.61889	6.81989	6.79722	6.43311	6.33031	6.26551	6.47334	6.51874	6.42741
KLHL13	kelch-like family member 13 [Source:HGNC Symbol;Acc:HGNC:22931]	6.65317	6.60758	6.95287	7.77216	7.51606	7.73559	6.94385	6.3017	6.76781	6.71128	6.76382	6.69554	6.76442	6.41055	6.48583
OPRK1	opioid receptor, kappa 1 [Source:HGNC Symbol;Acc:HGNC:8154]	5.60565	5.47204	5.68331	7.44473	7.75382	8.16076	7.71647	7.39631	7.55886	6.7039	6.5031	6.68984	6.02035	5.67884	5.98558
ZCRB1	zinc finger CCHC-type and RNA binding motif 1 [Source:HGNC Symbol;Acc:HGNC:29620]	13.5513	13.6892	13.5958	13.6208	13.6116	13.4869	13.3638	13.3211	13.6461	13.4617	13.4576	13.4208	13.4217	13.6297	13.7725
FKBP9	FK506 binding protein 9, 63 kDa [Source:HGNC Symbol;Acc:HGNC:3725]	7.45701	7.3527	7.2875	9.5296	8.92279	9.01689	7.15918	7.36349	7.39163	7.51901	7.54286	7.5241	7.74651	7.55223	7.65841
SLC38A6	solute carrier family 38, member 6 [Source:HGNC Symbol;Acc:HGNC:19863]	8.82994	8.68732	8.6561	9.07014	9.24266	9.16552	8.57996	8.49781	8.7816	8.66315	8.41809	8.53236	8.72529	8.99162	8.98909
PNLDC1	poly(A)-specific ribonuclease (PARN)-like domain containing 1 [Source:HGNC Symbol;Acc:HGNC:21185]	5.88181	5.95234	6.109	5.63531	5.45794	5.42969	5.79707	5.4255	5.58667	6.51193	6.04141	6.21608	6.15643	5.93664	6.03217
FAM134B	family with sequence similarity 134, member B [Source:HGNC Symbol;Acc:HGNC:25964]	11.9404	11.8063	12.2646	10.3548	11.1343	11.15	12.399	11.6405	12.1037	12.2662	12.1233	11.9927	12.9612	12.9651	12.9566
CTNNA3	catenin (cadherin-associated protein), alpha 3 [Source:HGNC Symbol;Acc:HGNC:2511]	5.72854	5.79943	6.109	5.33661	5.53598	5.67724	5.77179	5.68044	5.76004	5.71799	5.56778	5.54654	6.10519	6.31782	6.50256
CDK8	cyclin-dependent kinase 8 [Source:HGNC Symbol;Acc:HGNC:1779]	9.87771	9.79488	9.59841	9.61247	9.49726	9.51699	9.12537	8.95552	9.48102	9.82016	9.60991	9.5538	10.3717	10.2894	10.3244
OBSL1	obscurin-like 1 [Source:HGNC Symbol;Acc:HGNC:29092]	7.57451	7.62762	7.94151	10.0829	9.53509	9.60316	7.95519	7.77111	8.01795	7.62322	7.56441	7.62762	7.45013	7.32239	7.3932
FBXL20	F-box and leucine-rich repeat protein 20 [Source:HGNC Symbol;Acc:HGNC:24679]	7.53156	7.69471	7.50437	8.53797	8.16282	8.19476	7.32541	7.22356	7.50906	7.38616	7.44558	7.54882	7.49313	7.16285	7.38523
CLUL1	clusterin-like 1 (retinal) [Source:HGNC Symbol;Acc:HGNC:2096]	6.66469	6.72947	6.93851	7.82734	7.28009	7.71475	7.29619	7.09264	7.42469	7.04023	7.16079	7.03805	7.02753	6.92885	7.04216
ACOX2	acyl-CoA oxidase 2, branched chain [Source:HGNC Symbol;Acc:HGNC:120]	7.56739	7.49803	7.27507	10.1317	9.89838	9.78378	8.40393	8.33676	8.43988	7.65407	8.05022	7.70955	7.43055	7.69815	7.78065
C11orf65	chromosome 11 open reading frame 65 [Source:HGNC Symbol;Acc:HGNC:28519]	7.44228	7.44737	7.57236	7.1392	7.11741	7.48578	6.85727	6.64139	7.1601	7.39884	7.28219	7.21498	6.93864	7.47849	7.19106
BCAR3	breast cancer anti-estrogen resistance 3 [Source:HGNC Symbol;Acc:HGNC:973]	9.41079	9.24853	9.57345	8.24312	8.58107	8.69186	9.62121	9.09657	9.15083	9.2926	9.29473	9.19448	8.85761	8.69823	8.69149
KISS1	KiSS-1 metastasis-suppressor [Source:HGNC Symbol;Acc:HGNC:6341]	6.03217	6.10353	6.12647	5.90333	5.86924	5.69855	6.67612	6.8857	7.03142	6.33295	6.51031	6.15597	6.45775	6.23601	6.68284
CD27-AS1	CD27 antisense RNA 1 [Source:HGNC Symbol;Acc:HGNC:43896]	10.0704	9.91741	10.2491	10.9463	10.6933	10.5485	10.062	9.91252	9.8101	9.99885	9.93017	9.97366	9.91206	9.85946	9.72993
BAIAP3	BAI1-associated protein 3 [Source:HGNC Symbol;Acc:HGNC:948]	9.49865	9.44859	9.56508	8.68004	9.13244	9.31362	9.9837	10.1339	9.91252	9.86851	9.81392	9.93825	9.8031	9.6559	9.80441
UHMK1	U2AF homology motif (UHM) kinase 1 [Source:HGNC Symbol;Acc:HGNC:19683]	14.2191	13.972	13.8484	14.1978	14.1413	13.7079	13.6988	13.7084	13.6754	14.1922	13.783	13.8334	13.9588	14.0838	14.0403
INTU	inturned planar cell polarity protein [Source:HGNC Symbol;Acc:HGNC:29239]	8.92545	8.78411	8.93742	9.75537	10.2754	10.5041	9.15292	8.65142	9.1537	9.14957	9.04464	9.17298	8.77248	8.71362	8.80635
PTBP2	polypyrimidine tract binding protein 2 [Source:HGNC Symbol;Acc:HGNC:17662]	6.632	6.84421	7.09252	7.29201	7.91337	7.40553	6.818	6.67371	6.96105	7.26092	7.10138	7.02828	6.84421	7.04147	7.34601
PNLIPRP3	pancreatic lipase-related protein 3 [Source:HGNC Symbol;Acc:HGNC:23492]	6.08722	6.11871	5.856	5.60699	5.5664	5.73533	6.17651	5.79353	5.94171	5.81189	6.14443	5.83548	5.77838	5.87121	5.57434
MYBL1	v-myb avian myeloblastosis viral oncogene homolog-like 1 [Source:HGNC Symbol;Acc:HGNC:7547]	6.46631	6.38272	6.47813	6.03092	5.98791	6.13209	6.26444	6.36314	6.11374	6.6684	6.76382	6.59449	6.51373	6.45701	6.5328
PHF5A	PHD finger protein 5A [Source:HGNC Symbol;Acc:HGNC:18000]	10.2358	10.1483	10.7907	10.3172	10.4728	10.4137	10.639	10.281	10.6475	10.7458	10.4166	10.6948	10.3557	10.0559	10.3313
TMEM135	transmembrane protein 135 [Source:HGNC Symbol;Acc:HGNC:26167]	9.95524	10.0519	10.1541	9.75775	9.58415	9.81475	9.35849	8.9034	9.34092	9.66289	9.53315	9.48058	9.90687	9.8908	10.0345
CDYL2	chromodomain protein, Y-like 2 [Source:HGNC Symbol;Acc:HGNC:23030]	9.51617	9.39634	9.5457	8.91081	8.7536	8.71816	9.5788	9.4741	9.19243	9.12096	9.25984	9.16405	8.42986	8.15298	8.30528
NIPSNAP3A	nipsnap homolog 3A (C. elegans) [Source:HGNC Symbol;Acc:HGNC:23619]	12.7417	12.7513	12.8287	12.4751	12.6801	12.9073	12.6088	12.4518	12.7685	12.8102	12.5186	12.4015	13.3854	13.5596	13.504
RBP2	retinol binding protein 2, cellular [Source:HGNC Symbol;Acc:HGNC:9920]	5.49985	5.33498	5.60598	6.19386	6.01021	6.13209	5.61002	5.54162	5.64254	5.21917	5.47647	5.52142	5.24317	5.08118	5.0865
FBXO10	F-box protein 10 [Source:HGNC Symbol;Acc:HGNC:13589]	6.0954	6.07024	6.14466	6.47868	6.28603	6.21498	6.17651	6.28119	6.20967	5.90962	5.68108	5.74606	6.08722	5.91343	6.15217
NIPBL	Nipped-B homolog (Drosophila) [Source:HGNC Symbol;Acc:HGNC:28862]	8.5831	8.51557	8.58646	9.59534	9.42895	9.24767	8.57223	8.63386	8.68459	8.39495	8.44673	8.40153	8.51586	8.45273	8.73694
DAPK2	death-associated protein kinase 2 [Source:HGNC Symbol;Acc:HGNC:2675]	7.94664	7.93928	7.6892	9.85147	9.75061	9.45593	8.24431	8.47244	8.35885	7.52321	7.60607	7.5087	7.29629	7.66279	7.61697
ZFAND1	zinc finger, AN1-type domain 1 [Source:HGNC Symbol;Acc:HGNC:25858]	10.0966	9.94514	9.94772	9.01586	9.65691	9.4635	9.42125	9.37171	9.66682	9.80589	9.51386	9.46774	9.63394	10.149	10.2034
CD300C	CD300c molecule [Source:HGNC Symbol;Acc:HGNC:19320]	6.17629	6.42321	6.51677	6.40611	6.11871	6.00843	5.75913	5.38958	5.55738	5.81189	6.36652	6.08746	5.77838	5.65366	5.68618
RAB32	RAB32, member RAS oncogene family [Source:HGNC Symbol;Acc:HGNC:9772]	10.2626	10.4084	10.7252	11.0407	10.6013	11.0071	10.8797	10.5485	10.5292	10.4932	10.4561	10.4002	10.4078	10.1783	10.1052
LY6G6C	lymphocyte antigen 6 complex, locus G6C [Source:HGNC Symbol;Acc:HGNC:13936]	6.41632	6.36592	6.03717	5.63531	5.65496	5.74545	6.44558	6.06731	6.01858	6.0629	6.09492	5.86672	5.88791	6.16582	5.62405
RHCE	Rh blood group, CcEe antigens [Source:HGNC Symbol;Acc:HGNC:10008]	6.44426	6.84421	6.64008	7.62612	7.24879	7.28172	6.54356	6.67371	6.41958	6.19409	6.36652	6.19252	6.45775	6.34005	6.4369
FBXO15	F-box protein 15 [Source:HGNC Symbol;Acc:HGNC:13617]	8.6117	8.58325	8.71629	8.17021	8.10427	8.14275	8.39777	8.34908	8.64061	8.50865	8.67566	8.4903	9.37051	9.29177	9.31291
NUCB2	nucleobindin 2 [Source:HGNC Symbol;Acc:HGNC:8044]	12.6625	12.6966	12.9403	11.8762	12.1528	12.2665	12.8243	12.6775	12.9351	13.1327	13.1086	13.0966	13.6182	13.9456	14.0496
MDM1	Mdm1 nuclear protein homolog (mouse) [Source:HGNC Symbol;Acc:HGNC:29917]	8.99226	8.86788	8.84399	8.19917	8.54466	8.86327	8.52592	8.09546	8.66441	8.57208	8.58874	8.54976	8.47061	8.77938	8.71171
MYBPC1	myosin binding protein C, slow type [Source:HGNC Symbol;Acc:HGNC:7549]	7.17595	7.3042	7.29848	7.11918	6.96801	7.19201	7.90094	7.78634	7.98736	8.04681	8.15032	8.21396	6.93864	6.79619	6.87561
ZMIZ1-AS1	ZMIZ1 antisense RNA 1 [Source:HGNC Symbol;Acc:HGNC:27433]	6.00128	6.06094	6.16159	6.51031	6.74774	6.55772	6.27295	5.76668	6.08336	5.90962	6.04141	5.75822	5.88791	5.89234	6.03217
ZNRF3	zinc and ring finger 3 [Source:HGNC Symbol;Acc:HGNC:18126]	5.63002	5.49876	5.69697	5.63531	5.5504	5.83145	6.9058	6.22115	5.8857	5.74483	5.62538	5.97806	5.88791	5.77509	5.78879
COL11A2	collagen, type XI, alpha 2 [Source:HGNC Symbol;Acc:HGNC:2187]	6.71346	6.87463	6.39622	6.34248	6.51031	6.18217	6.5836	6.76291	6.24555	6.26038	6.31237	6.23275	6.55441	6.69981	6.26038
HOXB5	homeobox B5 [Source:HGNC Symbol;Acc:HGNC:5116]	6.6709	6.78538	6.55511	8.18397	7.87184	7.64787	6.66162	6.73302	6.8452	6.29504	6.41555	6.33478	6.15643	6.1999	6.38508
CPEB3	cytoplasmic polyadenylation element binding protein 3 [Source:HGNC Symbol;Acc:HGNC:21746]	6.89633	6.91398	7.06548	6.42245	6.01021	6.59399	6.64705	6.09059	6.46705	6.97468	6.82843	6.96971	7.10066	6.66113	6.64713
SLC6A4	solute carrier family 6 (neurotransmitter transporter), member 4 [Source:HGNC Symbol;Acc:HGNC:11050]	4.90306	4.97624	4.92535	5.0264	4.95261	4.77658	4.69349	4.79913	4.8726	4.71986	4.90744	4.78434	5.04539	4.7242	5.02891
RIT2	Ras-like without CAAX 2 [Source:HGNC Symbol;Acc:HGNC:10017]	6.61471	6.67387	6.65967	6.10329	6.36811	6.65236	7.45027	7.212	7.26934	6.73625	6.94877	6.81626	6.72947	7.20468	6.71775
WNT10A	wingless-type MMTV integration site family, member 10A [Source:HGNC Symbol;Acc:HGNC:13829]	9.11817	9.24601	9.26852	8.09725	8.1289	8.4382	8.98594	8.81278	8.8757	8.81334	8.75405	8.75107	9.33514	9.29462	9.28035
PAXBP1-AS1	PAXBP1 antisense RNA 1 [Source:HGNC Symbol;Acc:HGNC:39603]	6.88667	6.78538	6.55511	7.49704	7.24879	7.28172	6.82532	6.81989	7.02085	6.7039	6.47868	6.64361	6.3017	6.34873	6.36672
DLX2	distal-less homeobox 2 [Source:HGNC Symbol;Acc:HGNC:2915]	7.66097	7.42235	7.69507	8.34243	8.05608	8.16076	7.68216	7.71892	7.74598	7.83698	7.52708	7.70955	8.04914	8.03992	8.02338
LRPAP1	low density lipoprotein receptor-related protein associated protein 1 [Source:HGNC Symbol;Acc:HGNC:6701]	7.09282	7.13139	7.24577	7.03111	6.91893	7.07158	7.33904	6.96618	7.21664	7.25653	7.16079	7.27136	7.60126	7.34953	7.44877
NMNAT2	nicotinamide nucleotide adenylyltransferase 2 [Source:HGNC Symbol;Acc:HGNC:16789]	6.76185	6.75959	6.74422	7.0865	7.23775	7.20045	7.47435	7.58906	7.46069	7.21001	7.04166	7.18127	7.39519	7.20846	7.44516
SLC48A1	solute carrier family 48 (heme transporter), member 1 [Source:HGNC Symbol;Acc:HGNC:26035]	11.727	11.6206	11.8275	10.6118	11.2304	11.0927	11.7895	11.586	11.4827	11.3761	11.3393	11.2329	12.093	11.9091	12.0443
JKAMP	JNK1/MAPK8-associated membrane protein [Source:HGNC Symbol;Acc:HGNC:20184]	11.0903	11.1539	11.2429	10.9057	10.8702	11.1248	10.9928	10.672	10.8361	10.9897	11.0768	11.1048	10.8454	11.0134	11.1043
IZUMO4	IZUMO family member 4 [Source:HGNC Symbol;Acc:HGNC:26950]	7.90546	8.01725	7.78039	7.90409	8.20196	8.06162	8.74112	8.92096	8.81068	7.66768	7.91764	7.95634	7.36573	7.55868	7.30264
FIG4	FIG4 phosphoinositide 5-phosphatase [Source:HGNC Symbol;Acc:HGNC:16873]	8.42584	8.29757	8.40287	7.766	7.71931	7.6661	8.02438	8.07256	8.46176	8.07036	8.04421	8.11457	8.17396	8.38449	8.55175
EMD	emerin [Source:HGNC Symbol;Acc:HGNC:3331]	10.8233	10.8138	11.3754	11.2675	11.5535	11.6777	11.9164	12.137	11.9382	11.4892	11.1887	11.5398	10.8772	10.4717	10.9214
FBN1	fibrillin 1 [Source:HGNC Symbol;Acc:HGNC:3603]	6.122	5.87205	5.8349	6.77464	6.66429	6.58206	5.99923	5.68044	5.42969	5.70516	5.83519	5.6267	5.86756	5.83605	5.60733
HHLA3;AL158839.1	HERV-H LTR-associating 3 [Source:HGNC Symbol;Acc:HGNC:4906];	7.5806	7.57076	7.47753	8.03967	7.75382	8.43541	7.64427	8.20427	7.76476	7.61571	7.74865	7.76856	7.28855	7.23193	7.18104
SLC1A4	solute carrier family 1 (glutamate/neutral amino acid transporter), member 4 [Source:HGNC Symbol;Acc:HGNC:10942]	7.9215	8.21526	8.29431	7.45654	7.52084	7.93054	8.28588	8.19414	7.93329	7.66032	7.84092	7.73874	7.92204	7.7614	7.81189
STK10	serine/threonine kinase 10 [Source:HGNC Symbol;Acc:HGNC:11388]	9.06569	9.15136	9.31007	9.65934	9.37408	9.6994	9.34493	9.0461	8.77681	8.99492	8.95127	9.09412	9.26116	9.13768	8.80016
RNF19A	ring finger protein 19A, RBR E3 ubiquitin protein ligase [Source:HGNC Symbol;Acc:HGNC:13432]	7.26966	7.07	7.47753	8.03098	7.8382	8.01905	7.85664	7.47172	7.7774	7.52774	7.14037	7.23155	7.32796	6.92885	7.1479
STYX	serine/threonine/tyrosine interacting protein [Source:HGNC Symbol;Acc:HGNC:11447]	10.2841	10.3255	10.474	9.53043	9.61907	9.60592	9.92381	9.67928	9.88558	10.0839	10.2156	10.1072	10.0894	10.321	10.5225
SYCP2	synaptonemal complex protein 2 [Source:HGNC Symbol;Acc:HGNC:11490]	5.47204	5.73779	5.95908	5.56432	6.40437	6.59399	5.52285	5.23406	5.65496	5.97728	6.04141	6.01427	5.56744	5.77509	6.13955
ZFYVE28	zinc finger, FYVE domain containing 28 [Source:HGNC Symbol;Acc:HGNC:29334]	7.00792	6.92885	7.04514	6.03092	6.15895	6.51865	7.51534	7.52703	7.3693	7.64008	7.57751	7.56921	7.78931	7.14894	7.46445
TGDS	TDP-glucose 4,6-dehydratase [Source:HGNC Symbol;Acc:HGNC:20324]	9.63953	9.49571	9.91391	9.26456	9.59823	9.56356	9.37227	8.6032	9.43081	9.41795	9.36847	9.34261	9.31177	9.83043	9.76357
PPARD	peroxisome proliferator-activated receptor delta [Source:HGNC Symbol;Acc:HGNC:9235]	10.757	10.7246	10.7538	11.2619	11.1151	11.2744	11.5066	11.6461	11.2402	10.8536	11.0913	11.1114	10.5887	10.2098	10.3588
MUCL1	mucin-like 1 [Source:HGNC Symbol;Acc:HGNC:30588]	7.38523	7.51076	7.53488	6.4702	6.68547	7.07158	7.07803	6.85459	7.49803	7.09743	7.19978	7.35775	7.59054	7.61905	7.46844
ZNF669	zinc finger protein 669 [Source:HGNC Symbol;Acc:HGNC:25736]	7.73652	7.91954	7.86931	8.63167	8.46167	8.42498	8.04467	7.91595	8.13384	7.59449	7.71171	7.71561	7.95221	7.84406	7.7932
CCBL2	cysteine conjugate-beta lyase 2 [Source:HGNC Symbol;Acc:HGNC:33238]	10.0647	10.16	10.2264	9.80457	10.0438	10.0064	9.96031	9.76532	10.1174	9.9934	9.69748	9.72502	9.65939	9.91495	9.94192
NUP93	nucleoporin 93kDa [Source:HGNC Symbol;Acc:HGNC:28958]	15.3962	15.2214	15.5885	14.4176	14.4489	14.4761	14.6449	14.5941	14.6274	15.2445	14.9307	15.0506	15.6188	14.9849	15.1132
RECQL5	RecQ protein-like 5 [Source:HGNC Symbol;Acc:HGNC:9950]	9.17997	9.13996	8.63147	9.56209	9.63842	9.44153	9.06921	9.37701	9.22415	8.95806	9.1224	9.13516	8.96868	9.1258	9.23576
ADD3	adducin 3 (gamma) [Source:HGNC Symbol;Acc:HGNC:245]	11.2888	11.1596	11.5803	10.9037	10.7121	11.0791	10.6727	10.1509	10.353	10.9654	10.6641	10.7341	10.7729	10.5782	10.6614
PAX2	paired box 2 [Source:HGNC Symbol;Acc:HGNC:8616]	5.49985	5.27655	5.28372	6.91839	6.66429	6.90196	5.74545	5.62005	5.52748	5.69127	5.59687	5.4944	5.63167	5.38919	5.57434
MTA3	metastasis associated 1 family, member 3 [Source:HGNC Symbol;Acc:HGNC:23784]	10.3912	10.323	10.5365	10.7165	10.3381	10.7135	10.3479	9.6399	10.0177	10.2236	10.0353	10.0168	10.5641	10.1176	10.1844
HLA-DRB1	major histocompatibility complex, class II, DR beta 1 [Source:HGNC Symbol;Acc:HGNC:4948]	5.72854	5.5733	5.55215	6.77464	6.29504	6.69949	5.83576	5.83461	5.91913	5.63662	5.47647	5.53386	5.70642	5.20101	5.1722
LHPP;RPS10P18	phospholysine phosphohistidine inorganic pyrophosphate phosphatase [Source:HGNC Symbol;Acc:HGNC:30042];ribosomal protein S10 pseudogene 18 [Source:HGNC Symbol;Acc:HGNC:36239]	8.96726	9.21422	9.33201	9.53362	9.22715	9.68682	9.37462	9.25567	9.14585	9.09881	9.18316	9.15165	9.16676	8.68234	8.65117
CD59;C11orf91	CD59 molecule, complement regulatory protein [Source:HGNC Symbol;Acc:HGNC:1689];chromosome 11 open reading frame 91 [Source:HGNC Symbol;Acc:HGNC:34444]	7.42493	7.01491	7.35234	7.89509	7.91017	8.30813	7.9073	7.23416	7.31921	7.60834	7.6117	7.66719	7.86563	7.67564	7.62363
KANK1	KN motif and ankyrin repeat domains 1 [Source:HGNC Symbol;Acc:HGNC:19309]	6.39544	6.30772	6.36672	7.68662	7.52943	8.08834	7.42512	7.24436	7.31087	6.99602	6.78968	7.16924	5.88791	5.7039	6.10876
KCTD7	potassium channel tetramerization domain containing 7 [Source:HGNC Symbol;Acc:HGNC:21957]	9.36717	9.01393	9.37123	10.5194	10.311	10.3492	10.3116	9.95143	9.69991	9.5275	9.4056	9.51999	9.45911	9.2292	9.26267
GRK4	G protein-coupled receptor kinase 4 [Source:HGNC Symbol;Acc:HGNC:4543]	8.40949	8.59551	8.58646	8.9358	9.0896	9.21045	8.55287	8.4535	8.52387	8.49731	8.60057	8.57391	8.50148	8.50224	8.19945
CCDC176	coiled-coil domain containing 176 [Source:HGNC Symbol;Acc:HGNC:19855]	7.37464	7.54768	7.91102	7.89509	7.76102	8.40451	7.59399	7.212	7.3779	7.40746	7.51355	7.48779	7.1961	7.28887	7.44877
DIDO1	death inducer-obliterator 1 [Source:HGNC Symbol;Acc:HGNC:2680]	10.2389	10.157	9.91452	10.4812	10.3381	9.99792	9.90118	10.1624	10.1666	10.0861	9.8934	9.89259	10.1095	10.0525	10.2512
PHTF1	putative homeodomain transcription factor 1 [Source:HGNC Symbol;Acc:HGNC:8939]	6.37405	6.26466	6.31402	7.77216	7.45803	7.12236	6.34893	6.17855	6.46705	7.03029	6.2775	6.32847	6.51373	6.55424	6.85161
TANK	TRAF family member-associated NFKB activator [Source:HGNC Symbol;Acc:HGNC:11562]	9.73656	9.74138	9.82253	9.91457	9.77635	9.66796	9.30622	9.06349	9.50055	9.53435	9.40098	9.35805	9.24701	9.75403	9.78489
SH3YL1	SH3 and SYLF domain containing 1 [Source:HGNC Symbol;Acc:HGNC:29546]	8.33493	8.18211	8.6506	6.90621	7.6919	8.05084	8.77755	8.22576	8.32469	9.03842	8.79303	8.83098	8.77096	8.5305	8.7752
MDH1B	malate dehydrogenase 1B, NAD (soluble) [Source:HGNC Symbol;Acc:HGNC:17836]	8.19005	8.25019	8.18853	8.39729	8.32295	8.68893	7.78411	7.68841	7.95499	7.93201	7.80472	7.99242	8.57218	8.80413	8.72722
CCNH	cyclin H [Source:HGNC Symbol;Acc:HGNC:1594]	13.9647	14.0984	14.0461	13.5525	13.8765	13.6222	13.7502	13.4324	13.8469	13.8232	13.8267	13.6821	13.428	13.9731	14.1559
TCF12	transcription factor 12 [Source:HGNC Symbol;Acc:HGNC:11623]	8.79364	8.67403	8.73398	9.60167	9.71436	9.63352	8.88937	8.67648	8.98231	8.80244	8.6814	8.61707	8.97167	9.42451	9.27528
FERMT2	fermitin family member 2 [Source:HGNC Symbol;Acc:HGNC:15767]	8.61425	8.45006	8.92525	10.3763	10.3614	10.4759	10.3408	9.43157	9.95387	9.44619	9.3182	9.25135	8.74418	8.80693	8.76568
TBC1D31	TBC1 domain family, member 31 [Source:HGNC Symbol;Acc:HGNC:30888]	8.60232	8.45238	8.82304	8.01307	8.12271	8.60918	8.38348	7.61408	8.14135	8.54757	8.46531	8.42455	8.22038	8.57571	8.76374
MICU3	mitochondrial calcium uptake family, member 3 [Source:HGNC Symbol;Acc:HGNC:27820]	9.40843	9.6126	10.2842	9.9723	10.9323	11.0064	10.1574	10.1001	10.324	10.4959	9.97851	10.2783	9.41223	9.48233	9.93956
CSMD1	CUB and Sushi multiple domains 1 [Source:HGNC Symbol;Acc:HGNC:14026]	8.61621	8.78411	8.66481	9.5449	9.32898	9.2427	8.75561	9.0342	8.7919	8.60678	8.63163	8.81205	9.06914	8.69525	8.66989
TARBP1	TAR (HIV-1) RNA binding protein 1 [Source:HGNC Symbol;Acc:HGNC:11568]	9.1838	9.08284	9.25465	9.43378	9.72622	9.64343	9.43528	9.17512	9.43081	9.66977	9.267	9.57456	9.78198	9.73255	9.80079
GOLT1A	golgi transport 1A [Source:HGNC Symbol;Acc:HGNC:24766]	7.48386	7.70257	7.50716	6.56605	6.76132	6.86503	7.87495	8.01072	7.99545	7.51507	7.79368	7.71795	7.83339	7.66008	7.66243
MYZAP	myocardial zonula adherens protein [Source:HGNC Symbol;Acc:HGNC:43444]	6.01097	6.23209	6.36672	6.96958	6.4934	7.51865	6.9058	6.47204	6.72304	6.42378	6.13489	6.22433	6.48711	6.14744	6.19274
JARID2	jumonji, AT rich interactive domain 2 [Source:HGNC Symbol;Acc:HGNC:6196]	9.55882	9.52013	9.75078	11.4518	11.2253	11.3468	10.0431	9.91727	10.0508	9.51787	9.3315	9.56504	10.0284	9.86108	9.75821
UNC13B	unc-13 homolog B (C. elegans) [Source:HGNC Symbol;Acc:HGNC:12566]	9.13498	9.13451	9.14073	8.99403	8.70064	8.92444	9.37227	9.56838	9.53036	9.01532	9.29778	9.33155	9.13114	9.16273	9.14917
DSC3	desmocollin 3 [Source:HGNC Symbol;Acc:HGNC:3037]	8.16879	8.01154	8.09761	7.42312	7.15608	7.57674	7.88694	7.23416	7.3693	7.32244	7.39952	7.42197	7.25449	7.15309	7.09083
PTCRA	pre T-cell antigen receptor alpha [Source:HGNC Symbol;Acc:HGNC:21290]	8.21288	8.49265	8.08668	8.1332	7.59288	7.96421	8.05531	7.98455	7.87491	7.8866	8.17504	8.06315	7.22521	7.34611	6.94025
DNAJC12;RNU6-1250P	DnaJ (Hsp40) homolog, subfamily C, member 12 [Source:HGNC Symbol;Acc:HGNC:28908];RNA, U6 small nuclear 1250, pseudogene [Source:HGNC Symbol;Acc:HGNC:48213]	10.0747	9.96273	10.3397	10.3746	10.4019	10.5726	10.5676	10.2244	10.458	10.5025	10.5624	10.3966	10.6639	10.8362	10.8326
ZFYVE1	zinc finger, FYVE domain containing 1 [Source:HGNC Symbol;Acc:HGNC:13180]	6.45794	6.26466	6.60405	7.41497	7.10591	7.14031	6.51552	6.49131	6.4964	6.26038	6.38312	6.25867	6.77658	6.33295	6.4369
RAB33A	RAB33A, member RAS oncogene family [Source:HGNC Symbol;Acc:HGNC:9773]	6.25974	6.19923	6.47075	7.19856	7.06254	7.50513	6.20635	5.92319	6.43558	6.0629	5.90634	5.97806	6.26124	6.1999	6.20212
SWT1	SWT1 RNA endoribonuclease homolog (S. cerevisiae) [Source:HGNC Symbol;Acc:HGNC:16785]	7.59424	7.67812	7.6659	8.56981	8.48754	8.48253	7.20468	7.44454	7.42893	7.47241	7.30066	7.59577	6.85657	7.1842	7.3592
ELMOD2	ELMO/CED-12 domain containing 2 [Source:HGNC Symbol;Acc:HGNC:28111]	9.9203	9.92912	10.1306	9.9851	9.82803	10.0309	9.58833	9.21306	9.71503	9.82909	9.76897	9.76633	9.4954	9.9543	9.9304
CAAP1	caspase activity and apoptosis inhibitor 1 [Source:HGNC Symbol;Acc:HGNC:25834]	9.90599	9.81985	9.66063	9.05921	9.16145	8.92699	9.10656	8.89144	9.20624	9.8778	9.58654	9.3598	9.9921	10.1963	10.3649
YIPF4	Yip1 domain family, member 4 [Source:HGNC Symbol;Acc:HGNC:28145]	10.774	10.6286	10.8544	10.7698	10.7884	10.8259	10.4826	9.98917	10.4995	10.6772	10.3669	10.4725	10.5581	10.9326	10.801
TLL2	tolloid-like 2 [Source:HGNC Symbol;Acc:HGNC:11844]	6.87135	7.10317	7.23002	7.34641	7.29905	7.62517	8.21757	7.77111	7.99242	7.40746	7.42216	7.36523	7.47711	7.03705	7.2274
NADK	NAD kinase [Source:HGNC Symbol;Acc:HGNC:29831]	8.69392	8.51888	8.85795	8.07097	7.97874	7.93951	8.69819	8.74378	8.76924	8.46294	8.63942	8.76826	8.734	8.65841	8.88622
CLYBL	citrate lyase beta like [Source:HGNC Symbol;Acc:HGNC:18355]	9.20212	9.22652	9.39228	8.69465	8.57709	8.80761	9.35159	9.10817	9.33718	8.9881	9.01078	8.79081	9.66124	9.59905	9.58038
MCTP2	multiple C2 domains, transmembrane 2 [Source:HGNC Symbol;Acc:HGNC:25636]	8.74438	8.62074	9.00776	6.74804	7.07414	7.6539	8.21142	7.68028	7.93329	8.71092	8.74629	8.87547	9.13511	8.76852	8.772
TTC25	tetratricopeptide repeat domain 25 [Source:HGNC Symbol;Acc:HGNC:25280]	8.28582	8.2422	8.75017	9.50791	9.43905	9.64631	8.61851	7.97777	8.34384	8.57827	8.32101	8.28991	9.24976	8.86798	9.08568
HIC2	hypermethylated in cancer 2 [Source:HGNC Symbol;Acc:HGNC:18595]	8.07557	7.82177	8.27848	9.68875	9.52044	9.69592	8.59144	8.09186	8.32469	8.32188	8.30077	8.48359	8.23297	7.91771	7.99955
SNX25	sorting nexin 25 [Source:HGNC Symbol;Acc:HGNC:21883]	7.14593	7.07888	7.14778	6.82857	6.97988	6.8973	7.08384	6.98014	7.0517	7.08191	7.24544	7.11929	6.9722	6.94996	7.04849
TMEM79	transmembrane protein 79 [Source:HGNC Symbol;Acc:HGNC:28196]	8.76144	8.75868	8.09077	7.25395	7.29905	7.15821	9.16356	9.5533	9.20979	8.82424	8.96667	8.82098	7.80567	7.95803	7.82061
HERPUD1	homocysteine-inducible, endoplasmic reticulum stress-inducible, ubiquitin-like domain member 1 [Source:HGNC Symbol;Acc:HGNC:13744]	13.9857	13.8283	14.2496	14.039	14.0415	14.1211	14.6043	14.041	14.1413	14.3562	14.193	14.0383	14.6634	14.3718	14.3918
LGALS1	lectin, galactoside-binding, soluble, 1 [Source:HGNC Symbol;Acc:HGNC:6561]	7.43197	7.41589	7.57236	11.1748	10.2035	10.3901	8.16022	8.4191	8.2686	7.8893	8.13501	8.09294	7.82821	7.5905	7.72823
CACNA1S	calcium channel, voltage-dependent, L type, alpha 1S subunit [Source:HGNC Symbol;Acc:HGNC:1397]	5.16628	4.95578	5.12036	4.88597	5.09803	5.06413	5.29128	5.27485	5.11894	5.25782	5.01529	5.20324	5.16628	5.27443	4.9705
MORN3	MORN repeat containing 3 [Source:HGNC Symbol;Acc:HGNC:29807]	8.42144	8.63716	8.71221	7.2396	7.63765	8.01427	8.25143	8.17799	8.2686	8.37501	8.57455	8.50346	8.97608	8.66697	8.74909
RP11-244H3.1		6.40224	6.35074	6.3362	7.0865	6.83978	7.42655	6.52961	5.84691	6.07317	6.08384	5.83519	6.2079	6.44276	5.89234	5.80119
DST	dystonin [Source:HGNC Symbol;Acc:HGNC:1090]	6.44426	6.66194	6.67588	6.53651	7.59763	7.62865	6.59178	6.44558	6.54882	6.69776	6.72513	6.66622	6.50003	6.54057	6.58931
EYS	eyes shut homolog (Drosophila) [Source:HGNC Symbol;Acc:HGNC:21555]	6.15136	6.20768	6.37405	5.48747	5.37464	5.9892	5.82351	5.77927	5.62704	6.10567	5.85996	6.01427	6.03092	6.25181	5.87735
CYB561D1	cytochrome b561 family, member D1 [Source:HGNC Symbol;Acc:HGNC:26804]	10.8521	10.9514	11.0821	11.6175	11.4788	11.7479	11.207	10.835	10.8092	10.9432	10.7899	10.831	10.9713	10.5607	10.765
APH1B	APH1B gamma secretase subunit [Source:HGNC Symbol;Acc:HGNC:24080]	11.1103	11.2543	11.3097	11.9702	11.4524	11.4223	10.9507	11.0158	10.9107	10.8909	10.8267	10.8127	11.368	11.3237	11.3061
DHDDS	dehydrodolichyl diphosphate synthase [Source:HGNC Symbol;Acc:HGNC:20603]	8.04607	8.1313	8.22874	7.79331	7.6537	7.98225	8.07104	8.29864	8.1167	7.84585	8.03314	8.07317	8.05383	7.8354	7.94465
RAB39B	RAB39B, member RAS oncogene family [Source:HGNC Symbol;Acc:HGNC:16499]	8.12723	8.12606	8.2752	8.86942	8.678	9.02511	8.19917	8.22576	8.05232	8.02558	7.85296	8.04942	8.93756	8.53792	8.47707
SERBP1	SERPINE1 mRNA binding protein 1 [Source:HGNC Symbol;Acc:HGNC:17860]	10.2409	10.0153	10.2429	9.85494	9.99305	10.0811	10.4308	10.0851	10.4618	10.6147	10.3768	10.5028	10.6311	10.5617	10.664
TTC39B	tetratricopeptide repeat domain 39B [Source:HGNC Symbol;Acc:HGNC:23704]	7.78501	7.7663	7.90176	7.34641	7.66884	7.36214	7.42512	7.41603	7.46445	7.62322	7.15107	7.30761	8.04914	7.75572	7.85111
DYNC2H1	dynein, cytoplasmic 2, heavy chain 1 [Source:HGNC Symbol;Acc:HGNC:2962]	7.86433	7.82886	7.8238	7.83062	8.27538	7.91105	7.80662	7.93	7.9647	7.91815	7.81225	7.78233	7.61872	8.02533	8.25632
ROPN1L	rhophilin associated tail protein 1-like [Source:HGNC Symbol;Acc:HGNC:24060]	8.053	8.15125	8.08263	8.57343	8.51664	8.76811	8.37578	8.20929	8.43498	8.14822	8.23642	8.08136	7.82821	7.8354	7.77419
EPHB2	EPH receptor B2 [Source:HGNC Symbol;Acc:HGNC:3393]	7.95644	7.96441	8.25277	9.81216	9.80909	10.0144	9.75559	9.40982	9.28939	8.92635	8.67192	8.58914	8.87096	8.32311	8.48116
CRYAB	crystallin, alpha B [Source:HGNC Symbol;Acc:HGNC:2389]	8.81762	8.83436	8.93583	10.886	11.2407	11.3439	11.1943	10.7297	10.8207	10.1685	10.233	10.1079	9.07402	8.98343	9.10564
F5	coagulation factor V (proaccelerin, labile factor) [Source:HGNC Symbol;Acc:HGNC:3542]	7.05121	6.84421	7.0328	5.69285	5.77867	5.89234	6.63382	6.34046	6.29232	6.56968	6.55668	6.66622	6.19386	5.81291	5.78879
SLC10A1	solute carrier family 10 (sodium/bile acid cotransporter), member 1 [Source:HGNC Symbol;Acc:HGNC:10905]	6.16787	6.43747	6.21344	6.07317	5.96447	6.1914	6.44558	6.38272	5.96395	6.12459	6.20368	6.08746	6.1833	6.26081	5.81495
RFT1	RFT1 homolog (S. cerevisiae) [Source:HGNC Symbol;Acc:HGNC:30220]	9.87903	9.87308	9.68811	9.31975	9.34316	9.25863	9.39546	9.78142	9.82004	9.49622	9.80234	9.63792	9.86454	9.89997	10.0247
HENMT1	HEN1 methyltransferase homolog 1 (Arabidopsis) [Source:HGNC Symbol;Acc:HGNC:26400]	9.23954	9.07657	9.47367	9.55378	9.49614	9.70876	9.54779	9.32481	9.20851	9.53785	9.48747	9.35137	9.81013	9.77535	9.67954
PPIC	peptidylprolyl isomerase C (cyclophilin C) [Source:HGNC Symbol;Acc:HGNC:9256]	9.25907	9.16699	9.54294	11.2867	11.0139	11.3484	10.507	9.73848	10.2284	10.0385	9.95345	9.95338	9.48526	9.26402	9.11102
KYNU	kynureninase [Source:HGNC Symbol;Acc:HGNC:6469]	6.95142	6.96984	7.09252	7.75943	7.49322	8.08834	7.73802	7.59826	7.77419	7.71682	7.48775	7.57313	7.10508	7.08939	7.10138
INSIG2	insulin induced gene 2 [Source:HGNC Symbol;Acc:HGNC:20452]	9.20757	9.17838	9.45405	8.68773	8.73099	8.85147	9.13958	8.70457	9.25952	9.43363	9.24674	9.24946	9.90089	9.98528	10.0382
WRB	tryptophan rich basic protein [Source:HGNC Symbol;Acc:HGNC:12790]	12.1801	12.1736	12.2926	12.3633	12.2712	12.3303	12.1498	11.7944	12.2036	12.3175	12.1363	12.1795	12.2046	12.2614	12.2343
RIOK3	RIO kinase 3 [Source:HGNC Symbol;Acc:HGNC:11451]	11.4916	11.2829	11.6808	12.3668	12.4648	12.5445	12.3404	11.6577	11.8444	11.9094	11.7717	11.7699	11.8754	11.6609	11.7263
ZNF720	zinc finger protein 720 [Source:HGNC Symbol;Acc:HGNC:26987]	6.60312	6.34409	6.83044	7.356	7.49803	7.5087	7.47084	6.52534	6.79722	6.85402	6.9718	6.94936	6.83339	6.93945	7.16256
GCA	grancalcin, EF-hand calcium binding protein [Source:HGNC Symbol;Acc:HGNC:15990]	10.1447	10.1288	10.1684	8.59611	9.19417	9.28254	9.82196	9.83682	10.0641	10.1835	9.98744	10.0066	9.89152	10.2732	10.31
C1orf85	chromosome 1 open reading frame 85 [Source:HGNC Symbol;Acc:HGNC:29436]	11.7087	11.6239	11.8958	12.1926	11.8794	11.921	11.838	11.6783	11.8126	11.6471	11.7175	11.6597	11.4443	11.1106	11.2643
HHLA3	HERV-H LTR-associating 3 [Source:HGNC Symbol;Acc:HGNC:4906]	8.24434	8.28285	8.33336	9.0001	8.82427	9.23853	8.44337	8.91063	8.69095	8.4495	8.82575	8.81436	8.28372	8.05922	8.22608
GRIN2D	glutamate receptor, ionotropic, N-methyl D-aspartate 2D [Source:HGNC Symbol;Acc:HGNC:4588]	4.82076	4.84549	5.00205	5.62272	5.53598	5.81291	4.93503	5.14882	5.1428	5.04787	4.85175	4.51498	4.91126	4.90416	4.91017
PDHX	pyruvate dehydrogenase complex, component X [Source:HGNC Symbol;Acc:HGNC:21350]	12.2371	12.2115	12.4152	11.7026	11.5897	11.9142	12.2967	12.1168	12.0619	12.4738	12.3346	12.3576	12.166	11.8937	11.9796
ZCCHC18	zinc finger, CCHC domain containing 18 [Source:HGNC Symbol;Acc:HGNC:32459]	5.35675	5.52427	5.31947	8.17782	8.08668	8.29384	6.29211	6.38272	6.24555	5.75853	5.9629	5.85487	5.91805	5.64254	5.84149
SNX12	sorting nexin 12 [Source:HGNC Symbol;Acc:HGNC:14976]	8.46339	8.3119	8.12309	8.32811	8.06462	8.09615	8.0061	7.94251	7.75565	7.83992	8.2009	7.83044	9.01564	8.98218	8.772
OTULIN	OTU deubiquitinase with linear linkage specificity [Source:HGNC Symbol;Acc:HGNC:25118]	9.03439	8.88332	8.96555	8.74956	8.42922	8.7469	9.08363	9.0342	8.93799	9.11463	9.04694	9.23313	8.98659	8.96703	8.75181
RELN	reelin [Source:HGNC Symbol;Acc:HGNC:9957]	5.76547	5.52427	5.64517	7.85466	7.87184	8.16936	6.31082	7.44854	6.4964	5.83605	6.08529	6.0954	5.68108	5.3695	5.40553
ANKRD24	ankyrin repeat domain 24 [Source:HGNC Symbol;Acc:HGNC:29424]	6.71346	6.95664	6.73871	6.8625	6.70775	7.08819	7.10084	7.53545	7.07225	6.89633	7.07	7.06646	6.67483	6.49803	6.65561
MT1CP;MT1DP;MT1A	metallothionein 1C, pseudogene [Source:HGNC Symbol;Acc:HGNC:7395];metallothionein 1D, pseudogene [Source:HGNC Symbol;Acc:HGNC:7396];metallothionein 1A [Source:HGNC Symbol;Acc:HGNC:7393]	8.64656	8.85513	8.72753	7.59907	7.48875	8.04203	8.26796	8.20427	8.05232	8.22797	8.26129	8.22937	8.66109	8.82637	8.30999
ERO1LB	ERO1-like beta (S. cerevisiae) [Source:HGNC Symbol;Acc:HGNC:14355]	6.81072	6.81407	6.80999	7.79965	7.68387	7.54198	6.67612	6.55912	6.79722	6.73625	6.44633	6.80611	7.29629	7.28887	7.48143
DZIP1	DAZ interacting zinc finger protein 1 [Source:HGNC Symbol;Acc:HGNC:20908]	5.90306	6.00741	5.84635	6.33356	6.27634	6.40958	5.99923	5.75276	5.55738	5.88597	6.09492	5.8761	5.88791	5.91343	5.81495
ST5	suppression of tumorigenicity 5 [Source:HGNC Symbol;Acc:HGNC:11350]	7.68507	7.72269	7.89151	9.31219	9.47969	9.46916	8.47707	8.7256	8.40032	8.11185	8.15522	8.40678	8.57352	8.22693	8.40867
BHLHE40	basic helix-loop-helix family, member e40 [Source:HGNC Symbol;Acc:HGNC:1046]	7.83709	7.99939	7.94604	7.2251	7.05152	7.40553	8.34324	8.43532	8.23851	8.55422	8.56255	8.51774	8.1871	7.57434	7.67932
FAM13A	family with sequence similarity 13, member A [Source:HGNC Symbol;Acc:HGNC:19367]	7.97344	7.82691	8.21178	8.81822	8.34998	8.37687	8.03305	7.9088	7.78523	8.16359	8.26516	8.20929	8.21134	7.99458	8.33135
RBP7	retinol binding protein 7, cellular [Source:HGNC Symbol;Acc:HGNC:30316]	9.1459	9.21625	9.52548	9.21593	9.20624	9.49708	9.34177	8.93104	9.02618	9.13314	9.22326	9.30598	9.84121	9.55378	9.74466
USP25	ubiquitin specific peptidase 25 [Source:HGNC Symbol;Acc:HGNC:12624]	9.62421	9.65262	9.78061	10.1462	10.0755	10.2406	10.069	9.89649	10.0162	10.0964	9.80593	9.78883	9.35059	9.32221	9.36688
LIN7C	lin-7 homolog C (C. elegans) [Source:HGNC Symbol;Acc:HGNC:17789]	7.57098	7.36652	7.47103	7.32254	7.77194	7.45803	7.42512	7.28839	7.44327	7.51148	7.43818	7.40156	7.1406	7.80376	7.82322
CCT6B	chaperonin containing TCP1, subunit 6B (zeta 2) [Source:HGNC Symbol;Acc:HGNC:1621]	13.8122	13.8019	14.0369	13.1803	13.2824	13.5363	13.8364	13.4838	13.5535	14.0651	14.0733	14.0277	13.8624	13.667	13.7846
DQX1	DEAQ box RNA-dependent ATPase 1 [Source:HGNC Symbol;Acc:HGNC:20410]	7.11965	7.48464	7.42235	8.34835	8.19002	8.24187	7.06719	7.45313	7.532	7.15534	7.31536	7.5087	7.29629	7.03142	7.09666
ALDH4A1	aldehyde dehydrogenase 4 family, member A1 [Source:HGNC Symbol;Acc:HGNC:406]	12.2335	12.0905	12.2166	12.1595	12.1102	12.0116	13.5901	13.6166	13.4967	13.0886	13.1432	13.0006	11.9072	11.8695	11.9587
TFF1	trefoil factor 1 [Source:HGNC Symbol;Acc:HGNC:11755]	7.72753	7.81934	7.96188	7.2396	7.58906	7.60918	7.99821	7.68028	7.76849	8.27977	8.10769	8.17118	9.04192	9.05771	8.94631
AGBL3	ATP/GTP binding protein-like 3 [Source:HGNC Symbol;Acc:HGNC:27981]	6.11374	6.15987	6.21344	5.0264	5.40611	5.0274	5.39816	5.17084	5.32029	5.63662	5.68108	5.35635	5.77838	5.83605	6.03217
CASD1	CAS1 domain containing 1 [Source:HGNC Symbol;Acc:HGNC:16014]	8.61425	8.47348	8.57932	8.36219	8.678	8.54466	8.57996	8.27747	8.678	8.52925	8.57739	8.41291	7.91166	8.26974	8.31947
NAP1L2	nucleosome assembly protein 1-like 2 [Source:HGNC Symbol;Acc:HGNC:7638]	9.47437	9.415	9.75927	9.42205	9.60851	9.8857	9.72517	8.99189	9.24952	9.40814	9.2637	9.20873	9.17436	9.35598	9.2706
ERI2	ERI1 exoribonuclease family member 2 [Source:HGNC Symbol;Acc:HGNC:30541]	6.97167	7.04191	7.1842	6.67017	6.54162	6.61688	6.52356	6.38272	6.55563	6.68252	6.60093	6.79523	6.99692	6.51874	6.83949
FBXO4	F-box protein 4 [Source:HGNC Symbol;Acc:HGNC:13583]	10.3626	10.2324	10.3683	10.4807	10.5262	10.5864	10.1827	9.66572	10.0827	10.3161	10.031	10.0579	10.3862	10.5077	10.4237
COPG1	coatomer protein complex, subunit gamma 1 [Source:HGNC Symbol;Acc:HGNC:2236]	11.0013	11.046	11.1184	10.9907	10.8691	11.0791	11.3846	11.7142	11.2868	11.183	11.1894	11.2625	10.8096	10.3215	10.6092
POFUT2	protein O-fucosyltransferase 2 [Source:HGNC Symbol;Acc:HGNC:14683]	10.9428	10.956	10.6761	12.43	12.1202	11.9781	11.0347	11.3128	11.2479	11.0364	10.8353	11.0179	10.9411	11.0326	10.9645
WNT4	wingless-type MMTV integration site family, member 4 [Source:HGNC Symbol;Acc:HGNC:12783]	6.08722	6.24728	6.59195	6.55075	6.31474	6.55145	6.93148	6.73302	6.85734	6.6684	6.5031	6.5191	6.3841	5.89234	6.22137
BTBD7	BTB (POZ) domain containing 7 [Source:HGNC Symbol;Acc:HGNC:18269]	9.43658	9.27721	9.57578	10.2164	10.0764	10.2345	9.94608	9.25264	9.3694	9.5785	9.52207	9.62683	9.66685	9.55257	9.46939
PLD6	phospholipase D family, member 6 [Source:HGNC Symbol;Acc:HGNC:30447]	5.60565	5.6705	5.3687	6.26998	6.29504	6.40958	5.93315	6.14674	6.13466	5.70516	6.03242	6.01427	5.63167	5.93664	5.76004
TSC2	tuberous sclerosis 2 [Source:HGNC Symbol;Acc:HGNC:12363]	14.7882	14.9548	14.7326	14.299	14.412	14.5108	15.0515	15.0686	14.9285	14.7555	14.7333	14.8162	14.2252	14.2391	14.2795
CASP10	caspase 10, apoptosis-related cysteine peptidase [Source:HGNC Symbol;Acc:HGNC:1500]	7.34258	7.41589	7.22203	6.99712	6.93704	7.12236	7.40992	7.45724	7.37346	7.36622	7.3908	7.32398	7.56012	7.64803	7.63778
RIBC1	RIB43A domain with coiled-coils 1 [Source:HGNC Symbol;Acc:HGNC:26537]	9.5038	9.63848	9.71041	10.7816	10.4286	10.7889	9.2289	9.14622	9.11552	9.31366	9.46517	9.38114	9.95707	9.92258	9.65665
DHRS12	dehydrogenase/reductase (SDR family) member 12 [Source:HGNC Symbol;Acc:HGNC:25832]	6.92089	7.21906	6.99023	7.30098	6.91893	7.58556	7.28635	7.22356	7.09222	6.90771	7.07548	6.9192	6.69412	6.83619	6.34953
CD58	CD58 molecule [Source:HGNC Symbol;Acc:HGNC:1688]	7.9215	8.27493	8.25277	6.56605	6.97988	7.40199	7.69681	7.17748	7.86945	8.02558	7.70335	7.83612	7.48354	7.93127	7.85412
CHFR	checkpoint with forkhead and ring finger domains, E3 ubiquitin protein ligase [Source:HGNC Symbol;Acc:HGNC:20455]	8.38692	8.30495	8.30875	8.55018	8.54646	8.59139	8.1803	8.18064	8.18859	8.06416	7.94518	8.1238	8.07097	8.01481	7.82936
CYB5R4	cytochrome b5 reductase 4 [Source:HGNC Symbol;Acc:HGNC:20147]	7.17595	7.12717	7.14778	7.00805	6.52605	6.75587	6.93148	6.74774	7.02085	6.99602	7.26434	7.15649	6.94976	7.02022	7.12212
ZNF599	zinc finger protein 599 [Source:HGNC Symbol;Acc:HGNC:26408]	5.77329	5.99846	5.75549	6.53651	6.5166	6.43178	5.94251	5.79353	6.05158	5.97728	6.04141	5.8984	5.76668	5.77509	5.85175
IPCEF1;CNKSR3	interaction protein for cytohesin exchange factors 1 [Source:HGNC Symbol;Acc:HGNC:21204];CNKSR family member 3 [Source:HGNC Symbol;Acc:HGNC:23034]	5.06707	4.81786	5.18803	4.6386	4.97624	4.86306	5.19923	4.98558	5.18578	5.07195	5.1539	5.06902	4.95895	4.99538	5.19967
TTC31	tetratricopeptide repeat domain 31 [Source:HGNC Symbol;Acc:HGNC:25759]	8.05695	8.3187	8.38545	8.71425	8.333	8.95284	8.2814	8.1358	8.12688	8.32188	8.3252	8.35945	8.11791	7.8148	7.72823
FCAR	Fc fragment of IgA, receptor for [Source:HGNC Symbol;Acc:HGNC:3608]	4.82076	4.71986	4.97676	4.58428	4.47868	4.95102	4.87652	4.79913	5.05232	4.92966	5.23797	4.85911	4.86531	4.55389	5.0865
ECHDC1	enoyl CoA hydratase domain containing 1 [Source:HGNC Symbol;Acc:HGNC:21489]	10.468	10.3894	10.6518	10.4953	10.8525	10.9336	10.8045	10.3142	10.7825	11.0419	10.9608	10.9937	10.7939	11.0358	10.9783
ARG1	arginase 1 [Source:HGNC Symbol;Acc:HGNC:663]	7.13618	7.01491	7.42874	6.55075	6.7879	7.01167	7.55677	7.36781	7.99827	7.89499	7.8973	7.95099	7.73617	7.83806	7.84791
EPHA6	EPH receptor A6 [Source:HGNC Symbol;Acc:HGNC:19296]	7.07451	7.11114	7.20357	8.0629	8.2334	7.96263	7.6188	7.73432	7.62122	7.53589	7.47084	7.60067	7.65894	7.55868	7.73432
CASP9	caspase 9, apoptosis-related cysteine peptidase [Source:HGNC Symbol;Acc:HGNC:1511]	9.72337	9.77371	9.9892	9.82985	9.68202	9.97093	10.3197	9.98611	10.315	9.93062	9.99678	9.92923	9.9658	9.64478	9.83311
RP11-51F16.8;STRADA	;STE20-related kinase adaptor alpha [Source:HGNC Symbol;Acc:HGNC:30172]	9.12602	9.3417	9.27487	9.04641	9.03664	9.23347	9.79737	9.95605	9.64231	9.44825	9.57025	9.56504	9.23754	8.95195	8.90645
OR10C1	olfactory receptor, family 10, subfamily C, member 1 (gene/pseudogene) [Source:HGNC Symbol;Acc:HGNC:8165]	5.91398	5.90155	5.62005	5.30046	5.48821	5.54444	6.2251	5.97389	5.77209	5.88597	5.99846	5.52142	5.52285	5.75124	5.29754
STK3	serine/threonine kinase 3 [Source:HGNC Symbol;Acc:HGNC:11406]	9.78588	9.70402	9.59437	9.51229	9.59919	9.35913	9.84182	9.69159	9.98948	9.77586	9.8011	9.64068	10.0606	10.3701	10.4712
BAG2	BCL2-associated athanogene 2 [Source:HGNC Symbol;Acc:HGNC:938]	10.2612	10.3289	10.4732	10.4416	10.6362	10.6167	10.5031	10.1638	10.5882	10.5344	10.3369	10.3154	10.0957	10.5673	10.5972
TCP11L2	t-complex 11, testis-specific-like 2 [Source:HGNC Symbol;Acc:HGNC:28627]	6.42941	6.26466	6.61019	7.84898	7.62952	7.49658	6.71775	6.52534	6.54162	6.4167	6.21432	6.2079	6.6183	6.36473	6.5579
SOX4	SRY (sex determining region Y)-box 4 [Source:HGNC Symbol;Acc:HGNC:11200]	9.54212	9.29546	9.48866	11.0372	11.1157	10.9418	9.6639	9.31023	9.502	10.1336	10.1186	9.93987	10.7082	10.6424	10.4839
GTF2F2	general transcription factor IIF, polypeptide 2, 30kDa [Source:HGNC Symbol;Acc:HGNC:4653]	12.1151	12.185	12.3071	12.5389	12.6565	12.5339	12.3093	12.2777	12.4627	12.324	12.1118	11.9633	11.7675	11.952	12.1556
PLCE1	phospholipase C, epsilon 1 [Source:HGNC Symbol;Acc:HGNC:17175]	5.4144	5.3071	5.3042	6.07317	6.18982	6.23057	5.49331	5.38958	5.28372	5.40359	5.01529	4.95684	5.08457	4.85402	5.29754
RP11-804A23.4		5.14744	4.86531	5.35635	5.31823	5.1428	4.98713	5.39816	5.33092	5.79707	5.6782	5.2757	4.97936	5.12694	5.06462	5.11658
RXFP3	relaxin/insulin-like family peptide receptor 3 [Source:HGNC Symbol;Acc:HGNC:24883]	5.46018	5.81145	5.35635	5.18036	5.00102	5.07924	5.21299	5.4255	5.32029	5.24187	5.2757	5.06902	5.04539	5.5638	5.44821
SMIM15	small integral membrane protein 15 [Source:HGNC Symbol;Acc:HGNC:33861]	12.1365	12.0925	12.2546	11.8743	12.085	12.2335	11.9091	11.5351	11.9232	12.1399	11.7303	11.8686	11.8507	12.0279	12.0622
BAZ2B	bromodomain adjacent to zinc finger domain, 2B [Source:HGNC Symbol;Acc:HGNC:963]	8.55842	8.63116	8.7922	9.0112	9.68927	9.63004	8.98867	8.59778	8.58137	9.2248	8.99606	8.85139	8.76611	9.09279	9.19995
ZUFSP	zinc finger with UFM1-specific peptidase domain [Source:HGNC Symbol;Acc:HGNC:21224]	9.3583	9.27525	9.62032	9.12794	9.35233	9.63938	8.96984	8.94391	9.25791	9.66289	9.50924	9.48622	9.12318	9.19041	9.45495
NNT	nicotinamide nucleotide transhydrogenase [Source:HGNC Symbol;Acc:HGNC:7863]	5.63002	5.52427	5.73194	5.51999	5.45794	5.53209	6.29211	5.55738	6.03117	5.88597	5.95367	5.69855	4.89206	4.99538	5.02891
GPX2	glutathione peroxidase 2 (gastrointestinal) [Source:HGNC Symbol;Acc:HGNC:4554]	6.64648	7.03317	6.60405	6.17334	6.19923	6.24534	6.3841	6.26231	6.42703	6.22236	6.41555	6.13909	6.13303	6.45701	6.13955
CEPT1	choline/ethanolamine phosphotransferase 1 [Source:HGNC Symbol;Acc:HGNC:24289]	8.48912	8.41339	8.47601	8.26593	8.08668	8.14275	8.19411	8.16336	8.50995	8.46531	8.25696	8.46194	8.71958	8.58671	8.73103
FAM76A	family with sequence similarity 76, member A [Source:HGNC Symbol;Acc:HGNC:28530]	6.34571	6.30772	6.60405	6.13443	6.09683	6.49295	6.42015	6.14674	6.18262	6.58428	6.38312	6.55092	6.46631	6.30243	6.15217
LRIF1	ligand dependent nuclear receptor interacting factor 1 [Source:HGNC Symbol;Acc:HGNC:30299]	10.3453	10.2637	10.3861	10.5267	10.6587	10.6071	10.4788	10.0237	10.5804	10.5564	10.5402	10.4823	10.3361	10.6235	10.6508
CCDC7	coiled-coil domain containing 7 [Source:HGNC Symbol;Acc:HGNC:26533]	6.75458	6.56519	6.85345	7.56644	7.95135	7.75845	7.50689	7.39631	7.8097	7.56497	7.07	7.14385	6.93864	6.83619	6.92211
RCE1	Ras converting CAAX endopeptidase 1 [Source:HGNC Symbol;Acc:HGNC:13721]	10.6573	10.9058	10.8227	10.3915	10.1728	10.2808	11.0787	10.9123	10.8538	9.95037	10.7462	10.7723	10.7025	10.568	10.6429
EPS8L3	EPS8-like 3 [Source:HGNC Symbol;Acc:HGNC:21297]	7.24544	7.3299	6.7981	6.90621	6.89592	7.04439	6.89922	7.29765	6.96105	6.96447	6.9133	6.64361	6.91873	7.05121	6.69713
FLCN	folliculin [Source:HGNC Symbol;Acc:HGNC:27310]	8.82521	8.86535	8.95347	9.02416	8.74174	9.17298	9.15024	8.84013	8.92458	8.90309	8.89485	8.83472	9.25814	9.05308	8.98183
ARHGAP6	Rho GTPase activating protein 6 [Source:HGNC Symbol;Acc:HGNC:676]	10.9625	10.8213	11.042	11.5363	11.4292	11.4185	11.4803	11.2766	11.4357	11.0139	10.8316	10.7809	10.4621	10.1216	10.3624
RPF1	ribosome production factor 1 homolog (S. cerevisiae) [Source:HGNC Symbol;Acc:HGNC:30350]	11.6467	11.5544	11.9086	11.4848	11.4788	11.7556	11.7855	11.5219	11.6965	11.8833	11.7175	11.7044	11.799	11.8526	11.7831
UGGT2	UDP-glucose glycoprotein glucosyltransferase 2 [Source:HGNC Symbol;Acc:HGNC:15664]	7.75055	7.99384	7.96624	8.33336	8.38098	8.22038	7.82452	7.89791	8.02618	7.91815	7.83397	7.80717	7.6218	7.92089	7.69234
SPAG16	sperm associated antigen 16 [Source:HGNC Symbol;Acc:HGNC:23225]	10.6008	10.634	10.9098	11.1744	11.3596	11.0388	10.7188	10.9163	10.9427	10.7421	10.4042	10.5142	10.5722	10.7283	10.7345
SLC18B1	solute carrier family 18, subfamily B, member 1 [Source:HGNC Symbol;Acc:HGNC:21573]	10.8962	10.9136	10.9547	9.13235	9.67803	9.73125	10.289	9.92498	10.2112	10.2869	10.349	10.3129	11.2065	11.3944	11.3459
SPCS3	signal peptidase complex subunit 3 homolog (S. cerevisiae) [Source:HGNC Symbol;Acc:HGNC:26212]	11.8241	11.8052	11.9177	11.6596	11.3438	11.1078	11.3568	11.4181	11.6239	11.6528	11.685	11.609	11.6583	11.746	11.8012
XIST	X inactive specific transcript (non-protein coding) [Source:HGNC Symbol;Acc:HGNC:12810]	5.38527	5.47204	5.56571	4.95684	5.37464	5.34792	5.43197	5.23406	5.49404	5.43841	5.44445	5.3837	5.59348	5.39933	5.0865
STAT5B	signal transducer and activator of transcription 5B [Source:HGNC Symbol;Acc:HGNC:11367]	8.57386	8.45006	8.70367	9.25559	9.42895	9.76747	9.07767	8.50536	8.64756	8.92798	8.8753	8.92296	9.05968	8.77602	8.61471
DFNB59	deafness, autosomal recessive 59 [Source:HGNC Symbol;Acc:HGNC:29502]	8.72923	8.77666	9.11634	10.5194	10.5483	10.6902	8.84103	8.20929	8.76098	9.02087	8.84298	8.86945	9.09068	9.37408	9.24266
UFSP2	UFM1-specific peptidase 2 [Source:HGNC Symbol;Acc:HGNC:25640]	10.3323	10.3397	10.4711	9.89188	10.0744	10.1182	10.2901	9.81783	9.99763	10.159	10.2212	10.1144	10.3348	10.1297	10.3053
PSIP1	PC4 and SFRS1 interacting protein 1 [Source:HGNC Symbol;Acc:HGNC:9527]	9.50289	9.48578	9.31427	8.77539	9.17476	8.89987	8.93272	8.94221	9.16379	9.57345	9.36361	9.14713	9.09068	9.40083	9.63971
MMP7	matrix metallopeptidase 7 (matrilysin, uterine) [Source:HGNC Symbol;Acc:HGNC:7174]	7.2079	7.2554	7.60607	5.84578	6.07633	6.36672	7.14315	7.07451	7.45654	7.38282	7.25449	7.40156	8.17821	7.98868	8.20496
ABCA12	ATP-binding cassette, sub-family A (ABC1), member 12 [Source:HGNC Symbol;Acc:HGNC:14637]	6.82799	6.68467	6.35094	6.2503	6.52605	6.46631	6.8053	6.71721	6.48198	6.48006	6.39933	6.05133	6.52863	6.72513	6.69713
PRTG	protogenin [Source:HGNC Symbol;Acc:HGNC:26373]	5.70548	5.79087	5.82264	5.66582	6.01021	5.71175	5.91968	5.62005	5.82235	5.75853	5.84691	5.78017	5.63167	5.75124	5.8904
SFT2D2	SFT2 domain containing 2 [Source:HGNC Symbol;Acc:HGNC:25140]	8.95082	9.13629	8.7949	9.2921	8.9112	8.92946	8.69216	8.81998	8.74518	8.41929	8.37987	8.4903	8.48791	8.64088	8.63823
RPS3;SNORD15A	ribosomal protein S3 [Source:HGNC Symbol;Acc:HGNC:10420];small nucleolar RNA, C/D box 15A [Source:HGNC Symbol;Acc:HGNC:10114]	9.50903	9.45507	9.43232	10.6025	10.8478	10.4196	9.75158	9.81707	10.2207	9.55077	9.2935	9.46635	9.70734	9.92488	9.9304
TSPAN14	tetraspanin 14 [Source:HGNC Symbol;Acc:HGNC:23303]	6.64008	6.6495	6.61638	6.53651	6.549	6.43822	6.78775	6.64139	6.79722	6.59195	6.80984	6.68284	6.83339	6.64877	6.78716
TMEM38B	transmembrane protein 38B [Source:HGNC Symbol;Acc:HGNC:25535]	10.287	10.3726	10.4954	10.9246	10.8844	10.9796	10.3268	9.85542	10.3494	10.2717	10.146	10.0763	10.296	10.5776	10.5877
AGAP1	ArfGAP with GTPase domain, ankyrin repeat and PH domain 1 [Source:HGNC Symbol;Acc:HGNC:16922]	7.59424	7.53572	7.38527	7.97468	8.00849	8.11342	7.91415	8.17799	7.94365	7.96411	7.64599	7.87212	7.76057	7.83806	7.78653
SEC31A	SEC31 homolog A (S. cerevisiae) [Source:HGNC Symbol;Acc:HGNC:17052]	12.5176	12.2264	12.403	13.3275	13.2853	12.7082	12.5447	12.4741	12.4119	12.6195	12.4286	12.3206	12.6006	12.5316	12.7127
BCAS3	breast carcinoma amplified sequence 3 [Source:HGNC Symbol;Acc:HGNC:14347]	8.57996	8.38105	8.94201	10.2228	9.87491	9.9417	9.36496	9.47806	9.2912	8.7176	8.80158	8.90781	8.48485	8.40744	8.35009
SNORA31	small nucleolar RNA, H/ACA box 31 [Source:HGNC Symbol;Acc:HGNC:32621]	9.11817	8.8976	9.27006	10.1273	10.5198	10.1408	9.67521	9.36244	10.0071	9.00499	9.12015	9.24262	9.44499	9.4622	9.54891
ANTXR2	anthrax toxin receptor 2 [Source:HGNC Symbol;Acc:HGNC:21732]	8.14836	8.11906	7.95964	10.7925	10.7394	10.5972	8.97591	8.77763	9.16379	8.48967	8.28884	8.3863	7.44294	7.66008	7.52124
C8orf59	chromosome 8 open reading frame 59 [Source:HGNC Symbol;Acc:HGNC:32235]	13.3135	13.5397	13.6606	13.4242	13.5096	13.6277	13.5368	13.5868	13.6519	13.5488	13.5045	13.5535	12.9212	13.1965	13.3218
OSBPL7	oxysterol binding protein-like 7 [Source:HGNC Symbol;Acc:HGNC:16387]	5.55354	5.64648	5.71954	8.93413	9.10018	9.3227	8.42087	8.0235	7.92697	6.52694	6.33031	6.40688	5.4944	5.52142	5.19967
OR8A1	olfactory receptor, family 8, subfamily A, member 1 [Source:HGNC Symbol;Acc:HGNC:8469]	5.75124	5.94091	6.14466	6.55859	6.45813	6.81232	6.52961	6.38272	6.41958	5.88597	6.15459	6.05133	5.84635	5.60329	6.0201
ALKBH3	alkB, alkylation repair homolog 3 (E. coli) [Source:HGNC Symbol;Acc:HGNC:30141]	9.23562	9.51358	9.38985	9.39327	9.31297	9.22237	9.46056	9.68028	9.71701	9.12365	9.30296	9.3526	9.44499	9.40047	9.56116
TTLL13;RP11-697E2.6	tubulin tyrosine ligase-like family, member 13 [Source:HGNC Symbol;Acc:HGNC:32484];Uncharacterized protein [Source:UniProtKB/TrEMBL;Acc:H3BSA7]	5.5928	5.56085	5.743	5.35675	5.37464	5.62869	5.49331	5.45831	5.57124	5.73163	5.38017	5.2896	5.63167	5.52142	5.5911
CRYZ	crystallin, zeta (quinone reductase) [Source:HGNC Symbol;Acc:HGNC:2419]	9.74605	9.83454	9.95544	9.48205	9.72383	9.71348	9.88518	9.64217	10.098	10.1953	10.0748	10.0602	9.70139	9.8721	10.0437
TTC26	tetratricopeptide repeat domain 26 [Source:HGNC Symbol;Acc:HGNC:21882]	9.97425	9.85517	9.71041	9.29559	9.34052	9.35239	9.51811	9.48546	9.80275	9.43889	9.49467	9.49458	9.56899	9.48418	9.60218
MCMDC2	minichromosome maintenance domain containing 2 [Source:HGNC Symbol;Acc:HGNC:26368]	7.91367	7.96441	7.8238	7.43595	7.89372	7.4626	7.51534	7.31865	7.51633	7.78032	7.73479	7.68574	7.75196	7.89736	8.22822
DDX58	DEAD (Asp-Glu-Ala-Asp) box polypeptide 58 [Source:HGNC Symbol;Acc:HGNC:19102]	8.41733	8.48814	8.72034	7.55083	7.62197	7.99981	7.98704	7.70461	7.99545	8.41026	8.30503	8.44096	8.64435	8.88812	8.91642
MTHFR	methylenetetrahydrofolate reductase (NAD(P)H) [Source:HGNC Symbol;Acc:HGNC:7436]	10.2336	10.0981	10.3343	10.1858	9.88348	10.3002	9.99226	9.94625	9.969	10.1908	9.87329	10.2853	10.5919	10.2592	10.1415
N4BP2	NEDD4 binding protein 2 [Source:HGNC Symbol;Acc:HGNC:29851]	5.35675	5.49876	5.79175	5.4255	5.6705	5.74545	5.29128	5.4255	5.5096	5.42321	5.5518	5.50815	5.37148	5.43273	5.48583
FAM105A	family with sequence similarity 105, member A [Source:HGNC Symbol;Acc:HGNC:25629]	9.74541	9.45987	9.78349	8.61341	8.39597	8.67662	9.40202	8.92096	8.96273	9.36138	9.41893	9.3211	9.37368	9.02147	9.17082
IDS	iduronate 2-sulfatase [Source:HGNC Symbol;Acc:HGNC:5389];Iduronate 2-sulfatase (Hunter syndrome), isoform CRA_e; Iduronate 2-sulfatase 14 kDa chain; Uncharacterized protein; cDNA FLJ42669 fis, clone BRAMY2022168, highly similar to IDURONATE 2-SULFATASE [Source:UniProtKB/TrEMBL;Acc:B3KWA1]	10.4073	10.5211	10.4268	11.0548	10.988	10.9536	10.4515	10.4683	10.5112	10.2063	10.1744	10.1168	10.1243	10.0945	10.162
HCLS1	hematopoietic cell-specific Lyn substrate 1 [Source:HGNC Symbol;Acc:HGNC:4844]	7.08384	7.18262	7.31391	8.0218	7.58906	8.0118	7.69681	7.32346	7.16434	7.33569	7.43434	7.32781	7.14894	6.92885	7.16256
ASPRV1	aspartic peptidase, retroviral-like 1 [Source:HGNC Symbol;Acc:HGNC:26321]	7.8841	7.66747	7.48152	8.55018	8.90265	8.70384	8.19917	7.5312	8.00862	7.41603	7.41295	7.20646	7.78931	7.97468	7.91934
CDC20B;GPX8	cell division cycle 20B [Source:HGNC Symbol;Acc:HGNC:24222];glutathione peroxidase 8 (putative) [Source:HGNC Symbol;Acc:HGNC:33100]	8.42584	8.12347	8.24647	10.0199	10.0744	9.83494	8.58933	8.50921	8.66273	8.34883	8.2989	8.32193	8.54558	8.59678	8.71171
COMMD6	COMM domain containing 6 [Source:HGNC Symbol;Acc:HGNC:24015]	14.1986	14.0396	14.3672	14.5503	14.8728	14.8313	14.3307	13.7904	14.3231	14.4708	14.3526	14.4135	14.3832	14.5888	14.5083
SCG3	secretogranin III [Source:HGNC Symbol;Acc:HGNC:13707]	5.18488	4.95578	5.24706	5.53386	5.52035	5.75792	5.43197	5.27485	5.34005	5.04787	5.1539	5.25438	5.10567	5.23797	4.85118
MADD	MAP-kinase activating death domain [Source:HGNC Symbol;Acc:HGNC:6766]	9.84525	9.79755	9.75595	10.4358	10.4664	10.2069	10.3012	10.6433	10.3122	9.77946	10.096	10.0936	10.0193	9.9816	9.89251
TTC39A	tetratricopeptide repeat domain 39A [Source:HGNC Symbol;Acc:HGNC:18657]	8.77525	8.58325	8.89239	7.24523	7.44082	7.48345	8.41019	8.63386	14.1824	8.61872	8.45259	8.63728	9.00836	8.79179	8.84306
NUP54	nucleoporin 54kDa [Source:HGNC Symbol;Acc:HGNC:17359]	10.3185	10.3162	10.4519	9.7272	9.75885	9.98332	9.91356	9.46433	9.74518	9.98375	10.0737	9.98209	10.1371	9.96989	10.1192
CCDC132	coiled-coil domain containing 132 [Source:HGNC Symbol;Acc:HGNC:25956]	7.17243	7.17095	7.14362	6.64205	6.91241	6.80149	7.30202	6.57657	6.81611	6.98507	7.25899	6.83576	7.42464	7.58103	7.65154
NANOS1	nanos homolog 1 (Drosophila) [Source:HGNC Symbol;Acc:HGNC:23044]	7.55529	7.59161	7.4499	9.51841	9.33168	9.40635	8.41852	8.49336	8.58137	7.94151	7.59881	7.75527	7.33569	7.54611	7.4018
NDUFAF6	NADH dehydrogenase (ubiquinone) complex I, assembly factor 6 [Source:HGNC Symbol;Acc:HGNC:28625]	10.6541	10.7696	11.0858	10.369	10.3692	10.7522	10.7537	10.3685	10.4745	10.5526	10.5047	10.4713	10.6162	10.5939	10.4788
PSMD5-AS1	PSMD5 antisense RNA 1 (head to head) [Source:HGNC Symbol;Acc:HGNC:27367]	7.80108	7.75565	7.88431	8.3691	8.36164	8.21205	8.17049	7.65996	7.9215	8.01959	7.52338	7.62762	7.9912	7.77089	7.84449
SSR1	signal sequence receptor, alpha [Source:HGNC Symbol;Acc:HGNC:11323]	12.7582	12.6279	12.8344	11.9791	12.1427	12.1556	12.6382	12.3445	12.5025	12.9061	12.7914	12.7608	12.729	12.5723	12.7714
TMC4	transmembrane channel-like 4 [Source:HGNC Symbol;Acc:HGNC:22998]	11.8722	11.9258	11.3344	10.5698	10.9855	10.6724	11.6974	12.3943	12.0239	11.7312	11.6744	11.6725	11.205	11.271	11.4072
SPRED1	sprouty-related, EVH1 domain containing 1 [Source:HGNC Symbol;Acc:HGNC:20249]	7.16782	7.1739	6.99923	8.47232	8.27776	8.22038	7.38302	7.03917	7.41603	6.94291	6.64582	6.437	6.68028	6.68777	6.82684
SEC24B	SEC24 family member B [Source:HGNC Symbol;Acc:HGNC:10704]	11.2773	11.1297	11.2012	10.8895	10.9957	10.7777	10.8924	10.1297	10.7296	10.7939	10.7405	10.6178	10.7538	11.0824	10.9835
ATP6V1H	ATPase, H+ transporting, lysosomal 50/57kDa, V1 subunit H [Source:HGNC Symbol;Acc:HGNC:18303]	12.8641	12.7711	12.9419	13.1106	13.1967	13.0838	12.9912	13.1944	12.968	12.7145	12.4808	12.6935	12.4524	12.591	12.4801
SENP7	SUMO1/sentrin specific peptidase 7 [Source:HGNC Symbol;Acc:HGNC:30402]	7.72141	7.87652	7.96624	8.47232	8.9443	8.70532	7.79042	7.59826	7.82206	8.15605	8.00218	7.80472	7.56328	8.02533	8.40601
HCFC2	host cell factor C2 [Source:HGNC Symbol;Acc:HGNC:24972]	10.0647	9.99261	10.2875	10.5013	10.484	10.4379	10.1709	9.95667	10.0466	10.2758	10.0847	10.1621	9.64889	9.49711	9.6836
UCHL3	ubiquitin carboxyl-terminal esterase L3 (ubiquitin thiolesterase) [Source:HGNC Symbol;Acc:HGNC:12515]	12.197	12.3743	12.3903	11.3257	11.6204	11.8061	12.0794	12.0781	12.1798	12.1452	12.2028	12.2297	11.991	12.3458	12.399
SPG7	spastic paraplegia 7 (pure and complicated autosomal recessive) [Source:HGNC Symbol;Acc:HGNC:11237]	12.2447	12.2601	12.3083	13.0783	13.0893	12.9242	12.9591	12.8931	12.6693	12.6115	12.7091	12.6508	12.4409	12.1743	12.3379
SPINK1	serine peptidase inhibitor, Kazal type 1 [Source:HGNC Symbol;Acc:HGNC:11244]	6.00128	6.05207	6.22005	5.0264	5.35835	5.50707	5.79707	5.63432	6.07317	5.87372	5.83519	5.95895	6.08722	6.1999	6.38508
STMN2	stathmin 2 [Source:HGNC Symbol;Acc:HGNC:10577]	5.79648	5.94091	5.88985	5.69285	5.53598	5.69855	5.66824	5.60228	5.82235	5.70516	5.68108	5.69855	5.70642	5.61839	5.46649
RAD52	RAD52 homolog (S. cerevisiae) [Source:HGNC Symbol;Acc:HGNC:9824]	7.91615	7.98636	8.17617	8.79482	8.68044	8.67948	8.03305	7.86591	8.09138	8.10102	8.06594	8.20137	8.45243	8.38449	8.29007
GSTA5	glutathione S-transferase alpha 5 [Source:HGNC Symbol;Acc:HGNC:19662]	10.1196	10.034	10.3217	11.3234	11.1973	11.4008	11.6654	11.1056	11.3909	11.4054	11.6333	11.4561	11.0947	11.2496	10.7792
PCDHB15	protocadherin beta 15 [Source:HGNC Symbol;Acc:HGNC:8686]	6.16787	6.24728	6.05553	8.74766	8.67046	8.81515	7.29133	7.40669	7.42106	6.2503	6.41555	6.24177	5.71799	5.44821	5.8904
ALG13	ALG13, UDP-N-acetylglucosaminyltransferase subunit [Source:HGNC Symbol;Acc:HGNC:30881]	11.7933	11.9016	12.0186	11.4176	11.5672	11.5086	11.6543	11.3048	11.8406	11.6489	11.6589	11.6707	11.5139	11.7814	12.0054
TXNIP	thioredoxin interacting protein [Source:HGNC Symbol;Acc:HGNC:16952]	12.4891	12.3018	12.301	12.3495	12.297	12.0401	12.2126	11.8671	12.3821	12.3361	12.2419	12.0537	13.4437	13.6933	13.6716
KCTD14	potassium channel tetramerization domain containing 14 [Source:HGNC Symbol;Acc:HGNC:23295]	4.67884	4.99692	5.10042	4.97936	4.60935	4.60666	4.75853	5.03442	4.95473	4.74636	4.79087	4.78434	4.91126	6.15551	4.91017
SLC2A9	solute carrier family 2 (facilitated glucose transporter), member 9 [Source:HGNC Symbol;Acc:HGNC:13446]	5.69222	5.62172	5.78017	6.43841	6.69965	6.65236	5.81261	5.73779	6.15459	5.29504	5.44445	5.41247	5.48051	6.00894	5.63893
GPR146	G protein-coupled receptor 146 [Source:HGNC Symbol;Acc:HGNC:21718]	5.88181	5.97936	5.78017	5.81989	5.81757	5.9705	6.33061	6.25181	6.3017	6.12459	5.99846	5.95895	6.04812	5.82395	6.03217
ERLIN2	ER lipid raft associated 2 [Source:HGNC Symbol;Acc:HGNC:1356]	10.4793	10.3109	10.364	10.9666	11.038	10.9976	10.3231	9.67279	10.0702	10.2436	10.2643	10.2613	10.4728	10.3034	10.3624
C19orf33;YIF1B;CTB-102L5.4	chromosome 19 open reading frame 33 [Source:HGNC Symbol;Acc:HGNC:16668];Yip1 interacting factor homolog B (S. cerevisiae) [Source:HGNC Symbol;Acc:HGNC:30511];	6.86024	7.12324	7.07487	7.85795	7.2637	7.37672	6.70469	6.79323	6.68028	6.3841	6.52534	6.68984	6.69412	6.83001	6.69713
CD55	CD55 molecule, decay accelerating factor for complement (Cromer blood group) [Source:HGNC Symbol;Acc:HGNC:2665]	7.14593	7.2554	7.04997	7.61086	7.33864	7.4801	7.02363	7.03917	6.91452	6.64172	6.87135	6.80611	6.83339	6.85303	6.64082
MORN4	MORN repeat containing 4 [Source:HGNC Symbol;Acc:HGNC:24001]	6.15136	5.75822	6.03717	6.00741	6.09683	5.93315	5.88375	6.11351	6.28393	6.18352	6.12295	5.95895	6.35375	6.33295	6.48583
SEPSECS	Sep (O-phosphoserine) tRNA:Sec (selenocysteine) tRNA synthase [Source:HGNC Symbol;Acc:HGNC:30605]	9.6641	9.44776	10.0342	10.232	10.4549	10.0515	9.71249	9.33939	9.47091	9.76947	9.37757	9.57597	9.67676	9.63882	9.78184
FUNDC2	FUN14 domain containing 2 [Source:HGNC Symbol;Acc:HGNC:24925]	6.13303	5.96105	6.45102	6.80061	6.59449	6.77314	6.57657	6.34046	6.99667	6.18352	6.04141	6.35084	5.82279	5.78731	5.97415
SLC35F5	solute carrier family 35, member F5 [Source:HGNC Symbol;Acc:HGNC:23617]	11.0651	10.9983	10.9722	10.3734	10.1646	10.3652	10.4964	10.1024	10.5831	10.9803	10.8296	10.8561	11.2521	11.127	10.9744
RNF170	ring finger protein 170 [Source:HGNC Symbol;Acc:HGNC:25358]	8.94672	9.00237	9.04097	9.12993	9.33793	9.12962	8.81757	8.4191	8.87802	8.92279	8.94283	8.8534	9.15365	9.009	9.26012
ERP44	endoplasmic reticulum protein 44 [Source:HGNC Symbol;Acc:HGNC:18311]	11.5247	11.4273	11.5187	10.9324	10.9156	10.6876	10.8727	10.6988	11.0254	11.1394	10.9389	10.7044	11.0727	11.2411	11.4128
GLI3	GLI family zinc finger 3 [Source:HGNC Symbol;Acc:HGNC:4319]	8.95337	8.93884	8.54453	11.4801	11.4364	11.1157	9.09758	9.23188	9.22677	8.81933	8.65128	8.73694	8.2069	8.18064	8.29279
BEX1	brain expressed, X-linked 1 [Source:HGNC Symbol;Acc:HGNC:1036]	5.57983	5.59687	5.50888	9.00377	9.3727	9.86608	6.94956	6.71721	6.9493	6.16605	6.26038	6.19252	5.4944	5.52142	4.93931
SLC22A10	solute carrier family 22, member 10 [Source:HGNC Symbol;Acc:HGNC:18057]	6.79442	6.89489	6.86461	6.96342	6.45813	6.62878	6.70469	6.50933	6.48857	6.5645	6.41555	6.29587	6.2776	6.55424	6.16125
MYBPH	myosin binding protein H [Source:HGNC Symbol;Acc:HGNC:7552]	5.44257	5.84378	5.69697	5.30046	5.22663	5.54444	5.65366	5.58769	5.95393	5.31618	5.66792	5.41247	5.65756	5.60329	5.36354
TNNC2	troponin C type 2 (fast) [Source:HGNC Symbol;Acc:HGNC:11944]	6.75458	6.91398	7.09695	8.22271	7.80472	7.86006	6.69111	6.36314	6.33539	6.51946	6.77636	6.60699	6.94438	6.94996	7.0599
STON1	stonin 1 [Source:HGNC Symbol;Acc:HGNC:17003]	8.22318	8.25492	8.2483	10.2076	9.46275	9.59841	8.32428	7.80149	8.29535	8.04141	8.12955	8.00798	7.52209	7.47849	7.56873
2006-09-01	septin 6 [Source:HGNC Symbol;Acc:HGNC:15848]	8.59683	8.7717	8.45859	9.66846	9.85614	9.84422	9.22455	9.11519	9.26025	8.83472	8.76619	8.69602	8.91886	8.86192	8.94631
RP4-740C4.5		8.29819	8.30495	8.33501	8.90689	9.03327	9.03811	8.5599	8.52872	8.50075	8.49336	8.56644	8.44096	8.44868	8.51366	8.48727
PSMB9	proteasome (prosome, macropain) subunit, beta type, 9 [Source:HGNC Symbol;Acc:HGNC:9546]	7.95347	7.87463	8.10793	8.21768	8.14703	8.16936	7.77138	7.63018	7.55886	7.26482	7.48775	7.5087	7.93336	7.86052	7.69815
ZNF815P	zinc finger protein 815, pseudogene [Source:HGNC Symbol;Acc:HGNC:22029]	7.78501	7.61392	7.98111	6.856	7.1677	7.45149	7.91985	7.84784	7.85154	7.94151	7.83397	7.89987	8.15551	7.95208	8.00989
FCGRT	Fc fragment of IgG, receptor, transporter, alpha [Source:HGNC Symbol;Acc:HGNC:3621]	6.59178	6.65594	6.41785	9.88153	10.2797	10.181	7.68216	7.71221	7.76849	6.91981	6.73855	6.66622	7.16947	7.4851	7.3932
AK9	adenylate kinase 9 [Source:HGNC Symbol;Acc:HGNC:33814]	8.16879	8.09791	8.44596	8.10078	8.36164	8.38081	8.54121	8.14257	8.56696	8.63813	8.42015	8.47615	8.38878	8.39393	8.64519
TTC9	tetratricopeptide repeat domain 9 [Source:HGNC Symbol;Acc:HGNC:20267]	8.05491	8.09791	8.34324	8.18211	8.24282	8.67662	8.88303	8.84396	8.73313	8.33876	8.06395	8.22032	8.21531	7.73305	7.88216
CASP5	caspase 5, apoptosis-related cysteine peptidase [Source:HGNC Symbol;Acc:HGNC:1506]	10.0678	10.2972	10.4609	8.69817	8.95733	9.3541	9.80909	9.30833	9.78254	9.66151	9.67153	9.55024	9.75723	9.66717	9.55094
PIP4K2C	phosphatidylinositol-5-phosphate 4-kinase, type II, gamma [Source:HGNC Symbol;Acc:HGNC:23786]	6.86024	6.90867	6.71581	6.4314	6.42264	6.62878	6.37603	6.59399	6.27358	6.35915	6.72513	6.71237	7.01725	6.91941	6.71081
HOGA1	4-hydroxy-2-oxoglutarate aldolase 1 [Source:HGNC Symbol;Acc:HGNC:25155]	9.1971	9.40587	9.18502	10.6378	10.153	10.4285	9.46844	9.92498	9.73112	9.35933	9.2935	9.5356	9.23087	9.05019	9.08912
GPR143	G protein-coupled receptor 143 [Source:HGNC Symbol;Acc:HGNC:20145]	7.89502	8.17152	8.19168	7.38743	7.54303	7.80497	8.88629	9.04178	9.23189	8.32188	8.44673	8.55367	8.60653	8.52859	8.57494
TAF15;C17orf50;MMP28	TAF15 RNA polymerase II, TATA box binding protein (TBP)-associated factor, 68kDa [Source:HGNC Symbol;Acc:HGNC:11547];chromosome 17 open reading frame 50 [Source:HGNC Symbol;Acc:HGNC:29581];matrix metallopeptidase 28 [Source:HGNC Symbol;Acc:HGNC:14366]	8.26849	8.46659	8.35295	7.92235	7.51606	8.10811	8.2814	7.95941	8.02294	8.04141	8.27951	8.12864	8.12453	8.56893	8.15076
PIH1D2	PIH1 domain containing 2 [Source:HGNC Symbol;Acc:HGNC:25210]	8.65268	8.81216	8.81054	8.54483	8.66131	8.97796	8.17807	8.06982	8.56696	8.48592	8.53346	8.41117	8.5752	8.80413	8.99484
TRMT10A	tRNA methyltransferase 10 homolog A (S. cerevisiae) [Source:HGNC Symbol;Acc:HGNC:28403]	7.82083	7.99384	8.26306	7.29201	7.53881	7.69	7.61454	7.12753	7.62492	7.88334	7.94518	7.87498	7.61488	7.83267	8.04041
CCDC109B	coiled-coil domain containing 109B [Source:HGNC Symbol;Acc:HGNC:26076]	8.69819	8.61826	9.0132	7.14489	7.54725	7.83497	8.30243	7.80523	8.33914	8.03104	8.0918	8.20929	8.51211	8.30891	8.56177
SHANK2	SH3 and multiple ankyrin repeat domains 2 [Source:HGNC Symbol;Acc:HGNC:14295]	6.59178	6.58308	6.51085	5.93904	6.25867	6.16514	7.19543	7.09264	7.0517	6.76344	6.71237	6.76683	7.0877	6.86461	6.95102
VWA5A	von Willebrand factor A domain containing 5A [Source:HGNC Symbol;Acc:HGNC:6658]	6.34571	6.66194	6.79279	7.42712	7.07414	7.2853	6.33061	6.68777	6.3017	6.55616	6.41555	6.67852	6.84421	6.69428	6.56588
COL5A2	collagen, type V, alpha 2 [Source:HGNC Symbol;Acc:HGNC:2210]	7.15534	7.24717	7.19072	9.43005	8.61609	8.38914	7.11232	7.14002	7.55886	6.76999	6.92495	6.68284	7.18713	6.99474	7.31175
LINC00926	long intergenic non-protein coding RNA 926 [Source:HGNC Symbol;Acc:HGNC:27514]	7.67932	7.56692	7.75094	9.28963	8.77049	8.79292	7.60649	7.29253	7.6183	7.47241	7.57477	7.63967	7.55407	7.56571	7.63035
EFCAB6	EF-hand calcium binding domain 6 [Source:HGNC Symbol;Acc:HGNC:24204]	5.95446	5.86137	6.05553	6.856	6.65756	6.65236	5.83576	5.73779	5.96395	5.88597	5.9629	5.72358	5.80119	6.24361	6.18217
RAB4B	RAB4B, member RAS oncogene family [Source:HGNC Symbol;Acc:HGNC:9782]	10.869	11.0994	10.7509	11.2879	11.067	11.377	11.1226	11.6267	11.059	10.9777	11.1934	11.0501	10.6413	10.6848	10.4009
EML1	echinoderm microtubule associated protein like 1 [Source:HGNC Symbol;Acc:HGNC:3330]	7.86931	7.80479	8.02753	8.40192	8.47486	8.62278	8.08692	8.01072	8.37578	7.82452	7.54286	7.63308	7.70814	7.74964	7.67331
SIDT2	SID1 transmembrane family, member 2 [Source:HGNC Symbol;Acc:HGNC:24272]	7.20457	7.26636	7.12248	8.03967	8.00849	7.71705	7.54882	8.06676	7.67295	7.21906	7.57093	7.33463	7.1566	7.58436	7.55764
RIOK2	RIO kinase 2 [Source:HGNC Symbol;Acc:HGNC:18999]	10.7067	10.6564	11.0564	10.299	10.7175	11.0668	10.8183	10.4052	10.6213	10.8154	10.8614	10.7993	10.3497	10.7215	10.977
ZDHHC21	zinc finger, DHHC-type containing 21 [Source:HGNC Symbol;Acc:HGNC:20750]	7.44934	7.28246	7.59661	6.58154	7.20546	7.52249	7.66768	7.35815	7.39568	7.55803	7.44228	7.48088	7.16067	7.47481	7.59343
EPB41L4B	erythrocyte membrane protein band 4.1 like 4B [Source:HGNC Symbol;Acc:HGNC:19818]	12.7081	12.6135	12.6752	11.8743	11.9457	11.9276	12.4444	12.1035	12.4458	12.3648	12.2476	12.2571	12.3827	12.2552	12.3289
LINC00936	long intergenic non-protein coding RNA 936 [Source:HGNC Symbol;Acc:HGNC:27883]	5.52819	5.6705	5.95908	6.40611	6.29504	6.91221	5.77179	5.52427	5.61438	5.42321	5.41363	5.72358	5.22619	5.20101	5.53951
NEBL	nebulette [Source:HGNC Symbol;Acc:HGNC:16932]	8.57093	8.57543	8.57932	8.93697	8.71616	9.08251	8.77205	8.65914	8.56696	8.45376	8.47135	8.55892	8.4503	8.27183	8.41478
MTFR1	mitochondrial fission regulator 1 [Source:HGNC Symbol;Acc:HGNC:29510]	12.2419	12.0428	12.4973	11.9061	11.9056	11.9091	12.0913	11.3007	11.6839	12.2605	12.1032	12.015	12.4873	12.2965	12.3123
HUNK	hormonally up-regulated Neu-associated kinase [Source:HGNC Symbol;Acc:HGNC:13326]	4.97468	4.97624	4.97676	5.22093	5.5031	5.52035	5.15528	4.98558	5.28372	5.07195	5.01529	5.14882	5.00205	4.85402	5.0865
LOH12CR2	loss of heterozygosity, 12, chromosomal region 2 (non-protein coding) [Source:HGNC Symbol;Acc:HGNC:26524]	9.12469	9.21422	8.93583	9.85147	9.79322	9.64343	8.86747	8.7256	9.08289	8.75625	8.67192	8.63297	8.89956	8.9963	8.95515
GFPT2	glutamine-fructose-6-phosphate transaminase 2 [Source:HGNC Symbol;Acc:HGNC:4242]	6.42941	6.48912	6.22685	7.60733	7.1961	7.56692	6.13559	6.24166	6.16399	6.08384	6.10496	6.01427	6.41536	6.33295	6.05479
PTPLA	protein tyrosine phosphatase-like (proline instead of catalytic arginine), member A [Source:HGNC Symbol;Acc:HGNC:9639]	6.37405	6.39622	6.6282	9.98691	9.98986	10.0929	8.97591	8.72176	8.93013	7.78032	7.40359	7.62122	6.58761	6.59534	6.71081
LPAR1	lysophosphatidic acid receptor 1 [Source:HGNC Symbol;Acc:HGNC:3166]	7.30087	7.5012	7.38841	6.64205	6.17878	6.92171	6.61889	6.58428	6.22685	7.14489	7.13057	6.97981	6.77089	6.88632	6.25062
SENP2	SUMO1/sentrin/SMT3 specific peptidase 2 [Source:HGNC Symbol;Acc:HGNC:23116]	8.34058	8.10751	8.25412	8.54244	8.32809	8.00486	8.3119	8.32044	8.3812	8.03655	8.16222	8.38821	8.48597	8.27649	8.47264
SSR4P1	signal sequence receptor, delta pseudogene 1 [Source:HGNC Symbol;Acc:HGNC:23131]	9.60415	9.69145	9.84165	9.52188	9.54292	9.55639	10.1318	9.95605	10.0386	9.58857	9.54156	9.58336	9.55088	9.50413	9.47294
SCN9A	sodium channel, voltage-gated, type IX, alpha subunit [Source:HGNC Symbol;Acc:HGNC:10597]	5.10615	4.91071	4.8726	4.90962	5.1428	5.07924	5.08987	5.10472	5.11894	4.95525	5.03692	5.06902	4.91126	4.87596	4.85118
OPLAH	5-oxoprolinase (ATP-hydrolysing) [Source:HGNC Symbol;Acc:HGNC:8149]	11.8413	11.883	11.9075	12.2989	12.582	12.5264	12.6942	12.7627	12.4938	11.853	12.0025	11.9831	11.8244	11.7684	11.9022
HSD11B1	hydroxysteroid (11-beta) dehydrogenase 1 [Source:HGNC Symbol;Acc:HGNC:5208]	4.53916	4.71986	5.07438	4.47463	4.95261	4.57949	4.87652	4.85572	5.72265	4.69349	4.73163	4.78434	4.79382	4.75185	4.85118
PNKD	paroxysmal nonkinesigenic dyskinesia [Source:HGNC Symbol;Acc:HGNC:9153]	6.83318	7.05627	6.56778	6.56605	6.50256	6.55772	6.87022	7.03292	6.83332	6.90771	7.42216	7.22312	7.06823	7.18859	6.91669
PLXNA3	plexin A3 [Source:HGNC Symbol;Acc:HGNC:9101]	10.2237	10.1678	10.21	11.9742	12.0136	12.1511	11.282	11.3296	11.1368	10.7317	10.5093	10.7878	10.3361	10.0577	9.931
EPHX4	epoxide hydrolase 4 [Source:HGNC Symbol;Acc:HGNC:23758]	8.05084	8.14318	8.47939	6.58154	6.73563	7.19716	8.22422	7.77111	8.17396	8.57076	8.30979	8.54819	8.85228	8.72213	8.75181
ANGPTL4	angiopoietin-like 4 [Source:HGNC Symbol;Acc:HGNC:16039]	5.3071	5.76939	5.22882	5.20101	5.09803	5.31865	5.39816	5.19431	5.09851	5.0274	5.34712	5.43955	4.91126	5.30793	5.0865
PTPRR	protein tyrosine phosphatase, receptor type, R [Source:HGNC Symbol;Acc:HGNC:9680]	7.86162	7.8631	8.10379	6.91839	7.06254	6.80648	6.63382	7.22893	7.08686	6.96447	7.0634	7.09234	7.60126	7.47849	7.64443
RALGAPA2	Ral GTPase activating protein, alpha subunit 2 (catalytic) [Source:HGNC Symbol;Acc:HGNC:16207]	8.25814	8.40809	8.24388	7.34641	7.32857	7.5022	8.26796	8.36555	8.38711	8.45376	8.18887	8.41464	8.65914	8.52859	8.5187
ANXA1	annexin A1 [Source:HGNC Symbol;Acc:HGNC:533]	5.94251	5.89178	5.93878	7.39971	7.33864	7.83756	6.76818	6.3698	6.98487	6.31433	6.34812	6.37029	5.37148	5.49295	5.55703
PXN-AS1	PXN antisense RNA 1 [Source:HGNC Symbol;Acc:HGNC:44123]	10.9443	10.7119	11.0289	10.3897	10.5915	10.3841	11.0082	10.3514	10.8699	10.4677	10.5388	10.4123	10.735	10.7282	10.8487
GCLM	glutamate-cysteine ligase, modifier subunit [Source:HGNC Symbol;Acc:HGNC:4312]	11.3403	11.1755	11.4649	9.82353	10.1279	10.4013	10.8399	10.6011	10.7279	11.0185	10.7392	10.9124	11.2367	10.9988	11.0564
RSAD2	radical S-adenosyl methionine domain containing 2 [Source:HGNC Symbol;Acc:HGNC:30908]	5.49985	5.17991	5.41939	5.77149	5.84463	5.89234	5.36354	5.14882	5.20413	5.20101	5.01529	5.39777	5.53916	5.12365	5.62405
LMBR1	limb development membrane protein 1 [Source:HGNC Symbol;Acc:HGNC:13243]	8.69069	8.67928	8.72753	8.22756	8.01123	8.11806	8.47932	8.47661	8.56302	8.61659	8.60756	8.64209	8.72966	8.52492	8.74365
SMCO3	single-pass membrane protein with coiled-coil domains 3 [Source:HGNC Symbol;Acc:HGNC:34401]	5.10615	5.36314	5.67082	6.17334	5.91669	7.01706	5.89675	5.36712	5.74667	5.15849	5.34712	5.3837	5.20457	5.16308	5.42969
EFR3B	EFR3 homolog B (S. cerevisiae) [Source:HGNC Symbol;Acc:HGNC:29155]	8.36274	8.55607	8.56523	10.6281	10.3268	10.1433	9.09642	8.92096	8.80721	8.40204	8.3252	8.39826	8.89356	8.87309	8.91788
LPIN2	lipin 2 [Source:HGNC Symbol;Acc:HGNC:14450]	10.16	10.1901	10.0184	11.0289	10.7998	10.6486	10.1967	10.01	10.2824	10.0273	9.82248	9.70865	9.80246	9.97355	9.86452
ENY2	enhancer of yellow 2 homolog (Drosophila) [Source:HGNC Symbol;Acc:HGNC:24449]	11.4859	11.6294	11.8904	12.0947	12.0948	12.2609	11.5255	11.3851	11.5581	11.7659	11.8087	11.6632	11.3107	11.5628	11.6411
CARS	cysteinyl-tRNA synthetase [Source:HGNC Symbol;Acc:HGNC:1493]	12.9797	12.9541	13.2259	12.5966	12.9078	12.8543	13.1455	13.1571	13.0494	12.8773	12.7816	12.8236	13.2048	12.8115	13.1291
GRAMD3	GRAM domain containing 3 [Source:HGNC Symbol;Acc:HGNC:24911]	9.32074	9.27525	9.45479	9.12559	9.15439	9.32745	9.86842	10.0047	9.9153	9.92318	9.65007	9.87474	9.66406	9.37408	9.41125
SUSD3	sushi domain containing 3 [Source:HGNC Symbol;Acc:HGNC:28391]	6.0678	5.98817	5.86812	6.9238	6.42264	6.73402	5.96618	5.81902	5.79707	5.92049	5.95367	5.92885	5.92832	6.0656	5.81495
WNT5A	wingless-type MMTV integration site family, member 5A [Source:HGNC Symbol;Acc:HGNC:12784]	6.0954	6.18307	6.19588	5.5497	5.5664	5.94118	6.12647	5.73779	5.62704	5.87372	6.10496	5.79175	6.00051	6.09396	5.73132
CLIP2	CAP-GLY domain containing linker protein 2 [Source:HGNC Symbol;Acc:HGNC:2586]	6.36672	6.55206	6.19588	7.64521	7.36622	7.71151	6.71775	7.10472	6.72304	6.44952	6.71237	6.85699	6.79987	6.67499	6.82684
CCDC146	coiled-coil domain containing 146 [Source:HGNC Symbol;Acc:HGNC:29296]	6.0678	6.17561	6.04539	6.51031	7.02621	7.14031	6.83044	6.56778	6.86952	6.20257	6.33782	6.1747	5.92832	6.44068	6.23144
BCAM	basal cell adhesion molecule (Lutheran blood group) [Source:HGNC Symbol;Acc:HGNC:6722]	6.31474	6.24728	6.11682	6.37682	6.36811	6.35204	6.76818	7.34863	7.10769	6.33295	6.79633	6.85699	6.76442	6.64172	6.6688
HLA-DPB1;HLA-DPA1	major histocompatibility complex, class II, DP beta 1 [Source:HGNC Symbol;Acc:HGNC:4940];major histocompatibility complex, class II, DP alpha 1 [Source:HGNC Symbol;Acc:HGNC:4938]	6.27401	6.51445	6.38312	8.63167	8.22838	8.42498	6.53792	6.31185	6.20967	6.3841	6.33031	6.54461	6.93275	6.84199	6.75458
AASS	aminoadipate-semialdehyde synthase [Source:HGNC Symbol;Acc:HGNC:17366]	7.80108	7.74972	7.95964	9.74831	9.40289	9.36166	8.13967	8.08608	8.24453	7.89829	7.75223	7.98066	7.20823	7.06057	6.93476
FAM49B	family with sequence similarity 49, member B [Source:HGNC Symbol;Acc:HGNC:25216]	8.32113	8.38299	8.50773	7.96533	7.9169	8.31772	8.56393	8.07256	8.34046	8.43021	8.45822	8.42147	8.56012	8.11664	8.09113
ZNF222	zinc finger protein 222 [Source:HGNC Symbol;Acc:HGNC:13015]	8.38262	8.37556	8.322	8.94161	8.98823	8.87861	8.3888	7.97777	8.46176	8.13746	8.10424	8.0559	8.16479	8.47596	8.49685
C1S	complement component 1, s subcomponent [Source:HGNC Symbol;Acc:HGNC:1247]	6.98649	7.19967	6.92508	10.5042	10.232	10.48	7.53138	7.57046	7.65602	7.06094	7.28645	7.26231	7.0213	6.69981	6.84428
CHKB	choline kinase beta [Source:HGNC Symbol;Acc:HGNC:1938]	10.1474	10.3356	10.3827	10.7169	10.8069	10.8812	10.8625	10.9611	10.8568	10.6132	10.7188	10.7312	10.3542	10.04	10.2162
IKBKG	inhibitor of kappa light polypeptide gene enhancer in B-cells, kinase gamma [Source:HGNC Symbol;Acc:HGNC:5961]	6.83949	6.84006	6.77658	6.84306	6.81159	6.81232	6.7307	7.06853	7.06205	6.64172	6.93731	6.82684	6.57399	6.59534	6.51031
ALDH2	aldehyde dehydrogenase 2 family (mitochondrial) [Source:HGNC Symbol;Acc:HGNC:404]	11.0283	11.1424	11.0452	13.4172	12.9974	12.852	11.8396	11.9137	11.9647	11.3262	11.3396	11.2674	11.4422	11.2267	11.4333
DIP2A	DIP2 disco-interacting protein 2 homolog A (Drosophila) [Source:HGNC Symbol;Acc:HGNC:17217]	8.53236	8.64	8.83048	8.45006	7.88254	8.60173	8.43574	7.81618	8.03592	8.42221	8.21114	8.27045	8.84645	8.56311	8.4853
ZCCHC4	zinc finger, CCHC domain containing 4 [Source:HGNC Symbol;Acc:HGNC:22917]	7.65015	7.67098	7.53488	7.25395	7.08433	7.39884	7.78411	7.32346	7.32796	7.61571	7.60834	7.57313	7.44294	7.53947	7.20513
ZNF880	zinc finger protein 880 [Source:HGNC Symbol;Acc:HGNC:37249]	7.81101	8.25019	8.0048	7.47251	7.6919	8.60918	7.70414	7.77111	7.56562	8.15341	7.90001	8.25374	7.53413	7.57434	7.03667
RAP2A	RAP2A, member of RAS oncogene family [Source:HGNC Symbol;Acc:HGNC:9861]	9.98395	9.85661	9.78248	10.8118	10.8015	10.458	9.96966	9.62404	9.9402	9.9118	9.85219	9.78121	9.97419	10.0568	10.3185
HDHD2	haloacid dehalogenase-like hydrolase domain containing 2 [Source:HGNC Symbol;Acc:HGNC:25364]	13.2902	13.1243	13.3543	14.2047	14.1504	14.0194	13.607	13.3791	13.5225	13.5646	13.3931	13.3474	13.6121	13.5549	13.5337
TM2D2	TM2 domain containing 2 [Source:HGNC Symbol;Acc:HGNC:24127]	9.17707	9.15136	9.45174	10.9678	10.9002	11.1985	10.5944	10.3069	10.3428	10.3417	10.1627	10.2576	9.48022	9.18834	9.21743
FAM110C	family with sequence similarity 110, member C [Source:HGNC Symbol;Acc:HGNC:33340]	5.52819	5.88014	6.09875	5.51999	5.59788	5.61805	5.78642	5.66534	6.06241	5.83605	5.81145	5.99615	6.122	6.0656	6.11753
RRAGC;RP5-864K19.7	Ras-related GTP binding C [Source:HGNC Symbol;Acc:HGNC:19902];	12.3631	12.1127	12.2772	12.5823	12.4501	12.1804	11.9208	11.3702	11.8939	11.9272	11.7804	11.602	12.4114	12.2103	12.2364
RBM3	RNA binding motif (RNP1, RRM) protein 3 [Source:HGNC Symbol;Acc:HGNC:9900]	13.042	12.8221	13.0347	12.7158	12.5329	12.3943	12.2065	12.1613	12.0383	12.5586	12.766	12.4276	13.2695	12.9856	12.8381
HFM1	HFM1, ATP-dependent DNA helicase homolog (S. cerevisiae) [Source:HGNC Symbol;Acc:HGNC:20193]	5.43045	5.17991	5.53916	6.37682	7.14489	7.33275	6.16696	5.50852	5.72265	5.65073	5.59687	5.61471	5.35835	5.44821	5.70107
CTRC	chymotrypsin C (caldecrin) [Source:HGNC Symbol;Acc:HGNC:2523]	5.60565	5.88014	5.87791	5.31823	5.48821	5.76909	5.94251	5.81902	5.90839	5.78642	5.85996	5.8761	5.90826	5.7039	5.53951
LYST	lysosomal trafficking regulator [Source:HGNC Symbol;Acc:HGNC:1968]	7.9215	7.67098	7.89151	8.29686	8.34253	8.24712	7.69681	7.74842	7.52801	8.00942	7.67932	8.04446	8.23068	8.21592	8.08091
CNDP2	CNDP dipeptidase 2 (metallopeptidase M20 family) [Source:HGNC Symbol;Acc:HGNC:24437]	12.3166	12.3133	12.21	12.065	12.196	12.0992	12.4649	12.4126	12.5515	12.0003	12.5646	12.4134	12.2443	12.2945	12.3737
ARFGAP3	ADP-ribosylation factor GTPase activating protein 3 [Source:HGNC Symbol;Acc:HGNC:661]	12.3201	12.3519	12.2031	12.2638	12.203	12.056	12.131	12.3469	12.4406	12.3999	12.2212	12.3077	12.4138	12.6441	12.7115
C21orf2	chromosome 21 open reading frame 2 [Source:HGNC Symbol;Acc:HGNC:1260]	9.33003	9.26673	9.27677	10.232	9.95793	10.0017	9.95682	10.2335	10.067	9.27201	9.56237	9.60082	9.31566	9.35915	9.44151
PLA2G5	phospholipase A2, group V [Source:HGNC Symbol;Acc:HGNC:9038]	7.5806	7.58368	7.4639	7.00805	7.43624	7.54198	8.41852	8.16662	8.3566	7.73633	7.59144	7.62762	7.39894	7.53209	7.54413
FRY	furry homolog (Drosophila) [Source:HGNC Symbol;Acc:HGNC:20367]	8.92966	8.84369	9.03259	9.28314	9.37408	9.73423	9.94813	9.47526	9.69047	10.1665	9.98016	10.181	9.43588	9.25952	9.36802
ARID2	AT rich interactive domain 2 (ARID, RFX-like) [Source:HGNC Symbol;Acc:HGNC:18037]	12.0551	11.9484	12.0503	12.8443	12.7167	12.504	12.0686	11.8	11.9414	12.0776	11.9479	11.9236	12.2772	12.4672	12.2812
MAGEA10	melanoma antigen family A, 10 [Source:HGNC Symbol;Acc:HGNC:6797]	11.3168	11.0345	11.0373	12.0645	11.9589	11.6293	11.2571	11.0452	11.3212	11.0949	10.7795	10.7497	10.6178	10.7107	10.8086
ATG7	autophagy related 7 [Source:HGNC Symbol;Acc:HGNC:16935]	9.40843	9.49921	9.59596	9.55616	9.40782	9.65215	9.79891	9.9553	9.79093	9.25084	9.50309	9.58336	9.2355	9.04021	9.14393
DIP2C	DIP2 disco-interacting protein 2 homolog C (Drosophila) [Source:HGNC Symbol;Acc:HGNC:29150]	9.38415	9.20524	9.32331	10.7983	10.9275	10.4245	9.92035	9.33018	9.78754	9.30725	9.31492	9.20769	9.38838	9.48709	9.60592
TCAIM	T cell activation inhibitor, mitochondrial [Source:HGNC Symbol;Acc:HGNC:25241]	7.58727	7.51076	7.8339	7.05269	7.48391	7.26295	7.62226	7.35815	7.44327	7.52774	7.49939	7.47117	7.69878	7.39957	7.70955
TMEM57	transmembrane protein 57 [Source:HGNC Symbol;Acc:HGNC:25572]	8.91764	8.79534	9.27221	10.1776	9.9635	9.99369	9.83654	9.06156	9.58268	9.0787	8.88337	8.86566	8.97962	9.03686	8.96536
CPE	carboxypeptidase E [Source:HGNC Symbol;Acc:HGNC:2303]	12.022	11.9137	11.7375	12.6027	12.9201	12.6049	12.2442	12.1452	12.3083	12.0697	11.953	11.9312	11.7045	11.902	11.8593
BNIP1	BCL2/adenovirus E1B 19kDa interacting protein 1 [Source:HGNC Symbol;Acc:HGNC:1082]	12.343	12.2402	12.5418	11.8064	11.9548	11.9677	12.3627	12.1249	12.3942	12.4332	12.1258	12.1985	12.4719	12.407	12.2507
PLBD2	phospholipase B domain containing 2 [Source:HGNC Symbol;Acc:HGNC:27283]	7.69736	7.85409	7.69507	7.89757	7.78998	7.93951	8.22422	8.55903	8.32131	7.71081	8.01174	7.96572	7.56012	7.32643	7.70955
PTPMT1	protein tyrosine phosphatase, mitochondrial 1 [Source:HGNC Symbol;Acc:HGNC:26965]	10.4605	10.5449	10.659	10.4388	10.4169	10.5287	10.9352	10.9868	10.9907	10.7594	10.7258	10.7596	10.8561	10.639	10.6441
DYRK1B	dual-specificity tyrosine-(Y)-phosphorylation regulated kinase 1B [Source:HGNC Symbol;Acc:HGNC:3092]	9.35521	9.28035	9.18932	10.5704	10.318	10.3014	9.55988	10.091	9.59236	9.12631	9.40098	9.57923	9.33224	9.21384	9.26267
SLC7A5	solute carrier family 7 (amino acid transporter light chain, L system), member 5 [Source:HGNC Symbol;Acc:HGNC:11063]	7.4001	7.40886	7.3209	5.91561	6.46705	6.72327	6.78121	7.18893	6.82799	6.87219	6.98772	7.00868	7.83339	7.53947	7.63778
CFD	complement factor D (adipsin) [Source:HGNC Symbol;Acc:HGNC:2771]	6.99949	7.11114	7.21553	6.53651	6.74162	6.98189	7.74552	7.85147	7.82557	7.44054	7.62554	7.62122	7.81221	7.8238	7.98079
ABCA5	ATP-binding cassette, sub-family A (ABC1), member 5 [Source:HGNC Symbol;Acc:HGNC:35]	6.23275	6.70767	6.26038	6.90621	7.03879	6.59399	6.3841	6.19945	6.01858	6.04166	5.97572	6.08746	5.80119	6.14744	6.26038
DLD	dihydrolipoamide dehydrogenase [Source:HGNC Symbol;Acc:HGNC:2898]	14.0079	14.0033	13.9774	13.47	13.5801	13.425	13.6001	13.238	13.6837	13.7671	13.7594	13.7391	13.7193	14.1109	14.067
FAM115C	family with sequence similarity 115, member C [Source:HGNC Symbol;Acc:HGNC:26878]	5.06707	5.3071	5.18803	5.35675	5.5664	5.55738	5.62504	6.0097	6.07317	5.50455	5.5381	5.43955	4.74147	5.03792	5.02891
HPS3	Hermansky-Pudlak syndrome 3 [Source:HGNC Symbol;Acc:HGNC:15597]	8.66143	8.60922	8.62822	8.5806	8.62037	8.57352	8.4699	8.21493	8.55929	8.64336	8.46255	8.55175	8.50504	8.35835	8.63
LRRC6	leucine rich repeat containing 6 [Source:HGNC Symbol;Acc:HGNC:16725]	7.28235	7.80728	7.61751	8.41348	8.59475	8.57685	7.62226	7.53545	7.84812	7.64008	7.45794	7.40156	7.33569	7.55516	7.72823
SLC35A1	solute carrier family 35 (CMP-sialic acid transporter), member A1 [Source:HGNC Symbol;Acc:HGNC:11021]	10.2017	10.2431	10.4462	10.7294	10.5822	10.822	10.2116	9.98471	10.2739	10.2717	10.093	10.1685	10.211	10.4186	10.3358
FXYD6	FXYD domain containing ion transport regulator 6 [Source:HGNC Symbol;Acc:HGNC:4030]	5.92238	6.07024	5.81378	10.1339	10.4808	10.6084	6.46909	6.36314	6.26487	5.97728	6.02035	5.6766	5.7307	5.95763	5.60733
ZNF665	zinc finger protein 665 [Source:HGNC Symbol;Acc:HGNC:25885]	7.50428	7.89337	7.61463	6.99165	7.2897	8.15203	7.43761	7.17748	6.9493	7.64008	7.6117	7.78768	7.08384	7.28098	6.67612
PRAF2;AF196779.12	PRA1 domain family, member 2 [Source:HGNC Symbol;Acc:HGNC:28911];Uncharacterized protein; WD repeat domain phosphoinositide-interacting protein 4 [Source:UniProtKB/TrEMBL;Acc:A6NM71]	7.40727	7.45369	7.09252	8.5997	8.21732	8.21785	7.10084	7.70838	7.48217	6.98507	7.64599	7.37879	7.25041	7.3569	7.35019
ADAMTS15	ADAM metallopeptidase with thrombospondin type 1 motif, 15 [Source:HGNC Symbol;Acc:HGNC:16305]	5.76547	5.52427	5.62005	5.39115	5.65496	5.74545	6.17651	6.0206	7.06695	5.21917	5.5381	5.79175	5.5096	5.38919	5.00102
SLC36A1	solute carrier family 36 (proton/amino acid symporter), member 1 [Source:HGNC Symbol;Acc:HGNC:18761]	8.86244	8.74535	8.81407	8.47232	8.43633	8.22636	8.98991	8.60634	8.86135	8.76314	8.70818	8.71549	8.76046	8.25733	8.57762
FNBP4	formin binding protein 4 [Source:HGNC Symbol;Acc:HGNC:19752]	10.8601	10.7246	10.9416	11.1826	11.1456	10.8615	10.8534	10.808	10.6903	10.7212	10.4681	10.3816	10.8868	10.8439	10.8396
C15orf52	chromosome 15 open reading frame 52 [Source:HGNC Symbol;Acc:HGNC:33488]	9.08278	9.153	8.83048	9.3398	9.8121	9.78718	9.54118	9.27172	9.50707	9.03356	9.39188	9.22455	9.58007	9.48628	9.50921
CD63	CD63 molecule [Source:HGNC Symbol;Acc:HGNC:1692]	15.8642	15.6818	15.82	17.0181	16.9003	16.6273	16.0664	15.9526	16.2308	15.8081	15.8008	15.6832	15.9297	15.9112	16.0319
EMILIN3	elastin microfibril interfacer 3 [Source:HGNC Symbol;Acc:HGNC:16123]	6.77321	7.11929	6.75443	6.59848	6.36811	6.73402	7.05725	7.10472	6.71487	6.71128	7.00345	6.97468	6.75413	6.80662	6.22137
MEF2A	myocyte enhancer factor 2A [Source:HGNC Symbol;Acc:HGNC:6993]	10.0429	9.89197	10.2409	11.582	11.5486	11.5708	10.7153	10.0418	10.1939	10.1737	10.0826	10.0149	9.86515	9.88433	9.959
SYNPO	synaptopodin [Source:HGNC Symbol;Acc:HGNC:30672]	6.46631	6.55206	6.41007	6.19386	5.81757	6.16514	6.52961	6.40949	6.39446	6.30544	6.68634	6.32029	6.39085	6.58206	6.30523
WDTC1	WD and tetratricopeptide repeats 1 [Source:HGNC Symbol;Acc:HGNC:29175]	6.24187	6.35074	5.99846	5.98429	6.11871	6.17402	6.23547	6.45402	6.45102	5.97728	6.0629	6.28897	6.36811	6.33295	6.20212
SLC41A2	solute carrier family 41 (magnesium transporter), member 2 [Source:HGNC Symbol;Acc:HGNC:31045]	6.64008	6.88957	6.90004	6.58154	6.17878	6.76675	6.55999	6.29148	6.55563	6.65594	6.52534	6.42168	6.43671	6.46983	6.24166
OR7E5P	olfactory receptor, family 7, subfamily E, member 5 pseudogene [Source:HGNC Symbol;Acc:HGNC:8435]	7.39271	7.59797	7.4499	6.2503	6.35094	7.1747	7.49012	7.30808	7.06695	7.21542	7.10138	7.09234	7.20823	7.32643	6.59568
LIPA	lipase A, lysosomal acid, cholesterol esterase [Source:HGNC Symbol;Acc:HGNC:6617]	12.1085	11.9876	12.0694	11.7532	11.8328	11.681	11.7299	11.3145	11.7556	11.9718	11.8424	11.7721	12.417	12.5424	12.3953
GNPDA2	glucosamine-6-phosphate deaminase 2 [Source:HGNC Symbol;Acc:HGNC:21526]	7.24544	7.44134	7.26412	6.65007	6.96801	6.93154	6.76818	6.75458	7.04129	7.03029	6.93094	6.94936	7.06376	7.46436	7.57992
ARHGEF25	Rho guanine nucleotide exchange factor (GEF) 25 [Source:HGNC Symbol;Acc:HGNC:30275]	5.10615	6.93356	5.44971	7.22082	6.66429	6.82148	5.96618	6.17855	5.98713	5.31618	5.19833	5.54654	5.37148	6.18285	5.40553
KLHL2	kelch-like family member 2 [Source:HGNC Symbol;Acc:HGNC:6353]	7.67932	7.51668	7.79016	7.26311	7.00358	7.31206	7.26348	7.63018	7.52801	7.61571	7.39495	7.6619	7.64607	7.43671	7.70398
SCAP	SREBF chaperone [Source:HGNC Symbol;Acc:HGNC:30634]	8.98115	8.77666	8.70487	8.99707	9.19864	8.86695	9.12133	9.80728	9.49772	8.59993	8.99936	8.96132	8.64	8.72213	8.93771
CLEC2L	C-type lectin domain family 2, member L [Source:HGNC Symbol;Acc:HGNC:21969]	6.23275	6.51445	6.32244	7.66848	7.63765	8.18859	6.87022	6.78538	6.92657	6.46529	6.55668	6.50581	6.66743	6.55424	6.5579
SEC14L2;RP4-539M6.19	SEC14-like 2 (S. cerevisiae) [Source:HGNC Symbol;Acc:HGNC:10699];Uncharacterized protein [Source:UniProtKB/TrEMBL;Acc:H7C417]	7.0457	7.1739	7.15976	7.79965	7.56484	7.80991	7.48207	7.48592	7.48217	7.12412	7.05824	7.25814	7.04607	6.95539	6.92885
VBP1	von Hippel-Lindau binding protein 1 [Source:HGNC Symbol;Acc:HGNC:12662]	11.0953	11.3201	11.411	10.8436	10.7481	11.2348	10.9496	10.7103	11.0166	11.2855	11.067	11.1991	11.0013	11.1694	10.8847
DUS4L	dihydrouridine synthase 4-like (S. cerevisiae) [Source:HGNC Symbol;Acc:HGNC:21517]	8.72122	8.65058	8.58808	8.06033	8.27279	8.09803	7.93201	7.86172	8.19083	8.1455	8.24198	8.18949	8.46352	8.69525	8.85978
ANKRD6	ankyrin repeat domain 6 [Source:HGNC Symbol;Acc:HGNC:17280]	7.63411	7.77374	7.8339	8.96398	8.90265	8.97037	7.59864	7.49948	7.6075	7.64008	7.20945	7.39446	7.10508	7.03142	6.91126
INPPL1	inositol polyphosphate phosphatase-like 1 [Source:HGNC Symbol;Acc:HGNC:6080]	10.0647	10.0819	9.59909	10.6723	10.5631	10.276	10.1353	10.1509	10.1504	9.49404	9.98744	9.88995	9.97419	10.0188	9.90135
RABAC1	Rab acceptor 1 (prenylated) [Source:HGNC Symbol;Acc:HGNC:9794]	13.1573	13.2591	13.2292	14.3783	14.1433	14.1166	13.1506	13.2796	13.3135	13.1607	13.228	13.1618	13.1301	13.2405	13.3263
KCNU1	potassium channel, subfamily U, member 1 [Source:HGNC Symbol;Acc:HGNC:18867]	5.70548	5.82105	5.69697	6.80061	5.59788	6.38312	5.39816	5.35114	5.16308	5.24187	5.31123	5.2896	5.90826	5.82395	6.10876
MAPRE3	microtubule-associated protein, RP/EB family, member 3 [Source:HGNC Symbol;Acc:HGNC:6892]	7.58727	7.47251	7.60261	8.00403	8.07359	7.60649	7.94943	8.50536	8.30191	7.54294	7.96263	7.96129	7.97389	7.77089	7.87875
RAB3IL1	RAB3A interacting protein (rabin3)-like 1 [Source:HGNC Symbol;Acc:HGNC:9780]	7.5351	7.64868	7.90176	8.50608	8.35209	8.7469	8.36994	8.47895	8.19604	7.76438	7.8086	7.88	7.26966	6.78523	7.20912
PACRGL	PARK2 co-regulated-like [Source:HGNC Symbol;Acc:HGNC:28442]	8.1882	8.1399	8.30875	7.84898	7.83483	7.92394	8.06615	7.84364	8.0452	8.25369	8.25199	8.13781	8.52814	8.2829	8.39281
MARS2	methionyl-tRNA synthetase 2, mitochondrial [Source:HGNC Symbol;Acc:HGNC:25133]	7.09282	7.07451	7.15585	5.99615	6.13932	6.29211	6.52961	6.52534	6.64123	7.14489	7.26434	7.39446	7.45659	6.96539	6.96276
C19orf12	chromosome 19 open reading frame 12 [Source:HGNC Symbol;Acc:HGNC:25443]	8.91903	8.87306	8.91824	10.0897	9.88348	9.62335	9.21338	9.14959	9.51209	9.19794	9.07886	9.1288	9.26554	8.88533	9.19427
ATF1	activating transcription factor 1 [Source:HGNC Symbol;Acc:HGNC:783]	9.34052	9.56405	9.84333	8.91608	9.21925	9.45992	9.63714	9.17334	9.4002	9.87952	9.67928	9.57382	9.59159	9.44367	9.44344
ZNF596	zinc finger protein 596 [Source:HGNC Symbol;Acc:HGNC:27268]	7.50021	7.44737	7.33894	7.85466	7.9957	8.37489	7.27263	7.39222	7.45654	7.10293	7.30066	7.32781	7.25041	7.42512	7.21873
TMEM126B	transmembrane protein 126B [Source:HGNC Symbol;Acc:HGNC:30883]	12.5939	12.5033	12.9859	12.2087	12.6417	12.8114	12.8704	12.4543	12.6917	12.9903	12.9513	12.8869	12.6611	12.7752	12.8511
SDC2	syndecan 2 [Source:HGNC Symbol;Acc:HGNC:10659]	9.38525	9.39634	9.34916	10.9122	10.9445	10.6607	10.1138	10.0862	10.2278	9.62396	9.48567	9.58169	9.62208	9.65904	9.81718
MSRB3	methionine sulfoxide reductase B3 [Source:HGNC Symbol;Acc:HGNC:27375]	6.81611	6.76412	7.07487	9.37494	9.03327	9.1047	8.21142	8.24777	8.0966	7.15534	7.18059	7.29128	6.41536	6.28603	6.61102
FBXO3	F-box protein 3 [Source:HGNC Symbol;Acc:HGNC:13582]	8.33249	8.43472	8.35835	8.48487	7.98163	8.32888	8.3119	8.22013	8.20574	8.31319	8.34435	8.21757	8.26476	8.46027	8.25819
MMP2	matrix metallopeptidase 2 (gelatinase A, 72kDa gelatinase, 72kDa type IV collagenase) [Source:HGNC Symbol;Acc:HGNC:7166]	5.06707	5.48747	5.31947	8.03098	8.52338	8.60173	5.2531	5.4255	5.28372	5.17946	5.19833	5.2896	5.29253	5.23797	5.19967
UBQLN1	ubiquilin 1 [Source:HGNC Symbol;Acc:HGNC:12508]	12.0945	12.023	12.1315	11.4086	11.2811	11.5528	11.7403	11.5922	11.876	12.0776	11.9385	12.1844	12.2308	11.8878	11.8992
VAV2	vav 2 guanine nucleotide exchange factor [Source:HGNC Symbol;Acc:HGNC:12658]	10.6583	10.3788	10.5872	10.1615	10.0744	10.3242	10.613	10.9141	10.794	10.8364	10.6712	10.8614	10.9752	10.6464	10.6441
ZDHHC5	zinc finger, DHHC-type containing 5 [Source:HGNC Symbol;Acc:HGNC:18472]	6.29148	6.15987	6.45102	6.30834	6.18982	5.89234	6.67612	7.01313	6.76185	6.11493	6.30523	6.27295	6.50003	6.36473	6.46983
PIGK	phosphatidylinositol glycan anchor biosynthesis, class K [Source:HGNC Symbol;Acc:HGNC:8965]	11.2337	11.0728	11.3882	11.3024	11.2285	11.115	11.0303	10.6589	11.0405	11.0895	11.0305	10.9294	11.0663	11.2318	11.3104
TEFM	transcription elongation factor, mitochondrial [Source:HGNC Symbol;Acc:HGNC:26223]	11.142	11.105	11.4901	11.2126	11.2593	11.3326	11.2519	10.6071	11.128	11.3187	11.3044	11.3792	11.2753	11.6622	11.592
TTN	titin [Source:HGNC Symbol;Acc:HGNC:12403]	7.37019	6.71892	6.45102	7.18881	7.07414	7.20923	7.28161	6.74774	7.00811	8.20246	8.18887	8.061	6.78248	6.50509	6.34953
FHIT	fragile histidine triad [Source:HGNC Symbol;Acc:HGNC:3701]	5.60565	5.77927	5.856	7.36523	7.71565	8.00964	6.88209	6.86045	6.6946	5.90962	6.04141	6.23275	5.80119	6.53289	5.78879
ARHGAP10	Rho GTPase activating protein 10 [Source:HGNC Symbol;Acc:HGNC:26099]	10.2483	10.179	10.5271	11.155	11.9874	11.4303	11.3923	11.1347	11.5956	11.0034	10.837	10.7829	10.8996	10.5203	10.6462
PGAM5	phosphoglycerate mutase family member 5 [Source:HGNC Symbol;Acc:HGNC:28763]	12.8862	12.5376	13.0241	11.7572	12.0159	12.1768	12.669	12.2914	12.7242	12.9119	12.6524	12.6834	13.3171	13.2982	13.2268
CPT1C	carnitine palmitoyltransferase 1C [Source:HGNC Symbol;Acc:HGNC:18540]	6.69063	6.742	7.07985	7.51193	7.43624	7.72649	7.07803	6.96618	7.28572	6.90771	6.78359	6.93463	7.33569	7.06057	7.21873
SUPT3H	suppressor of Ty 3 homolog (S. cerevisiae) [Source:HGNC Symbol;Acc:HGNC:11466]	7.49731	7.54768	7.49803	8.35665	8.36404	8.46399	8.17049	7.81931	7.98736	7.85996	7.93255	7.83044	7.8172	7.64803	7.78065
ERG	v-ets avian erythroblastosis virus E26 oncogene homolog [Source:HGNC Symbol;Acc:HGNC:3446]	7.67932	7.73263	7.44276	7.11918	6.83203	7.49003	7.43363	7.14622	7.19811	7.11339	7.39495	7.12905	7.4064	7.68944	6.78716
LMBRD2	LMBR1 domain containing 2 [Source:HGNC Symbol;Acc:HGNC:25287]	7.93644	7.8121	8.40886	7.44473	7.50283	7.92569	7.75826	7.49085	7.56562	8.15105	7.97582	7.96572	7.76329	7.94959	7.82322
CCNT2	cyclin T2 [Source:HGNC Symbol;Acc:HGNC:1600]	7.94664	7.87191	8.01484	8.06033	8.35648	8.20818	8.16548	7.73432	7.83325	8.22797	8.08957	8.02728	8.15551	8.06927	8.16036
STAT1	signal transducer and activator of transcription 1, 91kDa [Source:HGNC Symbol;Acc:HGNC:11362]	10.032	10.0222	9.76209	9.47328	9.21315	9.34752	9.64121	9.96544	9.65169	9.92017	9.53753	9.73321	9.70398	9.74766	9.74212
RAI2	retinoic acid induced 2 [Source:HGNC Symbol;Acc:HGNC:9835]	6.17629	6.08722	6.05553	9.09408	9.2325	9.2414	8.08145	8.11297	8.06165	6.98507	7.14535	7.54882	5.60666	5.61839	5.74514
PSD4	pleckstrin and Sec7 domain containing 4 [Source:HGNC Symbol;Acc:HGNC:19096]	8.50374	8.54105	8.59488	8.96984	8.7536	9.01278	9.1015	9.03954	8.87336	8.55086	8.65024	8.60287	8.33224	8.22038	8.16628
PCDHB12	protocadherin beta 12 [Source:HGNC Symbol;Acc:HGNC:8683]	6.48665	6.75382	6.60405	8.03355	8.04446	8.50161	7.19543	6.93998	7.00811	6.74956	6.77014	6.65512	5.92832	6.16582	5.87735
TPM1	tropomyosin 1 (alpha) [Source:HGNC Symbol;Acc:HGNC:12010]	13.4292	13.8054	14.0019	14.3878	14.321	14.3765	14.5148	14.4087	14.401	14.2969	14.2588	14.3328	13.5682	13.4805	13.3652
ATP5B	ATP synthase, H+ transporting, mitochondrial F1 complex, beta polypeptide [Source:HGNC Symbol;Acc:HGNC:830]	16.0998	16.1329	15.6989	15.4997	15.6621	15.2618	15.7744	16.3159	16.1556	15.9314	16.0078	16.0078	15.8756	15.8216	16.0303
SLC38A9	solute carrier family 38, member 9 [Source:HGNC Symbol;Acc:HGNC:26907]	11.5882	11.4992	11.4417	12.0832	12.1839	11.921	11.4603	11.3882	11.7196	11.3301	11.1454	11.2119	11.3763	11.7788	11.7592
TMEM80	transmembrane protein 80 [Source:HGNC Symbol;Acc:HGNC:27453]	9.32254	9.16348	9.18839	8.99271	9.36301	9.26055	9.48425	9.64217	9.46571	9.13203	9.50924	9.41413	9.3449	9.31752	9.36688
GBP3	guanylate binding protein 3 [Source:HGNC Symbol;Acc:HGNC:4184]	6.20034	6.08722	6.19588	6.68363	7.35615	7.10555	7.37898	7.21763	7.36174	6.88971	6.73248	6.78471	5.86756	5.98662	6.06462
TRIM29	tripartite motif containing 29 [Source:HGNC Symbol;Acc:HGNC:17274]	6.64008	7.00613	6.6873	7.44887	7.47983	7.59203	6.98364	7.36781	7.03142	6.81291	6.78968	6.94936	6.90853	6.77224	6.549
CROT	carnitine O-octanoyltransferase [Source:HGNC Symbol;Acc:HGNC:2366]	10.2783	10.0065	10.2868	10.1591	10.1222	10.3969	10.4146	9.74041	9.98581	10.5712	10.5308	10.6013	9.88666	9.65904	9.5465
APOBEC3H	apolipoprotein B mRNA editing enzyme, catalytic polypeptide-like 3H [Source:HGNC Symbol;Acc:HGNC:24100]	7.24544	7.24344	7.37504	8.37923	7.66149	7.81924	7.00243	6.91981	6.96749	7.34953	7.51355	7.50518	7.68594	7.53572	7.75762
RAPGEF5	Rap guanine nucleotide exchange factor (GEF) 5 [Source:HGNC Symbol;Acc:HGNC:16862]	8.03201	7.78705	7.98797	7.16867	7.58906	7.28845	8.29577	7.91595	8.35109	7.80589	8.07739	7.8467	7.90176	7.98868	7.92508
IFT172	intraflagellar transport 172 [Source:HGNC Symbol;Acc:HGNC:30391]	11.3911	11.2612	11.5698	10.8478	11.0518	11.1721	11.5471	11.2753	11.3654	11.4832	11.3771	11.4591	11.7302	11.534	11.3541
EARS2	glutamyl-tRNA synthetase 2, mitochondrial [Source:HGNC Symbol;Acc:HGNC:29419]	8.57996	8.43692	8.72628	8.10668	7.9957	8.30046	8.42259	8.12262	8.4315	8.57827	8.6655	8.70536	9.09216	8.74535	8.67146
MTMR3	myotubularin related protein 3 [Source:HGNC Symbol;Acc:HGNC:7451]	9.93821	9.92835	9.63042	10.6785	10.7436	10.2402	9.89724	9.88809	10.0177	9.46642	9.68427	9.4848	9.49728	9.51785	9.80638
RP4-717I23.3		7.45701	7.64234	7.34218	8.71958	9.09372	8.78158	8.37153	8.22576	8.4699	7.82083	7.8807	8.06814	7.17345	7.3569	7.2489
ATP2C1	ATPase, Ca++ transporting, type 2C, member 1 [Source:HGNC Symbol;Acc:HGNC:13211]	11.6251	11.4846	11.6958	12.4568	12.5731	12.5197	11.6743	11.4123	11.7136	11.7499	11.4903	11.6283	11.9502	11.7343	11.8419
SCPEP1	serine carboxypeptidase 1 [Source:HGNC Symbol;Acc:HGNC:29507]	10.1135	10.1801	9.85238	9.63042	9.45297	9.59091	9.5362	9.58408	9.71442	9.86906	9.89934	10.0083	10.0821	9.50328	9.74976
KIFC2	kinesin family member C2 [Source:HGNC Symbol;Acc:HGNC:29530]	9.91362	9.91741	9.74135	9.40531	9.90691	9.78378	10.2382	10.6367	10.2986	9.82016	9.96958	10.0964	9.44035	9.46956	9.50002
LEMD3	LEM domain containing 3 [Source:HGNC Symbol;Acc:HGNC:28887]	10.5487	10.483	10.7084	10.9116	10.8876	10.9685	10.4519	10.2736	10.2784	10.5047	10.1287	10.376	10.5926	10.4097	10.4395
GBF1	golgi brefeldin A resistant guanine nucleotide exchange factor 1 [Source:HGNC Symbol;Acc:HGNC:4181]	11.8034	11.7536	11.7714	11.9742	11.9348	11.9514	12.612	12.7948	12.5057	11.7949	11.7065	12.0439	11.8521	11.8851	11.4495
LAPTM4A	lysosomal protein transmembrane 4 alpha [Source:HGNC Symbol;Acc:HGNC:6924]	14.976	14.7801	14.89	15.5962	15.5947	15.558	14.7746	14.4394	14.6574	15.0265	14.8969	14.976	15.2716	15.1656	14.986
CENPL	centromere protein L [Source:HGNC Symbol;Acc:HGNC:17879]	10.8544	10.8306	10.9533	10.9646	10.8399	10.8641	10.5759	9.96018	10.3137	10.4636	10.5436	10.4954	10.6387	10.6905	10.6059
TTC38	tetratricopeptide repeat domain 38 [Source:HGNC Symbol;Acc:HGNC:26082]	7.59424	7.36652	7.63465	7.87191	7.52943	7.6372	7.75185	7.65195	7.58351	7.74254	8.00505	7.766	8.12245	7.86052	7.79641
CEMP1	cementum protein 1 [Source:HGNC Symbol;Acc:HGNC:32553]	6.18465	6.55859	6.05553	5.89234	5.76578	6.24534	6.28182	6.1021	6.25589	6.21344	6.13489	6.21608	6.13955	6.05676	5.8904
FAM69C	family with sequence similarity 69, member C [Source:HGNC Symbol;Acc:HGNC:31729]	4.82076	4.79442	5.0274	5.11563	5.18623	5.65333	5.08987	5.01224	4.8726	4.69349	4.98713	4.62538	5.27739	4.70044	5.0865
HSD11B1L	hydroxysteroid (11-beta) dehydrogenase 1-like [Source:HGNC Symbol;Acc:HGNC:30419]	8.65105	8.703	8.45859	8.7176	8.78523	8.81742	9.20482	9.44791	9.44746	8.44513	8.83145	8.75107	9.08867	9.06814	9.03095
FAM179B	family with sequence similarity 179, member B [Source:HGNC Symbol;Acc:HGNC:19959]	9.81789	9.80204	9.98108	11.3622	11.3041	11.5437	10.4826	10.2784	10.3779	10.3992	10.0935	10.2365	10.2328	10.06	10.121
ZFP1	ZFP1 zinc finger protein [Source:HGNC Symbol;Acc:HGNC:23328]	8.68172	8.73867	8.69594	9.75775	9.64345	9.59091	8.7871	8.69851	9.03964	8.82264	8.78158	8.83472	8.77879	8.95373	8.99914
TCIRG1	T-cell, immune regulator 1, ATPase, H+ transporting, lysosomal V0 subunit A3 [Source:HGNC Symbol;Acc:HGNC:11647]	10.8065	10.8091	10.779	11.3439	10.946	10.9024	10.4616	10.725	10.5302	10.2463	10.3242	10.4087	9.64799	9.45842	9.64836
ZSWIM6	zinc finger, SWIM-type containing 6 [Source:HGNC Symbol;Acc:HGNC:29316]	8.3573	8.39446	8.1419	9.87036	9.96559	9.43863	9.02692	8.66352	8.8807	8.45738	8.54039	8.22792	7.99853	8.35835	8.39281
DICER1	dicer 1, ribonuclease type III [Source:HGNC Symbol;Acc:HGNC:17098]	10.2841	10.0833	9.99952	9.72314	9.83993	9.71348	10.1014	10.2786	9.98581	10.0273	9.94086	9.94508	9.71017	9.87513	9.85017
PPM1D	protein phosphatase, Mg2+/Mn2+ dependent, 1D [Source:HGNC Symbol;Acc:HGNC:9277]	9.83567	9.76307	9.79472	10.4358	10.0942	10.0541	9.53353	9.13661	9.67019	9.51787	9.31366	9.26951	9.3054	9.43451	9.60373
IL10RA	interleukin 10 receptor, alpha [Source:HGNC Symbol;Acc:HGNC:5964]	5.32111	5.22926	5.2059	5.48747	5.32029	5.14882	5.13629	5.08215	4.92535	4.85515	4.96158	5.04638	4.74147	5.08118	5.14419
C2orf72	chromosome 2 open reading frame 72 [Source:HGNC Symbol;Acc:HGNC:27418]	6.26593	6.11871	6.09875	6.34248	6.02161	6.06266	6.24469	6.28119	5.8726	5.93302	6.31237	6.19252	5.60666	5.87121	6.11753
C16orf71	chromosome 16 open reading frame 71 [Source:HGNC Symbol;Acc:HGNC:25081]	6.62687	6.54039	6.46482	6.9238	6.7879	7.25824	6.818	7.17748	6.99062	6.65594	6.31237	6.60699	6.75413	6.46352	6.40321
SPEG	SPEG complex locus [Source:HGNC Symbol;Acc:HGNC:16901]	6.96132	7.11929	6.72645	10.1488	9.93583	9.76155	7.31566	7.1714	7.09749	6.71846	6.72513	6.81626	6.7488	6.80171	6.81407
SPATA24	spermatogenesis associated 24 [Source:HGNC Symbol;Acc:HGNC:27322]	7.4001	7.40886	7.67371	7.98095	7.88653	8.15203	7.31566	7.52703	7.63905	7.11339	7.22975	7.42197	7.34319	7.24836	7.2896
TMEM59L	transmembrane protein 59-like [Source:HGNC Symbol;Acc:HGNC:13237]	6.08722	5.85147	5.79175	7.44473	7.10072	7.05331	6.59178	7.08722	6.80999	6.32439	6.54092	6.60699	6.60657	6.63605	6.51677
CPQ	carboxypeptidase Q [Source:HGNC Symbol;Acc:HGNC:16910]	7.62787	7.61392	7.65191	8.47232	8.17152	8.30414	7.47435	7.64868	7.72885	7.44849	7.60607	7.59254	7.37375	7.32643	7.2896
HOXA1;HOXA2;HOTAIRM1;HOTAIRM1_4;HOTAIRM1_3;HOTAIRM1_5	homeobox A1 [Source:HGNC Symbol;Acc:HGNC:5099];homeobox A2 [Source:HGNC Symbol;Acc:HGNC:5103];HOXA transcript antisense RNA, myeloid-specific 1 [Source:HGNC Symbol;Acc:HGNC:37117];HOX antisense intergenic RNA myeloid 1 conserved region 4 [Source:RFAM;Acc:RF01978];HOX antisense intergenic RNA myeloid 1 conserved region 3 [Source:RFAM;Acc:RF01977];HOX antisense intergenic RNA myeloid 1 conserved re…	9.59841	9.75436	9.3555	12.4714	12.5564	12.129	9.8655	9.55859	9.84561	9.09342	9.49991	9.07069	8.82669	9.26607	9.2014
TP53INP2	tumor protein p53 inducible nuclear protein 2 [Source:HGNC Symbol;Acc:HGNC:16104]	11.6191	11.5734	11.4241	12.9361	12.4292	12.444	11.7754	11.9944	11.7419	11.3805	11.1429	11.4284	11.2106	11.0239	11.1275
BAD	BCL2-associated agonist of cell death [Source:HGNC Symbol;Acc:HGNC:936]	13.4987	13.6324	13.6477	13.6389	13.7334	13.7641	14.041	14.1986	14.2724	13.5612	13.8596	13.8767	13.5183	13.4819	13.6581
FOXD1	forkhead box D1 [Source:HGNC Symbol;Acc:HGNC:3802]	6.79442	6.72947	6.54952	9.83985	9.84919	9.73125	8.16548	8.01415	8.26434	7.78032	7.7384	7.50229	6.08722	6.14744	6.40321
THADA	thyroid adenoma associated [Source:HGNC Symbol;Acc:HGNC:19217]	7.07451	6.84421	6.96224	6.88653	6.67852	6.76268	6.82532	7.16525	6.99667	6.80031	7.02602	6.93931	7.13653	7.13524	7.16679
EED	embryonic ectoderm development [Source:HGNC Symbol;Acc:HGNC:3188]	9.03688	9.00237	9.30632	9.12469	8.87972	9.17558	9.25375	8.76197	9.037	9.40814	9.26246	9.27575	9.4954	9.18368	9.1215
MCC	mutated in colorectal cancers [Source:HGNC Symbol;Acc:HGNC:6935]	5.5928	5.71705	5.65756	7.50057	7.71931	7.56129	6.31082	6.24166	6.15459	6.04166	5.90634	6.08746	6.31762	5.89234	6.18217
COMMD9	COMM domain containing 9 [Source:HGNC Symbol;Acc:HGNC:25014]	6.23275	6.27199	6.41785	6.34248	6.23927	6.35204	6.33061	6.83347	6.54162	6.40765	6.33782	6.3447	6.33864	6.33295	6.33132
CUX1	cut-like homeobox 1 [Source:HGNC Symbol;Acc:HGNC:2557]	10.0624	10.179	9.97425	11.5461	11.5554	11.725	11.4591	11.8894	11.3591	10.6184	10.8085	10.8256	10.2157	9.93762	9.85605
ATRNL1	attractin-like 1 [Source:HGNC Symbol;Acc:HGNC:29063]	5.80911	5.89178	6.24382	6.55075	6.13932	6.42321	7.10084	6.68777	6.90333	6.7039	6.60093	6.68984	5.8768	5.62969	5.78879
GPM6B	glycoprotein M6B [Source:HGNC Symbol;Acc:HGNC:4461]	6.89165	6.76412	7.00345	6.21321	6.51031	6.67676	7.36045	7.02703	7.0517	7.26092	6.84063	7.09695	7.09695	7.21399	7.40944
ATP8B4	ATPase, class I, type 8B, member 4 [Source:HGNC Symbol;Acc:HGNC:13536]	5.23927	5.5381	5.56571	5.91561	5.91669	6.14813	5.91968	5.43955	5.79707	5.59314	5.5381	5.3071	5.14697	5.33985	5.42969
HOXA9	homeobox A9 [Source:HGNC Symbol;Acc:HGNC:5109]	6.40224	6.41026	6.63382	6.79368	6.68547	6.86503	6.70469	6.34046	6.61404	6.43311	6.49458	6.54461	6.122	6.0656	6.13955
OAS1	2'-5'-oligoadenylate synthetase 1, 40/46kDa [Source:HGNC Symbol;Acc:HGNC:8086]	5.82943	5.88014	5.56571	5.35675	5.47223	5.76909	5.72141	5.58769	5.94171	5.59314	5.73533	5.57434	5.743	5.55005	5.86559
ATP9A	ATPase, class II, type 9A [Source:HGNC Symbol;Acc:HGNC:13540]	8.46036	8.28976	8.7249	8.14425	8.23781	8.32689	8.54711	8.20427	8.20837	8.2823	8.13501	8.13521	8.37212	8.3652	8.25632
WEE2-AS1	WEE2 antisense RNA 1 [Source:HGNC Symbol;Acc:HGNC:48669]	6.15136	6.35074	6.6873	6.84306	6.76132	7.1842	6.27295	6.13559	6.33539	6.4167	5.85996	6.10496	6.10519	6.19207	6.36672
PHKG2	phosphorylase kinase, gamma 2 (testis) [Source:HGNC Symbol;Acc:HGNC:8931]	12.1555	12.2376	12.1506	12.4463	12.3772	12.4894	12.5023	12.7775	12.5744	12.1737	12.2642	12.2951	11.9026	11.8705	11.9263
C19orf18	chromosome 19 open reading frame 18 [Source:HGNC Symbol;Acc:HGNC:28642]	8.46818	8.36483	8.43874	9.21709	9.48663	9.34173	8.91746	8.65142	8.7242	8.71444	8.5868	8.65435	8.47223	8.78556	8.83756
PRMT9	protein arginine methyltransferase 9 [Source:HGNC Symbol;Acc:HGNC:25099]	11.1366	11.0207	11.1479	11.8777	12.0532	12.0281	11.2826	11.0671	11.2224	11.3421	11.1536	11.0609	11.4163	11.5962	11.5225
RELT	RELT tumor necrosis factor receptor [Source:HGNC Symbol;Acc:HGNC:13764]	6.28351	6.19923	6.51677	6.03092	6.15895	6.33762	6.9058	6.5418	6.6946	6.5645	6.46278	6.5191	6.22685	6.24361	6.23144
VPS13C	vacuolar protein sorting 13 homolog C (S. cerevisiae) [Source:HGNC Symbol;Acc:HGNC:23594]	7.98532	7.86788	8.11747	7.92235	8.38635	8.27252	8.10769	8.20427	8.09138	8.4378	8.16958	8.32193	7.68284	8.18586	8.30528
GLB1L	galactosidase, beta 1-like [Source:HGNC Symbol;Acc:HGNC:28129]	7.6218	7.51668	7.47753	8.51009	8.24282	8.19951	7.77808	7.89451	7.81265	7.26092	7.52338	7.4142	6.98752	7.02022	6.94611
SLC25A21	solute carrier family 25 (mitochondrial oxoadipate carrier), member 21 [Source:HGNC Symbol;Acc:HGNC:14411]	8.57996	8.60135	8.72224	9.00983	9.28261	9.19571	9.15424	8.8722	9.25109	8.7176	8.59695	8.60577	8.33917	8.47066	8.64648
SLC6A17	solute carrier family 6 (neutral amino acid transporter), member 17 [Source:HGNC Symbol;Acc:HGNC:31399]	6.17629	5.94091	6.12647	6.03092	6.33316	6.48565	6.46909	7.09863	6.5645	6.51193	6.54092	6.67291	5.94837	5.93664	5.90279
PARD3	par-3 family cell polarity regulator [Source:HGNC Symbol;Acc:HGNC:16051]	8.8268	8.62355	8.73059	9.79759	10.0558	9.82487	9.93899	9.87821	9.96273	9.40814	9.31606	9.22799	8.86471	8.80693	8.95211
MED14	mediator complex subunit 14 [Source:HGNC Symbol;Acc:HGNC:2370]	6.71346	6.75959	6.29848	6.48601	6.05528	6.55772	6.45271	6.70209	6.4964	6.20257	6.45421	6.63184	6.40592	6.63605	6.16125
PDE6D	phosphodiesterase 6D, cGMP-specific, rod, delta [Source:HGNC Symbol;Acc:HGNC:8788]	9.16279	9.26673	9.196	10.3107	10.2886	10.1728	9.29951	9.43959	9.44052	9.3575	9.21577	9.1446	9.63872	9.31002	9.49701
FYB	FYN binding protein [Source:HGNC Symbol;Acc:HGNC:4036]	5.66985	5.88014	5.81378	5.39115	5.53598	5.25782	5.46241	5.49295	5.35835	5.42321	5.75943	5.69855	5.55215	5.75124	5.11658
CASZ1	castor zinc finger 1 [Source:HGNC Symbol;Acc:HGNC:26002]	10.9039	10.7509	10.9581	10.8726	10.9848	11.0198	11.363	11.0511	11.2801	10.8909	10.8988	11.0613	11.1742	10.9667	11.0863
KIAA1107	KIAA1107 [Source:HGNC Symbol;Acc:HGNC:29192]	7.09282	7.24717	7.47412	6.67017	6.99126	7.51534	6.70469	6.95261	6.57072	6.98507	6.85897	7.16525	6.59399	7.20468	7.13232
NUP62CL	nucleoporin 62kDa C-terminal like [Source:HGNC Symbol;Acc:HGNC:25960]	7.19694	7.22345	7.19967	6.34248	6.45813	6.30793	6.57657	6.5418	6.63489	6.96447	6.81611	6.6386	6.93275	7.19627	7.31613
UST	uronyl-2-sulfotransferase [Source:HGNC Symbol;Acc:HGNC:17223]	6.28351	6.23209	6.20413	7.7792	7.22723	7.59203	6.3841	6.47204	6.32806	6.0629	6.02035	6.1479	6.17561	5.95763	6.00945
PPM1A	protein phosphatase, Mg2+/Mn2+ dependent, 1A [Source:HGNC Symbol;Acc:HGNC:9275]	9.17902	8.98999	9.13698	9.53362	9.55931	9.55759	8.9482	8.55171	8.9192	9.07419	8.49953	8.92199	8.67447	8.96257	9.13473
LRRIQ1	leucine-rich repeats and IQ motif containing 1 [Source:HGNC Symbol;Acc:HGNC:25708]	6.61471	6.64254	7.12717	6.30834	6.74774	7.20923	6.31082	6.14674	6.67371	6.6684	6.76382	6.93931	6.56761	6.80171	6.85161
SAR1B	secretion associated, Ras related GTPase 1B [Source:HGNC Symbol;Acc:HGNC:10535]	12.1488	12.0823	12.3559	11.6399	11.5529	11.621	11.8425	12.2102	11.9713	12.4025	12.1052	12.1164	12.175	12.1798	12.2218
RP11-54D18.2		9.78588	9.65714	9.8651	9.75537	9.74361	10.1541	9.60918	8.6032	9.18856	9.40576	9.42731	9.33359	9.51353	9.68557	8.94631
NSUN3	NOP2/Sun domain family, member 3 [Source:HGNC Symbol;Acc:HGNC:26208]	8.85164	8.81727	9.01027	8.79172	8.65886	8.69295	8.71666	8.53337	8.61329	8.75625	8.61467	8.60173	8.91978	8.94015	8.91788
GPAM	glycerol-3-phosphate acyltransferase, mitochondrial [Source:HGNC Symbol;Acc:HGNC:24865]	10.3745	10.3827	10.526	11.0548	10.6423	10.8673	10.4393	10.128	10.2372	10.3397	9.8648	10.4972	10.5222	10.3999	10.4132
GDF9	growth differentiation factor 9 [Source:HGNC Symbol;Acc:HGNC:4224]	7.32969	7.38429	7.6892	8.41348	7.97135	8.4445	7.40107	7.02703	7.22554	7.44054	7.34268	7.19845	7.35054	7.3569	7.3932
LRRC48	leucine rich repeat containing 48 [Source:HGNC Symbol;Acc:HGNC:25384]	6.64008	6.52694	6.6873	7.27813	7.08433	7.13215	6.72436	6.59399	6.82221	6.46529	6.29504	6.38115	6.56761	6.46983	6.64082
RARB	retinoic acid receptor, beta [Source:HGNC Symbol;Acc:HGNC:9865]	7.38523	7.30761	7.58197	7.93054	7.48391	7.96421	8.22422	7.74154	7.9647	7.9103	7.73155	7.89223	6.98752	6.81829	7.01921
ARHGAP32	Rho GTPase activating protein 32 [Source:HGNC Symbol;Acc:HGNC:17399]	9.50627	9.37269	10.3917	10.1835	10.6452	10.4597	11.0134	10.7719	10.6488	10.3803	9.57393	10.4076	9.71528	9.54308	9.6096
STAMBPL1	STAM binding protein-like 1 [Source:HGNC Symbol;Acc:HGNC:24105]	9.13708	9.03692	9.11761	8.20862	8.32295	8.69626	9.02692	8.77336	9.01407	9.04804	8.84298	8.83472	9.03907	9.21862	9.16964
NCALD	neurocalcin delta [Source:HGNC Symbol;Acc:HGNC:7655]	5.52819	5.75822	5.59314	8.34629	8.81626	8.78696	7.56614	7.28839	7.53576	6.3841	6.08529	6.25867	5.75443	5.75124	5.8904
CD96	CD96 molecule [Source:HGNC Symbol;Acc:HGNC:16892]	4.8726	5.11327	4.97676	5.78523	5.37464	5.72358	5.13629	5.06119	6.43558	5.04787	4.96158	4.93074	5.16628	4.95234	5.1722
C9orf24	chromosome 9 open reading frame 24 [Source:HGNC Symbol;Acc:HGNC:19919]	6.15136	5.90155	5.95908	5.78523	5.4403	5.50707	6.11658	5.84691	5.61438	5.65073	5.97572	5.86672	5.75443	5.77509	5.57434
LARP6	La ribonucleoprotein domain family, member 6 [Source:HGNC Symbol;Acc:HGNC:24012]	11.6405	11.7575	11.7863	13.636	12.9979	13.1159	11.8075	12.0332	11.7808	11.7392	11.6456	11.9366	12.054	11.8312	11.7851
DPH5	diphthamide biosynthesis 5 [Source:HGNC Symbol;Acc:HGNC:24270]	10.3084	10.2409	10.1711	10.1828	10.0379	9.85786	9.72837	9.78792	10.1869	10.0616	10.093	9.91432	10.443	10.8039	10.6953
FOXN1	forkhead box N1 [Source:HGNC Symbol;Acc:HGNC:12765]	6.25008	6.39622	6.29148	5.57914	5.47223	6.11374	6.14489	5.92319	6.07317	6.20257	6.32193	6.13909	6.45065	6.41055	5.82597
COMMD2	COMM domain containing 2 [Source:HGNC Symbol;Acc:HGNC:24993]	6.03967	5.99846	6.13559	5.81989	5.59788	5.9892	5.89675	6.06731	5.82235	5.86193	5.85996	6.08746	5.65756	5.89234	5.63893
OSBP2	oxysterol binding protein 2 [Source:HGNC Symbol;Acc:HGNC:8504]	9.09129	9.03037	8.66352	8.68773	8.71454	8.71544	8.99551	9.49584	9.23815	8.97627	8.9486	9.00096	9.08124	9.29672	9.3375
ATRX	alpha thalassemia/mental retardation syndrome X-linked [Source:HGNC Symbol;Acc:HGNC:886]	7.33448	7.45976	7.60261	7.41161	8.39597	8.16076	7.40553	7.40669	7.40388	7.87121	7.81538	7.7608	7.05971	7.43302	8.00722
C8orf48	chromosome 8 open reading frame 48 [Source:HGNC Symbol;Acc:HGNC:26345]	6.72001	6.60143	6.92933	7.19856	6.7879	7.37672	6.45271	6.21189	6.41958	6.3841	6.34812	6.25008	6.01097	6.03767	5.96237
CDC42	cell division cycle 42 [Source:HGNC Symbol;Acc:HGNC:1736]	12.8716	12.7986	12.9201	13.2286	13.0542	13.3975	12.9857	12.9325	12.9338	13.014	12.861	12.9095	12.5997	12.5946	12.4051
CRBN	cereblon [Source:HGNC Symbol;Acc:HGNC:30185]	11.8872	11.7441	11.6725	13.1274	13.5319	13.1482	12.2549	12.1995	12.6192	12.0206	11.7571	11.8071	11.3623	11.9314	12.0345
PARP3;RRP9	poly (ADP-ribose) polymerase family, member 3 [Source:HGNC Symbol;Acc:HGNC:273];ribosomal RNA processing 9, small subunit (SSU) processome component, homolog (yeast) [Source:HGNC Symbol;Acc:HGNC:16829]	6.54074	6.39622	6.58009	7.75622	7.16216	7.56129	6.40243	6.90675	6.43558	6.4003	6.66	6.60699	6.70626	6.56796	6.45364
SNORD71	small nucleolar RNA, C/D box 71 [Source:HGNC Symbol;Acc:HGNC:32732]	6.71346	6.46464	6.87512	7.95697	8.19523	8.06814	7.18623	7.17748	7.57563	7.18442	6.78968	7.13903	7.0069	6.95539	6.91669
GOSR2	golgi SNAP receptor complex member 2 [Source:HGNC Symbol;Acc:HGNC:4431]	10.4467	10.3933	10.4875	10.3535	10.3742	10.309	10.6642	10.6539	10.8948	10.3471	10.4645	10.453	10.5056	10.3804	10.5522
SI	sucrase-isomaltase (alpha-glucosidase) [Source:HGNC Symbol;Acc:HGNC:10856]	5.57983	5.96105	6.02715	5.11563	5.47223	5.25782	5.39816	5.49295	6.05158	5.86193	5.78553	5.65203	5.94837	6.00894	6.22137
TTLL1	tubulin tyrosine ligase-like family, member 1 [Source:HGNC Symbol;Acc:HGNC:1312]	9.7153	9.91362	9.89245	10.0705	10.1507	10.1415	10.3365	10.3666	10.4098	9.79061	9.84888	9.83424	9.85942	9.81266	9.96405
LAMA2	laminin, alpha 2 [Source:HGNC Symbol;Acc:HGNC:6482]	7.94158	7.95967	7.57867	7.26311	7.39446	7.44049	7.69289	7.85876	7.6075	7.44054	7.60261	7.40437	7.45659	7.59966	6.94611
AZI2	5-azacytidine induced 2 [Source:HGNC Symbol;Acc:HGNC:24002]	10.2783	10.2623	10.2762	10.5681	10.5961	10.426	9.71928	9.9553	10.1029	10.0444	9.71614	9.89628	9.60348	9.98528	10.1038
EFCAB2	EF-hand calcium binding domain 2 [Source:HGNC Symbol;Acc:HGNC:28166]	6.29858	6.40282	6.54303	7.0865	7.08433	6.99217	5.95525	6.33112	6.55563	5.98868	6.08529	6.30461	6.08722	6.56796	6.36672
RWDD3	RWD domain containing 3 [Source:HGNC Symbol;Acc:HGNC:21393]	8.29446	8.36117	8.55276	8.33836	8.55542	8.79179	7.95519	7.72653	8.25524	8.27977	7.99859	8.20418	8.1093	8.35124	8.359
MAATS1	MYCBP-associated, testis expressed 1 [Source:HGNC Symbol;Acc:HGNC:24010]	7.34712	7.75344	7.19967	7.68307	7.54725	7.79227	7.40992	7.66449	7.07225	7.22411	7.54286	7.14848	7.44294	7.71034	6.99692
COX7B2	cytochrome c oxidase subunit VIIb2 [Source:HGNC Symbol;Acc:HGNC:24381]	6.92089	6.88459	7.10947	7.34641	7.768	7.71151	7.71647	7.44454	8.04377	7.14489	7.1714	7.05707	6.23775	6.56796	6.56588
CNTD1	cyclin N-terminal domain containing 1 [Source:HGNC Symbol;Acc:HGNC:26847]	6.83318	6.87463	7.04997	6.2503	6.17878	6.16514	6.27295	6.3698	6.44238	6.61287	6.94877	6.74896	7.26572	7.19978	7.24555
ABCC5	ATP-binding cassette, sub-family C (CFTR/MRP), member 5 [Source:HGNC Symbol;Acc:HGNC:56]	10.7237	10.5716	10.4488	11.6383	11.4423	11.1705	10.289	10.1782	10.3509	10.1574	10.1444	10.1572	10.3393	10.4745	10.5141
LINC01114	long intergenic non-protein coding RNA 1114 [Source:HGNC Symbol;Acc:HGNC:49245]	6.97167	6.96984	6.98131	7.52721	7.62197	7.74941	7.15918	7.00664	7.46069	7.27866	7.52708	7.47117	7.22898	7.16285	7.16256
EPM2A	epilepsy, progressive myoclonus type 2A, Lafora disease (laforin) [Source:HGNC Symbol;Acc:HGNC:3413]	8.21288	7.92576	8.09573	8.64545	8.39597	8.52325	7.97826	7.51794	7.94664	7.96988	7.86503	7.95099	8.29169	8.28986	7.95941
SPATA7	spermatogenesis associated 7 [Source:HGNC Symbol;Acc:HGNC:20423]	8.47946	8.54987	8.70928	9.61321	9.20786	9.3818	8.52035	8.01072	8.52055	8.34883	8.28884	8.1966	8.33425	8.46754	8.62197
ZMAT3	zinc finger, matrin-type 3 [Source:HGNC Symbol;Acc:HGNC:29983]	9.23773	8.97778	8.22874	8.44108	8.26463	8.56536	8.54711	9.0587	8.55258	8.40204	8.93141	8.79556	8.4996	8.6616	8.30528
SLU7	SLU7 splicing factor homolog (S. cerevisiae) [Source:HGNC Symbol;Acc:HGNC:16939]	11.0395	11.007	11.2869	11.5546	11.4693	11.6248	11.1385	10.9555	11.0995	11.0134	10.9346	10.8781	11.1257	11.2546	11.1448
CEP57L1	centrosomal protein 57kDa-like 1 [Source:HGNC Symbol;Acc:HGNC:21561]	6.35094	6.54602	6.91568	6.11374	6.18982	6.71112	6.10698	5.90004	6.34551	6.49495	6.35715	6.61955	6.00051	6.34005	6.42015
CCDC171	coiled-coil domain containing 171 [Source:HGNC Symbol;Acc:HGNC:29828]	7.83709	7.74292	7.61463	8.20424	8.59674	8.01905	7.48207	7.28839	7.66973	7.78032	7.46297	7.48088	7.37375	7.74964	7.83566
APOBEC3D	apolipoprotein B mRNA editing enzyme, catalytic polypeptide-like 3D [Source:HGNC Symbol;Acc:HGNC:17354]	7.66663	7.7083	7.78039	6.98688	7.10591	7.27475	7.27697	7.00664	7.23504	7.09743	7.37701	7.45346	8.03833	8.01706	7.97461
MLXIP	MLX interacting protein [Source:HGNC Symbol;Acc:HGNC:17055]	8.31293	8.3086	8.06131	8.59195	8.70806	8.70221	8.70333	8.75996	8.49226	7.84827	8.34435	8.27263	8.38257	8.4488	8.45589
KDM4C	lysine (K)-specific demethylase 4C [Source:HGNC Symbol;Acc:HGNC:17071]	9.4799	9.38761	9.42324	9.36528	9.38061	9.33206	9.40056	9.20972	9.43768	9.8778	9.60991	9.53673	10.1595	9.81266	9.94561
HSD17B13	hydroxysteroid (17-beta) dehydrogenase 13 [Source:HGNC Symbol;Acc:HGNC:18685]	6.28351	6.30772	6.267	7.06352	6.67852	6.73402	5.93315	5.77927	5.90839	6.13606	6.47868	6.27295	6.33864	6.49149	6.22137
ISG20	interferon stimulated exonuclease gene 20kDa [Source:HGNC Symbol;Acc:HGNC:6130]	12.5863	12.3978	12.7434	11.4501	11.9523	12.0412	12.9852	12.3637	12.4399	12.5799	12.4417	12.2369	12.5961	12.4603	12.4453
CNN1	calponin 1, basic, smooth muscle [Source:HGNC Symbol;Acc:HGNC:2155]	4.73779	4.81786	4.97676	7.00313	7.58906	7.75268	5.49331	5.31371	14.9307	5.21917	5.31123	5.20324	5.04539	4.87596	4.91017
OR52A1	olfactory receptor, family 52, subfamily A, member 1 [Source:HGNC Symbol;Acc:HGNC:8318]	5.78612	5.56085	5.62005	4.79027	4.92265	5.46983	5.58086	5.19431	5.42969	5.39036	5.46241	5.14882	5.43463	5.55005	5.0865
SLC25A20	solute carrier family 25 (carnitine/acylcarnitine translocase), member 20 [Source:HGNC Symbol;Acc:HGNC:1421]	9.55546	9.52151	9.66471	9.28963	9.10018	9.47944	9.57644	9.29929	9.48024	9.52131	9.65174	9.61481	9.70139	9.21534	9.23318
AP4B1	adaptor-related protein complex 4, beta 1 subunit [Source:HGNC Symbol;Acc:HGNC:572]	9.63654	9.69217	9.87575	9.58278	9.44941	9.84567	9.65852	9.28486	9.47278	9.5275	9.52207	9.53673	9.46582	9.20579	9.22455
ERMAP	erythroblast membrane-associated protein (Scianna blood group) [Source:HGNC Symbol;Acc:HGNC:15743]	8.81294	8.77484	9.08567	10.038	9.78242	9.91974	8.97308	8.73725	8.88649	8.93721	8.58505	8.74009	8.97839	8.64455	8.70339
TTC28	tetratricopeptide repeat domain 28 [Source:HGNC Symbol;Acc:HGNC:29179]	7.02753	7.07	6.8904	9.09748	8.56796	8.63031	7.32969	7.0452	7.10263	7.11339	7.07	6.87624	7.20823	7.25653	6.82684
ZNF365	zinc finger protein 365 [Source:HGNC Symbol;Acc:HGNC:18194]	7.14593	7.21906	7.17697	7.77591	7.68387	8.01905	7.39558	7.212	7.46445	7.64008	7.61872	7.48088	7.70524	7.55868	7.44134
TRIM37	tripartite motif containing 37 [Source:HGNC Symbol;Acc:HGNC:7523]	7.99512	7.81934	8.12309	7.39971	7.44934	7.65987	8.11285	7.87344	7.93864	8.05916	8.31492	8.13101	7.76976	7.38831	7.54812
TEX9	testis expressed 9 [Source:HGNC Symbol;Acc:HGNC:29585]	7.31484	7.52312	7.8339	7.39971	7.91337	7.9088	7.26348	7.18893	7.6183	7.43226	7.35154	7.33463	7.18262	7.53209	7.72451
LAMB1	laminin, beta 1 [Source:HGNC Symbol;Acc:HGNC:6486]	6.72467	6.52017	6.6873	10.961	10.9942	10.8496	8.09516	7.95641	8.36087	7.18893	7.1714	7.55533	6.69412	6.68777	6.66275
ATM	ATM serine/threonine kinase [Source:HGNC Symbol;Acc:HGNC:795]	8.1294	7.93426	8.01484	9.52573	9.63115	9.11605	8.17538	7.87344	7.95737	8.48409	8.4003	8.32556	8.20296	8.35124	8.47264
CYB5R2	cytochrome b5 reductase 2 [Source:HGNC Symbol;Acc:HGNC:24376]	7.35044	7.13507	7.43226	8.87972	8.42684	8.53709	7.48207	7.57046	7.59881	7.30471	7.34268	7.37207	6.71923	7.01034	6.99075
SLC17A5	solute carrier family 17 (acidic sugar transporter), member 5 [Source:HGNC Symbol;Acc:HGNC:10933]	10.4827	10.3077	10.4256	9.60432	9.7272	9.51451	10.249	10.2186	10.2739	10.5375	10.4221	10.4166	10.6282	10.5452	10.6895
MISP	mitotic spindle positioning [Source:HGNC Symbol;Acc:HGNC:27000]	5.81902	5.84378	5.65756	5.56432	5.2638	5.82163	5.70673	5.83461	5.58667	5.56571	5.89454	5.85487	5.82279	5.64254	5.73132
WDR77	WD repeat domain 77 [Source:HGNC Symbol;Acc:HGNC:29652]	10.5847	10.5678	10.2835	10.1572	10.2026	9.75436	10.2881	10.476	10.5851	10.1506	10.5527	10.4897	10.4206	10.6937	10.8599
DOK4	docking protein 4 [Source:HGNC Symbol;Acc:HGNC:19868]	7.44539	7.44134	7.21873	9.41125	9.16379	9.09594	8.03305	8.00403	7.80589	7.05109	7.38586	7.20646	7.78931	7.37207	7.56484
SMIM8	small integral membrane protein 8 [Source:HGNC Symbol;Acc:HGNC:21401]	8.61621	8.64	8.7922	8.20862	8.46589	8.64995	8.52592	8.4173	8.60253	8.66921	8.59241	8.55794	8.23297	8.61534	8.75898
PTPN9	protein tyrosine phosphatase, non-receptor type 9 [Source:HGNC Symbol;Acc:HGNC:9661]	9.46162	9.57421	9.45243	10.316	9.80369	9.95707	9.81764	10.2382	9.92301	9.41795	9.50755	9.59535	9.16514	8.94468	9.12433
LCA5	Leber congenital amaurosis 5 [Source:HGNC Symbol;Acc:HGNC:31923]	6.60312	6.63134	7.03705	7.7006	7.83174	7.98717	6.3017	6.49131	6.48198	6.84834	6.389	6.59449	6.35375	6.66113	7.02539
COG3	component of oligomeric golgi complex 3 [Source:HGNC Symbol;Acc:HGNC:18619]	9.9805	9.75678	9.99785	9.42531	9.32684	9.79886	9.86842	9.21461	9.51566	10.0292	9.93712	9.87161	10.1971	9.97986	10.0286
SEL1L3	sel-1 suppressor of lin-12-like 3 (C. elegans) [Source:HGNC Symbol;Acc:HGNC:29108]	12.0853	11.9117	11.817	10.562	10.8872	10.9342	11.4399	11.6426	11.373	11.3415	11.4895	11.4958	11.8187	11.5877	11.5641
GARS	glycyl-tRNA synthetase [Source:HGNC Symbol;Acc:HGNC:4162]	14.9769	14.9336	15.1669	14.1792	14.4791	14.5083	15.008	14.9285	14.736	14.6563	14.8149	14.8288	14.9336	14.753	14.9769
CWC15	CWC15 spliceosome-associated protein [Source:HGNC Symbol;Acc:HGNC:26939]	13.7594	13.8239	13.6355	14.147	14.1234	13.7824	13.367	13.5505	13.8267	13.525	13.4462	13.417	13.2565	13.5622	13.6904
ATG5	autophagy related 5 [Source:HGNC Symbol;Acc:HGNC:589]	9.06844	9.06557	9.3776	8.99707	9.22182	9.01278	9.49808	9.17512	9.27221	9.28598	9.18796	9.13842	8.75265	8.89316	9.08568
2001-03-01	mitochondrial amidoxime reducing component 1 [Source:HGNC Symbol;Acc:HGNC:26189]	11.3719	11.37	11.1619	11.0179	10.86	10.7842	11.3698	11.5458	11.6752	11.3421	11.4784	11.4481	11.213	11.2132	11.3392
MPDZ	multiple PDZ domain protein [Source:HGNC Symbol;Acc:HGNC:7208]	8.7569	8.79534	8.75128	10.0389	10.4009	10.5073	9.53861	9.09513	9.42414	9.27105	9.08017	9.14989	8.83001	9.3549	9.10564
TBC1D20	TBC1 domain family, member 20 [Source:HGNC Symbol;Acc:HGNC:16133]	9.86278	9.78431	9.71413	9.07338	9.02111	9.03211	9.54257	9.42901	9.48663	9.42505	9.24674	9.25042	9.64545	9.81969	9.86125
TM6SF1	transmembrane 6 superfamily member 1 [Source:HGNC Symbol;Acc:HGNC:11860]	5.02237	5.19923	5.55215	5.7956	5.07438	5.0274	4.9892	5.14882	5.32029	5.14048	5.19833	5.14882	5.16628	5.10376	5.19967
BEX5	brain expressed, X-linked 5 [Source:HGNC Symbol;Acc:HGNC:27990]	6.90114	7.15815	7.01668	7.03111	6.61019	6.64107	6.3841	6.05651	6.63489	6.3841	6.39933	6.19252	6.4213	6.75451	6.82684
ETV5	ets variant 5 [Source:HGNC Symbol;Acc:HGNC:3494]	5.57983	5.58667	5.97832	7.67572	8.21732	8.13941	5.58086	5.55738	5.68331	5.11705	5.34712	5.56016	5.31247	5.33985	5.44821
FZD8	frizzled class receptor 8 [Source:HGNC Symbol;Acc:HGNC:4046]	7.11965	7.40886	7.26753	6.48601	6.33316	6.94664	7.37029	7.6959	7.50518	7.17957	7.30066	7.44276	6.99692	6.98001	6.78716
PIFO	primary cilia formation [Source:HGNC Symbol;Acc:HGNC:27009]	8.33661	8.41156	8.70777	8.86248	8.78723	9.12874	8.55622	8.52476	8.36543	8.38838	8.34207	8.44473	9.36937	9.34261	9.37269
GPT	glutamic-pyruvate transaminase (alanine aminotransferase) [Source:HGNC Symbol;Acc:HGNC:4552]	8.96508	9.33851	9.00275	8.84503	8.94075	9.30833	9.41737	9.50872	9.25687	9.09645	9.21577	9.2897	8.86042	9.19724	8.81269
FMO4	flavin containing monooxygenase 4 [Source:HGNC Symbol;Acc:HGNC:3772]	6.93731	7.0517	6.67588	9.06754	8.73661	8.67411	7.59864	7.68028	7.72533	7.20546	7.36065	7.44276	6.122	6.2687	6.13955
MPPE1	metallophosphoesterase 1 [Source:HGNC Symbol;Acc:HGNC:15988]	10.0358	9.74265	9.81511	10.6354	10.5862	10.2353	9.96605	9.68986	10.0322	9.80497	9.69381	9.62851	9.73836	9.79166	9.69744
CDS1	CDP-diacylglycerol synthase (phosphatidate cytidylyltransferase) 1 [Source:HGNC Symbol;Acc:HGNC:1800]	10.565	10.4102	10.7856	9.43626	10.049	10.3479	11.1233	10.2486	10.827	11.0034	10.9113	10.9861	10.9899	11.0654	10.9573
LDHD	lactate dehydrogenase D [Source:HGNC Symbol;Acc:HGNC:19708]	12.1475	12.2292	11.9538	11.568	11.5973	11.5747	11.9004	12.1749	12.0009	11.7373	11.7817	11.7396	11.2347	11.2801	11.4384
CLIP3	CAP-GLY domain containing linker protein 3 [Source:HGNC Symbol;Acc:HGNC:24314]	5.65529	5.77927	5.52285	6.43841	6.31474	6.29211	5.88375	6.17855	5.89688	6.04166	6.11374	6.15597	5.82279	5.71674	5.84149
VPS13B	vacuolar protein sorting 13 homolog B (yeast) [Source:HGNC Symbol;Acc:HGNC:2183]	9.74241	9.76931	9.85109	10.2188	10.4269	10.426	10.0744	9.26055	9.73177	10.0255	9.75754	9.94651	10.1473	10.1297	10.1925
SERPIND1	serpin peptidase inhibitor, clade D (heparin cofactor), member 1 [Source:HGNC Symbol;Acc:HGNC:4838]	7.09282	7.1739	7.27951	9.97876	9.65691	9.62116	8.99679	9.14622	9.01129	8.79248	9.06487	9.12537	7.1406	6.81829	7.08033
SUSD5	sushi domain containing 5 [Source:HGNC Symbol;Acc:HGNC:29061]	5.70548	5.6705	5.93047	7.15401	6.87064	7.20045	6.17651	5.94784	6.25589	7.05109	5.99846	6.06975	5.94837	5.87121	5.86559
TTC39C	tetratricopeptide repeat domain 39C [Source:HGNC Symbol;Acc:HGNC:26595]	10.762	10.7222	10.7818	10.2568	10.5006	10.6067	11.2005	10.6778	10.8307	10.8621	10.6975	10.6894	11.037	10.8743	10.7939
LINC00239	long intergenic non-protein coding RNA 239 [Source:HGNC Symbol;Acc:HGNC:20119]	5.06707	5.07487	5.38919	5.22093	5.22663	5.31865	5.3133	5.31371	5.52748	5.3687	5.31123	5.22005	5.0264	5.08118	5.29754
ABCB10	ATP-binding cassette, sub-family B (MDR/TAP), member 10 [Source:HGNC Symbol;Acc:HGNC:41]	9.94241	9.88912	9.89571	9.48952	9.71436	9.51451	9.54257	9.18849	9.69501	9.61688	9.61884	9.68677	9.30365	9.84365	9.72844
PTPRM	protein tyrosine phosphatase, receptor type, M [Source:HGNC Symbol;Acc:HGNC:9675]	7.70044	7.73825	7.95496	8.0732	8.29358	8.07432	8.48116	8.22013	8.05938	8.23973	8.20363	8.17118	7.49067	6.80662	6.95737
SLC37A1	solute carrier family 37 (glucose-6-phosphate transporter), member 1 [Source:HGNC Symbol;Acc:HGNC:11024]	7.33904	7.44134	7.24577	6.95287	6.91241	6.96578	6.94956	7.36781	7.22142	7.10293	7.31536	7.26231	7.45013	7.38017	7.5403
NFKB2	nuclear factor of kappa light polypeptide gene enhancer in B-cells 2 (p49/p100) [Source:HGNC Symbol;Acc:HGNC:7795]	7.90546	7.8884	7.47412	6.92939	6.76132	7.20923	7.73802	8.07982	7.80391	7.87121	8.38804	8.44332	8.37958	7.8832	8.20496
RAB36	RAB36, member RAS oncogene family [Source:HGNC Symbol;Acc:HGNC:9775]	9.54027	9.56001	9.61894	9.45666	9.49808	9.60592	9.84601	9.89266	9.63066	9.228	9.34129	9.4049	9.47419	9.19836	9.36182
TEX261;AC007040.11	testis expressed 261 [Source:HGNC Symbol;Acc:HGNC:30712];Uncharacterized protein [Source:UniProtKB/TrEMBL;Acc:U3KQ87]	7.49731	7.34591	7.71436	7.54698	7.19978	7.19201	7.94943	8.36027	8.16685	7.40746	7.38203	7.5174	7.01725	7.18002	7.30751
GOSR2;RP11-156P1.2	golgi SNAP receptor complex member 2 [Source:HGNC Symbol;Acc:HGNC:4431];Golgi SNAP receptor complex member 2 [Source:UniProtKB/TrEMBL;Acc:E7EQ34]	8.27305	8.51888	8.49083	8.31458	8.09222	8.31985	8.50365	8.40519	8.59411	7.99926	8.16958	8.11912	8.27128	8.3476	8.27024
KARS	lysyl-tRNA synthetase [Source:HGNC Symbol;Acc:HGNC:6215]	12.4827	12.5591	12.5261	12.2457	12.15	12.376	12.4195	12.1752	12.4364	12.645	12.6601	12.5837	12.4858	12.2953	12.3202
C3orf33	chromosome 3 open reading frame 33 [Source:HGNC Symbol;Acc:HGNC:26434]	8.51836	8.45238	8.40098	8.0434	7.84528	8.42498	8.42259	8.22865	8.45397	8.50486	8.11309	8.44826	8.52508	8.4421	8.14417
TOM1	target of myb1 (chicken) [Source:HGNC Symbol;Acc:HGNC:11982]	12.414	12.3382	12.3021	12.7657	12.848	12.6395	12.552	12.796	12.7519	12.1436	12.1539	12.2506	12.2225	12.3739	12.3582
ELOVL4	ELOVL fatty acid elongase 4 [Source:HGNC Symbol;Acc:HGNC:14415]	5.75124	5.52427	5.87791	8.03098	8.0144	8.06395	6.8053	6.6655	6.63489	6.00996	5.90634	6.10496	5.40321	5.39933	5.42969
DNAJC28	DnaJ (Hsp40) homolog, subfamily C, member 28 [Source:HGNC Symbol;Acc:HGNC:1297]	6.93195	6.92367	7.2489	6.82857	6.70775	6.88625	6.44558	6.35094	6.60699	7.03029	6.87763	7.05177	6.88708	7.12659	7.12212
BMP6	bone morphogenetic protein 6 [Source:HGNC Symbol;Acc:HGNC:1073]	6.54074	6.42321	6.67588	8.31458	8.02904	8.28167	7.40992	7.2775	7.56899	6.99056	6.87763	6.83576	6.56761	6.52641	6.40321
TRIM36	tripartite motif containing 36 [Source:HGNC Symbol;Acc:HGNC:16280]	5.9625	6.23209	6.20413	6.32582	6.33316	6.07924	5.83576	6.03267	6.07317	5.92049	5.77179	5.97806	5.91805	5.78731	5.86559
MYOG	myogenin (myogenic factor 4) [Source:HGNC Symbol;Acc:HGNC:7612]	5.47204	5.21167	5.00205	4.84149	5.04886	5.19923	5.11422	5.38958	5.1428	4.92966	4.96158	4.95684	5.34308	5.16308	5.19967
SEC23B	Sec23 homolog B (S. cerevisiae) [Source:HGNC Symbol;Acc:HGNC:10702]	14.0838	14.0606	14.0455	13.5896	13.4899	13.5782	14.1438	14.5118	14.2679	14.1542	14.2245	14.2377	14.2517	13.9867	14.1433
KPNA6	karyopherin alpha 6 (importin alpha 7) [Source:HGNC Symbol;Acc:HGNC:6399]	7.1887	6.95115	7.1685	6.9238	7.08433	6.62878	7.38302	7.64868	7.50518	6.55616	7.18059	7.00868	7.07973	7.23569	7.25363
ALG9	ALG9, alpha-1,2-mannosyltransferase [Source:HGNC Symbol;Acc:HGNC:15672]	12.0767	12.0412	12.1015	12.06	12.015	11.9457	11.8625	11.5492	11.8502	11.7783	11.7742	11.6337	12.0285	12.1538	12.1748
LRTOMT	leucine rich transmembrane and O-methyltransferase domain containing [Source:HGNC Symbol;Acc:HGNC:25033]	11.4973	11.3836	11.5979	11.0377	11.1116	11.0821	11.525	11.5101	11.4664	11.5401	11.3536	11.3722	11.4117	11.2967	11.3914
KHDRBS3	KH domain containing, RNA binding, signal transduction associated 3 [Source:HGNC Symbol;Acc:HGNC:18117]	10.0501	10.1134	10.2401	9.28524	9.60247	9.66077	10.2421	10.2349	10.098	10.2666	10.338	10.2835	10.5064	10.4339	10.5868
SHF	Src homology 2 domain containing F [Source:HGNC Symbol;Acc:HGNC:25116]	6.20857	6.21608	6.32244	9.72125	9.42457	9.16873	6.97871	7.10472	7.33661	6.27782	6.34812	6.13909	6.74285	6.7488	6.97949
PPIP5K2	diphosphoinositol pentakisphosphate kinase 2 [Source:HGNC Symbol;Acc:HGNC:29035]	7.25331	7.12324	7.26412	7.04135	7.30824	7.35575	7.07803	7.0452	7.09749	7.21542	6.84063	7.0618	6.74285	7.08939	7.15252
PRIMPOL	primase and polymerase (DNA-directed) [Source:HGNC Symbol;Acc:HGNC:26575]	7.74545	7.88348	7.95746	7.32694	7.44934	7.78411	7.62226	6.86742	7.4944	7.80589	7.46297	7.52107	7.62467	7.67564	7.63035
FNDC5	fibronectin type III domain containing 5 [Source:HGNC Symbol;Acc:HGNC:20240]	5.32111	5.51337	5.53916	7.91629	7.87885	8.26188	6.21586	6.0429	6.54162	5.24187	5.90634	5.78017	5.18668	5.03792	5.19967
TAOK2	TAO kinase 2 [Source:HGNC Symbol;Acc:HGNC:16835]	9.54435	9.50138	9.58799	8.61734	8.30813	8.57902	8.72618	8.18578	8.3689	8.8451	9.01361	8.82272	9.18625	9.0286	8.72312
RIMS1	regulating synaptic membrane exocytosis 1 [Source:HGNC Symbol;Acc:HGNC:17282]	9.61651	9.47676	9.84919	10.8288	10.7351	10.457	9.62121	9.35425	9.70865	9.23138	8.81533	8.74145	8.83874	8.79521	8.70957
ZRANB1	zinc finger, RAN-binding domain containing 1 [Source:HGNC Symbol;Acc:HGNC:18224]	10.4787	10.1982	10.7325	11.4798	11.5626	11.05	10.8929	10.6155	10.8954	10.7008	10.214	10.3517	10.4342	10.3519	10.4499
HLA-E	major histocompatibility complex, class I, E [Source:HGNC Symbol;Acc:HGNC:4962]	11.8163	12.0311	11.6727	12.5389	12.3107	12.3127	12.0258	12.3672	12.1092	11.5977	11.6699	11.6144	11.43	11.5105	11.4018
S100A2	S100 calcium binding protein A2 [Source:HGNC Symbol;Acc:HGNC:10492]	7.32162	7.22696	7.58513	9.55616	9.23971	9.11473	7.83777	7.39631	7.68272	7.48789	7.39495	7.28687	6.93275	6.85303	6.85161
DLEU2L	deleted in lymphocytic leukemia 2-like [Source:HGNC Symbol;Acc:HGNC:13225]	7.96575	7.98429	8.04001	8.00996	8.21181	8.91866	8.36791	7.86591	7.98991	8.25905	8.38804	8.49679	7.63959	7.71853	7.3887
LRRC71	leucine rich repeat containing 71 [Source:HGNC Symbol;Acc:HGNC:26556]	6.57932	6.71892	6.56778	6.77464	6.90004	7.00147	6.78121	6.62637	6.57072	6.54882	6.54092	6.44294	6.6296	6.60228	6.48583
INTS7	integrator complex subunit 7 [Source:HGNC Symbol;Acc:HGNC:24484]	9.64977	9.56895	9.31785	9.67339	9.60082	9.46162	9.21228	9.26466	9.33432	8.99758	9.13314	9.1889	8.87901	8.94694	8.91788
UXS1	UDP-glucuronate decarboxylase 1 [Source:HGNC Symbol;Acc:HGNC:17729]	9.49865	9.52444	9.68411	10.3509	10.1052	10.0879	9.84962	9.90076	9.98525	9.73125	9.88134	9.93237	9.91382	9.64199	9.87262
MR1	major histocompatibility complex, class I-related [Source:HGNC Symbol;Acc:HGNC:4975]	8.28582	8.30118	8.32694	9.08716	8.77722	8.91707	8.34903	8.46633	8.6812	8.20737	8.11906	8.14599	8.2771	8.12958	8.19705
EIF2S2	eukaryotic translation initiation factor 2, subunit 2 beta, 38kDa [Source:HGNC Symbol;Acc:HGNC:3266]	8.67082	8.54987	8.45262	7.99853	7.9957	8.49167	9.04892	8.81998	8.90392	8.8976	8.74315	8.98642	9.02891	8.60893	8.56177
IL23A	interleukin 23, alpha subunit p19 [Source:HGNC Symbol;Acc:HGNC:15488]	9.47437	9.32001	9.54211	9.45666	9.18461	9.1858	8.57223	8.16662	8.63341	9.06569	8.92122	8.91425	9.76032	9.74986	9.66497
VEGFA	vascular endothelial growth factor A [Source:HGNC Symbol;Acc:HGNC:12680]	10.3611	10.2171	10.2545	9.9162	10.6664	10.0784	10.7117	10.7547	10.9863	10.4661	10.0621	9.94508	10.3726	10.5497	10.548
ABLIM2	actin binding LIM protein family, member 2 [Source:HGNC Symbol;Acc:HGNC:19195]	5.10615	4.97624	5.56571	4.81436	4.95261	5.16491	4.93503	5.38958	5.16308	5.25782	5.01529	5.16787	5.40321	5.43273	5.3451
HEMK1	HemK methyltransferase family member 1 [Source:HGNC Symbol;Acc:HGNC:24923]	12.2294	12.1723	12.0448	12.5014	12.6762	12.2981	11.9721	11.7612	12.1155	11.8713	11.7942	11.6195	12.033	12.2322	12.2587
CHST7	carbohydrate (N-acetylglucosamine 6-O) sulfotransferase 7 [Source:HGNC Symbol;Acc:HGNC:13817]	7.20457	7.12324	7.55507	7.62238	7.2897	7.5022	7.47435	7.65195	7.81626	7.62322	7.47914	7.59848	7.92204	7.55223	7.64443
TEX2	testis expressed 2 [Source:HGNC Symbol;Acc:HGNC:30884]	11.6595	11.5902	11.5181	11.3852	11.4028	11.4547	11.9717	11.5443	11.7026	11.4986	11.6613	11.5322	11.2232	10.962	11.2292
SEMA3C	sema domain, immunoglobulin domain (Ig), short basic domain, secreted, (semaphorin) 3C [Source:HGNC Symbol;Acc:HGNC:10725]	6.76185	6.79442	6.99474	6.21321	6.77464	6.61688	7.07292	7.23416	7.16434	6.73625	6.77014	6.72931	6.19386	6.34005	6.76155
COG6	component of oligomeric golgi complex 6 [Source:HGNC Symbol;Acc:HGNC:18621]	8.86531	8.81593	9.11361	8.89356	8.91663	8.98904	8.4898	8.34661	8.67956	8.79902	8.70162	8.65323	8.77248	8.73859	8.90645
DLG1	discs, large homolog 1 (Drosophila) [Source:HGNC Symbol;Acc:HGNC:2900]	10.6743	10.6595	10.9162	10.7633	10.9922	11.2868	11.1986	10.7864	10.8628	11.1552	11.2531	11.2238	10.7778	10.8453	10.9438
GPI	glucose-6-phosphate isomerase [Source:HGNC Symbol;Acc:HGNC:4458]	16.0906	16.0506	16.3865	15.6621	15.7322	15.8695	16.6129	16.5774	16.8688	16.7313	16.6756	16.8651	16.427	16.3198	16.4389
C11orf54	chromosome 11 open reading frame 54 [Source:HGNC Symbol;Acc:HGNC:30204]	11.111	10.8993	11.2567	10.6072	11.0113	10.4978	11.1732	11.1134	11.3499	11.466	11.3303	11.464	11.367	11.5251	11.5672
TRAF6	TNF receptor-associated factor 6, E3 ubiquitin protein ligase [Source:HGNC Symbol;Acc:HGNC:12036]	7.28561	7.21194	7.15585	8.4111	8.08668	8.4701	8.05531	8.01072	7.87191	7.64008	7.49685	7.5891	7.16514	6.91941	7.21443
EZR	ezrin [Source:HGNC Symbol;Acc:HGNC:12691]	11.5595	11.5378	11.3998	10.5257	10.7198	10.3641	11.5072	11.8073	11.6902	11.2599	11.198	11.065	11.45	11.6442	11.8326
LMAN1L;RP11-414J4.2	lectin, mannose-binding, 1 like [Source:HGNC Symbol;Acc:HGNC:6632];	6.00128	6.15252	5.93878	5.74514	5.6267	5.9892	5.77179	5.90004	5.8726	5.90962	6.04141	6.02312	5.77838	6.01681	5.84149
SERF2;HYPK	small EDRK-rich factor 2 [Source:HGNC Symbol;Acc:HGNC:10757];huntingtin interacting protein K [Source:HGNC Symbol;Acc:HGNC:18418]	15.695	15.6849	15.8739	15.352	15.473	15.3052	15.584	15.1726	15.7418	15.5416	15.491	15.4504	15.6537	15.8271	15.9229
FEZ2	fasciculation and elongation protein zeta 2 (zygin II) [Source:HGNC Symbol;Acc:HGNC:3660]	11.177	11.0972	11.3105	11.4999	11.8882	11.6761	11.6794	11.2405	11.3896	11.3354	11.3432	11.2796	11.1271	11.0856	11.0324
EXOSC9	exosome component 9 [Source:HGNC Symbol;Acc:HGNC:9137]	11.292	11.3435	11.5878	10.7404	10.7856	10.9583	10.8643	10.5022	10.9117	11.1582	11.0058	11.2446	11.1267	11.2059	11.115
KRTAP19-3	keratin associated protein 19-3 [Source:HGNC Symbol;Acc:HGNC:18938]	6.03967	5.71705	5.90087	5.74514	5.69728	5.9892	6.16696	5.79353	5.24577	5.47131	5.66792	5.46798	5.75443	5.73963	5.60733
KNG1	kininogen 1 [Source:HGNC Symbol;Acc:HGNC:6383]	5.81902	5.96105	5.97832	5.20101	5.16491	5.31865	5.58086	5.55738	5.49404	5.52142	5.7083	5.68714	5.99126	5.99769	6.29504
SNRNP40	small nuclear ribonucleoprotein 40kDa (U5) [Source:HGNC Symbol;Acc:HGNC:30857]	9.77683	9.66068	9.60882	9.12794	9.00856	9.13766	9.24517	9.54795	9.65536	9.55077	9.63568	9.64226	9.81805	9.43642	9.49701
FDX1	ferredoxin 1 [Source:HGNC Symbol;Acc:HGNC:3638]	12.5506	12.5522	12.6611	11.6347	12.0478	11.9959	12.3381	11.9687	12.2822	12.2943	12.3766	12.2826	12.7861	12.8685	12.9569
EPHA3	EPH receptor A3 [Source:HGNC Symbol;Acc:HGNC:3387]	9.05453	9.10947	9.2808	9.86112	9.77473	10.0816	9.47564	9.15364	9.52481	9.63926	9.43471	9.56878	9.97957	10.0512	10.1089
SNORD105	small nucleolar RNA, C/D box 105 [Source:HGNC Symbol;Acc:HGNC:32769]	6.16787	6.16879	6.15321	6.74804	6.54162	7.19201	6.69111	6.59399	6.83332	6.48006	6.49458	6.72405	6.57399	6.46352	6.50256
EIF3L;RP5-1014D13.2	eukaryotic translation initiation factor 3, subunit L [Source:HGNC Symbol;Acc:HGNC:18138];	6.82799	6.84421	6.97207	6.89427	6.73563	6.84349	6.93148	7.14002	7.12893	6.87219	6.79633	6.9133	7.07232	7.07043	7.30751
TMEM163	transmembrane protein 163 [Source:HGNC Symbol;Acc:HGNC:25380]	7.75055	7.65813	7.98111	6.65651	7.03879	7.68228	8.39777	7.82893	7.9215	8.2622	8.13702	8.11747	9.19976	8.76053	8.68274
MBD1	methyl-CpG binding domain protein 1 [Source:HGNC Symbol;Acc:HGNC:6916]	9.48777	9.47387	9.72958	9.84957	9.79525	10.0464	9.50814	8.92566	9.45555	9.58257	9.62737	9.49622	9.82954	9.74766	9.5142
S100A5	S100 calcium binding protein A5 [Source:HGNC Symbol;Acc:HGNC:10495]	7.90546	8.19565	7.99955	7.43595	7.75382	7.58017	7.66388	7.36349	8.03327	7.70001	8.10215	8.23095	8.29169	8.3476	7.65154
GFM2	G elongation factor, mitochondrial 2 [Source:HGNC Symbol;Acc:HGNC:29682]	9.08525	8.99535	8.87001	8.61955	8.41098	8.43541	8.30937	8.68799	8.74256	8.78946	8.6655	8.68285	8.70367	8.84196	8.89123
THAP1	THAP domain containing, apoptosis associated protein 1 [Source:HGNC Symbol;Acc:HGNC:20856]	10.4533	10.4763	10.6779	10.658	10.9536	10.9891	10.2444	9.94625	10.3259	10.5025	10.3406	10.3028	10.063	10.5624	10.6059
CEP95	centrosomal protein 95kDa [Source:HGNC Symbol;Acc:HGNC:25141]	11.198	11.0656	10.9659	11.6726	11.9814	11.6558	11.0206	10.7547	11.1192	11.1745	10.9775	10.941	11.1335	11.6462	11.6021
SUCLG2	succinate-CoA ligase, GDP-forming, beta subunit [Source:HGNC Symbol;Acc:HGNC:11450]	10.6673	10.7376	10.8221	10.4595	10.1415	10.4018	10.5626	9.93191	10.2556	10.1624	10.2134	10.0682	10.3205	10.7949	10.3452
PIPOX	pipecolic acid oxidase [Source:HGNC Symbol;Acc:HGNC:17804]	5.9817	6.07024	6.16159	7.35114	7.1961	7.27146	6.04116	5.58769	6.05158	5.73163	5.84691	5.85487	6.13955	5.99769	6.10876
TSPAN8	tetraspanin 8 [Source:HGNC Symbol;Acc:HGNC:11855]	5.63002	5.5733	5.59314	5.35675	5.20502	5.65333	5.62504	5.70893	5.94171	5.73163	5.89454	5.63893	6.0954	6.35555	6.20212
PEX7	peroxisomal biogenesis factor 7 [Source:HGNC Symbol;Acc:HGNC:8860]	9.06569	9.16348	9.00144	8.88999	8.70806	8.99101	8.88303	8.84214	9.05748	8.61872	8.8753	8.81205	9.09594	9.04258	8.98183
NEK11	NIMA-related kinase 11 [Source:HGNC Symbol;Acc:HGNC:18593]	7.37829	7.54118	7.55812	8.2989	8.18403	8.63031	7.89392	7.6959	7.98121	7.48789	7.36065	7.45701	7.4343	7.34953	7.3887
DENR	density-regulated protein [Source:HGNC Symbol;Acc:HGNC:2769]	10.911	10.7998	11.1073	10.2009	10.1646	10.2223	10.5768	10.2656	10.5267	10.6696	10.6964	10.7321	11.0427	11.0907	10.9925
AP3S2	adaptor-related protein complex 3, sigma 2 subunit [Source:HGNC Symbol;Acc:HGNC:571]	9.45997	9.32541	9.44751	9.33211	9.17654	9.28509	9.33718	9.63049	9.37521	9.26673	9.60184	9.57164	9.55911	9.30671	9.22109
FAM84B	family with sequence similarity 84, member B [Source:HGNC Symbol;Acc:HGNC:24166]	8.03201	7.97122	8.14917	6.43841	6.84606	6.90689	8.23234	7.70461	8.12688	8.03104	8.1457	8.17527	8.48791	8.57223	8.35009
PTPDC1	protein tyrosine phosphatase domain containing 1 [Source:HGNC Symbol;Acc:HGNC:30184]	9.30373	9.3749	9.25465	10.2643	10.06	10.1753	9.40761	9.28891	9.33718	9.4799	9.36597	9.42204	9.43076	9.30824	9.24266
ANKRD36	ankyrin repeat domain 36 [Source:HGNC Symbol;Acc:HGNC:24079]	7.50428	7.51668	7.95746	7.25395	7.96834	7.65048	7.45757	7.11587	7.6183	7.15534	7.66056	7.53656	7.8312	7.93891	8.16302
RBM34	RNA binding motif protein 34 [Source:HGNC Symbol;Acc:HGNC:28965]	9.72488	9.72362	10.143	9.61907	9.59112	9.80234	9.67078	9.18183	9.72153	9.77121	9.57393	9.61481	9.82431	9.949	9.77748
SH3BGRL	SH3 domain binding glutamate-rich protein like [Source:HGNC Symbol;Acc:HGNC:10823]	10.612	10.6114	10.4481	12.9224	12.297	12.1126	11.0572	11.3102	11.4126	10.9629	10.8961	10.9346	9.77952	10.1101	10.337
PPWD1	peptidylprolyl isomerase domain and WD repeat containing 1 [Source:HGNC Symbol;Acc:HGNC:28954]	10.0605	9.90325	10.2026	10.152	10.6129	10.6476	9.68087	8.86318	9.65429	9.98664	9.88052	9.70146	9.38176	10.1483	10.1304
A2M	alpha-2-macroglobulin [Source:HGNC Symbol;Acc:HGNC:7]	5.27443	5.29002	5.35635	5.57914	5.84463	5.84292	5.52285	5.27485	5.52748	5.21917	5.31123	5.1109	5.60666	5.33985	5.38958
MYCBP	MYC binding protein [Source:HGNC Symbol;Acc:HGNC:7554]	7.81101	8.02218	7.97663	8.13022	7.75735	8.1905	7.83062	7.85876	8.18064	7.85086	7.82763	8.03555	7.8762	7.69519	7.63778
ROBO2	roundabout, axon guidance receptor, homolog 2 (Drosophila) [Source:HGNC Symbol;Acc:HGNC:10250]	4.79382	4.81786	4.76879	4.61203	4.66921	4.82018	4.78909	4.71487	4.76758	4.77598	4.56709	4.2531	4.81611	4.61404	4.59721
NQO2	NAD(P)H dehydrogenase, quinone 2 [Source:HGNC Symbol;Acc:HGNC:7856]	11.2702	11.2266	11.3081	10.7203	10.9942	11.0288	11.2714	11.1489	11.1443	10.9589	11.2332	11.1379	11.1903	11.1366	11.1988
NEURL2	neuralized E3 ubiquitin protein ligase 2 [Source:HGNC Symbol;Acc:HGNC:16156]	8.89206	9.02681	9.1503	9.94461	9.53187	9.65456	9.08618	9.09342	9.14773	8.42221	8.54382	8.55607	8.67636	8.58355	8.69997
CHMP4C	charged multivesicular body protein 4C [Source:HGNC Symbol;Acc:HGNC:30599]	10.8225	10.7945	10.8362	10.2972	10.4942	10.4445	10.7296	10.5945	10.9078	10.6254	10.5587	10.6083	10.5765	10.8097	10.9995
PADI3	peptidyl arginine deiminase, type III [Source:HGNC Symbol;Acc:HGNC:18337]	5.60565	5.82105	5.71954	5.60699	5.69728	5.59415	5.63893	5.58769	5.55738	5.81189	5.59687	5.3837	5.56744	5.87121	5.38958
PRR29	proline rich 29 [Source:HGNC Symbol;Acc:HGNC:25673]	6.31474	6.36592	6.29848	7.36945	7.18488	7.27475	6.25481	6.17855	6.3017	6.34993	6.34812	6.35084	6.33864	6.49149	6.56588
SRGAP1	SLIT-ROBO Rho GTPase activating protein 1 [Source:HGNC Symbol;Acc:HGNC:17382]	10.1303	10.0226	10.1549	12.331	12.2712	12.0546	10.6169	10.0453	10.2757	10.2859	10.276	10.2357	10.3781	9.91624	10.061
RSPH1	radial spoke head 1 homolog (Chlamydomonas) [Source:HGNC Symbol;Acc:HGNC:12371]	10.057	9.94514	10.0158	9.22197	9.1858	9.11333	9.86452	9.77535	9.77692	9.85899	10.0402	9.97249	10.7387	10.8665	10.7933
RABGAP1L	RAB GTPase activating protein 1-like [Source:HGNC Symbol;Acc:HGNC:24663]	7.67243	8.02218	7.89626	10.3388	9.85528	9.89178	8.3119	8.01072	8.51621	7.72985	7.71799	7.77935	7.76653	7.91771	8.02677
UBA3	ubiquitin-like modifier activating enzyme 3 [Source:HGNC Symbol;Acc:HGNC:12470]	11.8581	11.798	11.675	11.5461	11.8831	11.7357	11.4565	11.5722	11.7055	11.617	11.4587	11.5299	11.3773	11.8368	11.8367
PCDHB16	protocadherin beta 16 [Source:HGNC Symbol;Acc:HGNC:14546]	5.47204	5.35154	5.38919	7.2163	7.30824	7.83756	6.36672	6.39017	6.46705	6.12459	5.95367	6.13909	5.40321	5.39933	5.25051
PPAPDC1A	phosphatidic acid phosphatase type 2 domain containing 1A [Source:HGNC Symbol;Acc:HGNC:23531]	6.58462	6.58974	6.80999	8.41593	8.2334	8.71666	7.86931	7.70461	7.84199	7.26966	7.30492	7.38665	7.52209	7.41824	7.4333
MBD5	methyl-CpG binding domain protein 5 [Source:HGNC Symbol;Acc:HGNC:20444]	6.61471	6.54602	6.80999	8.51009	8.49606	8.83886	8.0061	7.34288	7.50518	7.19509	7.51355	7.16525	7.21697	7.17192	7.34096
RPS4Y1	ribosomal protein S4, Y-linked 1 [Source:HGNC Symbol;Acc:HGNC:10425]	15.6884	15.5009	16.0385	16.1421	16.4192	16.3394	16.2132	15.5723	15.7728	16.1887	15.9991	15.9093	16.1659	16.0193	16.0484
UBAP2	ubiquitin associated protein 2 [Source:HGNC Symbol;Acc:HGNC:14185]	11.5775	11.6534	11.3643	12.0637	12.2854	11.9746	11.9638	12.1821	11.8649	11.7882	11.8328	11.8873	11.5015	11.1554	11.6532
RAB5C	RAB5C, member RAS oncogene family [Source:HGNC Symbol;Acc:HGNC:9785]	13.1655	13.0037	14.1228	14.1972	14.232	14.151	14.2085	14.0754	14.3054	14.2352	13.4888	14.1773	12.6709	12.7433	13.2247
KIF9	kinesin family member 9 [Source:HGNC Symbol;Acc:HGNC:16666]	12.4524	12.6729	12.7661	11.9439	12.1789	12.2939	12.5392	12.2432	12.5295	12.7572	12.7	12.627	12.7196	12.8635	12.9082
PIGV	phosphatidylinositol glycan anchor biosynthesis, class V [Source:HGNC Symbol;Acc:HGNC:26031]	8.15944	8.11906	8.05664	8.14425	7.64549	7.7006	7.9073	8.0836	8.109	7.79042	8.10769	7.93054	7.9577	8.05013	8.16302
SLC4A4	solute carrier family 4 (sodium bicarbonate cotransporter), member 4 [Source:HGNC Symbol;Acc:HGNC:11030]	9.83313	9.78926	9.59239	8.75525	8.90938	8.97167	9.39887	9.33495	9.26994	9.6713	9.64791	9.716	10.5971	10.6647	10.8495
TEX261	testis expressed 261 [Source:HGNC Symbol;Acc:HGNC:30712]	10.947	11.3403	10.8162	10.9989	10.8356	10.8664	11.2005	11.5462	11.3268	10.9184	10.9946	10.949	10.6065	10.6354	10.8169
C15orf59	chromosome 15 open reading frame 59 [Source:HGNC Symbol;Acc:HGNC:33753]	6.0954	6.10353	6.3362	9.81216	9.6477	9.7776	7.61454	7.26641	7.47463	6.04166	6.24122	6.22433	5.84635	6.03767	5.74514
SMIM1	small integral membrane protein 1 (Vel blood group) [Source:HGNC Symbol;Acc:HGNC:44204]	10.2774	10.4366	10.5785	10.8845	10.7522	11.0689	11.0197	11.0728	11.1089	10.664	10.7143	10.7103	10.7067	10.5896	10.7601
IFI27	interferon, alpha-inducible protein 27 [Source:HGNC Symbol;Acc:HGNC:5397]	7.69127	7.74972	7.65545	8.75525	8.54646	8.68172	8.51018	8.64185	8.4883	7.9735	8.20829	8.1587	7.92805	7.99458	7.87875
2010-09-01	septin 10 [Source:HGNC Symbol;Acc:HGNC:14349]	7.87889	7.98183	7.99955	8.68395	8.35648	8.5429	8.22942	7.97086	7.93864	8.05916	7.93513	7.89223	7.92805	8.0763	7.92508
LIN9	lin-9 DREAM MuvB core complex component [Source:HGNC Symbol;Acc:HGNC:30830]	7.87449	7.84852	7.76608	7.18881	7.37568	7.17923	7.35645	7.34863	7.65602	7.40746	7.62197	7.47748	7.56012	7.79286	7.67932
ZNF879	zinc finger protein 879 [Source:HGNC Symbol;Acc:HGNC:37273]	7.67932	7.75344	7.6659	7.83062	8.10427	8.06597	7.71397	7.28839	7.94969	7.37054	7.46297	7.17322	7.06376	7.64443	7.80918
METAP1	methionyl aminopeptidase 1 [Source:HGNC Symbol;Acc:HGNC:15789]	8.49604	8.52249	8.36704	7.98646	7.73086	7.99146	8.34324	8.16053	8.37064	8.53726	8.37519	8.42736	8.69111	8.19083	8.44035
DEF6	differentially expressed in FDCP 6 homolog (mouse) [Source:HGNC Symbol;Acc:HGNC:2760]	11.2221	11.394	11.1509	11.6159	11.6276	11.5305	11.3431	11.5124	11.423	10.7465	10.7814	10.9187	10.4662	10.6108	10.7577
AC004381.6	Putative RNA exonuclease NEF-sp [Source:UniProtKB/Swiss-Prot;Acc:Q96IC2]	9.72637	9.74474	9.86919	9.1346	8.68749	8.93714	9.32511	9.637	9.4761	9.4739	9.48388	9.64226	9.31257	9.01367	9.15634
BMP1	bone morphogenetic protein 1 [Source:HGNC Symbol;Acc:HGNC:1067]	8.76272	9.03223	8.65342	11.5105	11.1579	11.2	9.42125	9.62496	9.39419	8.84725	8.78935	8.77063	8.85536	8.64455	8.76057
SUSD4	sushi domain containing 4 [Source:HGNC Symbol;Acc:HGNC:25470]	7.84242	7.91258	7.94365	8.20176	8.44351	8.63566	8.52592	8.76924	8.65093	7.92946	7.95677	8.01779	7.68594	7.44115	7.57261
PDZD7	PDZ domain containing 7 [Source:HGNC Symbol;Acc:HGNC:26257]	5.90306	5.92049	6.09035	6.36015	6.13932	6.04539	5.87205	6.0429	6.35134	6.07365	5.97572	5.84578	6.30999	6.03767	6.22137
OOEP	oocyte expressed protein [Source:HGNC Symbol;Acc:HGNC:21382]	9.74541	9.62324	9.95117	10.7224	10.4009	10.5509	9.63537	9.21564	9.6639	9.45204	9.14173	9.37815	9.86454	9.51124	9.61242
IFI6	interferon, alpha-inducible protein 6 [Source:HGNC Symbol;Acc:HGNC:4054]	11.1184	11.1282	11.3118	13.124	13.0583	13.0242	11.7666	11.9218	11.9166	11.5594	11.4194	11.5051	11.4585	11.2242	11.5164
FOLR1	folate receptor 1 (adult) [Source:HGNC Symbol;Acc:HGNC:3791]	6.84962	7.0517	6.69839	10.7249	10.9411	10.8856	7.58364	7.40669	7.31921	7.11339	6.84063	6.93931	7.07232	6.94996	6.86376
ZFAND2B	zinc finger, AN1-type domain 2B [Source:HGNC Symbol;Acc:HGNC:25206]	11.1474	11.2171	11.3484	12.0797	11.9746	11.8936	11.8008	11.685	11.6263	11.2099	11.191	11.1914	11.3796	11.3407	11.3318
ZNF641	zinc finger protein 641 [Source:HGNC Symbol;Acc:HGNC:31834]	8.23299	8.40166	8.24388	9.09186	8.89523	8.89227	8.44962	8.43997	8.47799	8.66113	8.50213	8.28382	7.98293	7.95803	7.9019
MED21	mediator complex subunit 21 [Source:HGNC Symbol;Acc:HGNC:11473]	10.2905	10.2575	10.5561	10.6765	10.5734	10.6902	10.5137	9.97024	10.3281	10.4146	10.4811	10.2335	10.2752	10.4553	10.4416
AKR1D1	aldo-keto reductase family 1, member D1 [Source:HGNC Symbol;Acc:HGNC:388]	5.88181	5.62172	6.05553	5.04737	5.4403	5.19923	5.43197	5.4255	5.37622	5.97728	5.65301	5.6766	5.20457	5.46427	5.50166
C1orf228	chromosome 1 open reading frame 228 [Source:HGNC Symbol;Acc:HGNC:34345]	7.57717	7.59797	7.62039	10.0363	10.0812	9.98089	8.30937	7.96355	7.93597	7.64008	7.66056	7.75527	7.50933	7.5191	7.74468
NME7	NME/NM23 family member 7 [Source:HGNC Symbol;Acc:HGNC:20461]	11.4384	11.4951	11.7181	11.3845	11.4554	11.657	11.4129	11.0076	11.4466	11.482	11.3569	11.3241	11.7688	11.9619	11.9482
PTK6	protein tyrosine kinase 6 [Source:HGNC Symbol;Acc:HGNC:9617]	8.47946	8.43952	8.4492	7.72838	7.99859	7.78106	8.42922	8.25814	8.19604	7.97604	8.20829	8.02728	8.60048	8.7634	8.61805
DSCR3	Down syndrome critical region gene 3 [Source:HGNC Symbol;Acc:HGNC:3044]	10.1331	10.1219	10.3181	9.54068	9.5615	9.78378	10.5533	10.1308	10.0549	10.3176	10.3172	10.1986	10.3234	9.96185	10.103
MTHFD1L	methylenetetrahydrofolate dehydrogenase (NADP+ dependent) 1-like [Source:HGNC Symbol;Acc:HGNC:21055]	11.0513	11.0739	11.1714	10.0102	10.3692	10.601	10.7973	11.2183	10.9765	10.9345	11.0401	10.9549	11.1291	11.0101	11.0778
MAPKAP1	mitogen-activated protein kinase associated protein 1 [Source:HGNC Symbol;Acc:HGNC:18752]	11.072	10.9878	10.7283	10.6712	10.6842	10.2269	10.4204	10.7921	10.7042	10.6361	10.6868	10.5702	11.3484	11.2913	10.8699
DENND1A	DENN/MADD domain containing 1A [Source:HGNC Symbol;Acc:HGNC:29324]	8.22112	8.13381	8.28609	8.62301	8.59877	8.69186	8.56246	8.40761	8.3966	8.12224	8.17504	8.14599	8.46352	8.37022	8.47264
ITGA3	integrin, alpha 3 (antigen CD49C, alpha 3 subunit of VLA-3 receptor) [Source:HGNC Symbol;Acc:HGNC:6139]	13.89	13.9374	13.64	13.3726	13.2828	13.5505	13.4043	13.2586	13.1452	13.4437	13.5944	13.5093	13.7442	14.0237	13.4304
CDC14B	cell division cycle 14B [Source:HGNC Symbol;Acc:HGNC:1719]	7.54952	7.67812	7.57867	8.58852	8.26772	8.01427	8.53554	8.50921	8.48441	7.77748	7.88819	7.83612	6.78248	6.68777	6.88653
CEP85L	centrosomal protein 85kDa-like [Source:HGNC Symbol;Acc:HGNC:21638]	7.99017	7.74781	8.06597	9.07709	9.10662	8.94305	7.9073	7.82893	7.92697	7.78471	7.86165	7.95809	7.76329	8.04256	8.19476
SERAC1	serine active site containing 1 [Source:HGNC Symbol;Acc:HGNC:21061]	6.24187	6.49458	6.267	6.07317	5.9991	6.02715	5.95525	6.1021	5.98713	6.16605	6.09492	6.08746	6.31762	6.34873	6.2776
MYO1E	myosin IE [Source:HGNC Symbol;Acc:HGNC:7599]	9.37269	9.44457	9.734	10.3184	10.0524	10.4159	10.4819	10.5725	10.2488	9.81548	9.46717	9.79761	9.71705	9.27532	9.19184
SNX18	sorting nexin 18 [Source:HGNC Symbol;Acc:HGNC:19245]	7.35044	7.23835	7.45654	7.95075	7.78998	7.95644	7.36523	6.91316	7.31921	7.34015	7.19978	7.37879	7.56012	7.55223	7.65841
PCTP	phosphatidylcholine transfer protein [Source:HGNC Symbol;Acc:HGNC:8752]	6.77808	6.72451	6.64599	7.17889	6.91893	6.9365	6.55999	6.55912	6.66	6.34993	6.58547	6.47739	6.45775	6.31782	6.50256
SIRT5	sirtuin 5 [Source:HGNC Symbol;Acc:HGNC:14933]	11.4976	11.3755	11.6586	11.3662	11.2138	11.4674	11.3505	10.9706	11.4451	11.5616	11.3224	11.4733	11.8655	11.7241	11.679
TRAF3IP1	TNF receptor-associated factor 3 interacting protein 1 [Source:HGNC Symbol;Acc:HGNC:17861]	9.51089	9.472	9.39327	9.19649	9.16592	8.97037	9.31796	9.24371	9.07219	9.35307	9.26849	9.30839	9.83375	9.7365	9.85772
KIF25	kinesin family member 25 [Source:HGNC Symbol;Acc:HGNC:6390]	6.52694	6.61387	6.46482	9.6671	9.11013	9.06762	6.0954	6.22115	6.36722	6.12459	6.46278	6.1479	6.35375	6.45046	6.38508
MPRIP	myosin phosphatase Rho interacting protein [Source:HGNC Symbol;Acc:HGNC:30321]	7.68507	7.49122	7.57236	8.52289	8.64942	8.35608	8.3168	8.11652	8.27763	8.13232	8.05022	8.14199	7.0069	6.92387	7.70398
TFR2	transferrin receptor 2 [Source:HGNC Symbol;Acc:HGNC:11762]	7.26145	7.35985	7.47753	6.65651	6.83203	6.75063	7.42512	7.3776	7.06695	7.06094	7.43026	6.92919	7.54118	7.38831	6.72451
SKA2	spindle and kinetochore associated complex subunit 2 [Source:HGNC Symbol;Acc:HGNC:28006]	9.36238	9.68116	10.0033	8.61955	8.86751	9.37763	9.2713	8.92566	9.17924	9.64341	9.65252	9.77748	9.09068	9.3549	9.13473
SRSF5	serine/arginine-rich splicing factor 5 [Source:HGNC Symbol;Acc:HGNC:10787]	6.13303	6.30772	6.22685	6.74804	6.35094	6.31536	6.0954	6.25181	6.40243	5.79707	5.85996	5.72358	6.1833	6.04688	6.30523
PAQR4	progestin and adipoQ receptor family member IV [Source:HGNC Symbol;Acc:HGNC:26386]	12.1253	12.0739	12.3428	10.6065	10.9864	11.4149	12.2371	11.6823	11.7383	11.9615	12.0781	12.0445	12.1488	11.975	11.7087
CCNDBP1	cyclin D-type binding-protein 1 [Source:HGNC Symbol;Acc:HGNC:1587]	10.8392	10.8233	10.4887	11.3991	11.3421	10.8783	10.9986	11.0364	11.2193	10.4458	10.6278	10.4828	10.1025	10.3343	10.4934
GPC6	glypican 6 [Source:HGNC Symbol;Acc:HGNC:4454]	6.11374	6.29274	6.27528	7.05269	6.74774	6.75587	6.43747	6.61788	6.61404	6.4167	6.31237	6.29587	5.58052	5.49295	5.53951
TXNL4B	thioredoxin-like 4B [Source:HGNC Symbol;Acc:HGNC:26041]	9.53452	9.61994	9.57578	10.1716	9.7219	9.83641	9.35945	9.54608	9.41939	9.25534	9.24952	9.29424	9.52075	9.35233	9.30893
MAT2B	methionine adenosyltransferase II, beta [Source:HGNC Symbol;Acc:HGNC:6905]	11.8702	11.7117	11.695	12.4789	12.2468	12.242	11.6769	11.5152	11.7937	11.7734	11.6079	11.7021	11.7344	11.7413	11.6588
MDH1	malate dehydrogenase 1, NAD (soluble) [Source:HGNC Symbol;Acc:HGNC:6970]	15.2203	14.9875	15.1412	14.6156	14.9263	14.6702	14.8908	14.4985	14.9383	15.1168	15.0029	14.986	15.0721	15.453	15.3603
NR1I2	nuclear receptor subfamily 1, group I, member 2 [Source:HGNC Symbol;Acc:HGNC:7968]	4.59721	4.71986	4.92535	4.84149	4.72854	4.77658	4.59382	4.68076	4.82076	4.74636	4.79087	4.83519	4.79382	4.95234	4.78968
ZNF598	zinc finger protein 598 [Source:HGNC Symbol;Acc:HGNC:28079]	10.8145	10.7486	10.8386	10.5635	10.559	10.5606	11.0555	11.2664	11.0398	10.9129	11.0608	11.2535	11.0791	11.136	11.0927
TSPAN17	tetraspanin 17 [Source:HGNC Symbol;Acc:HGNC:13594]	8.7569	8.71639	8.77168	8.19369	7.98163	8.5249	8.55287	8.26306	8.53096	8.45376	8.64168	8.63411	8.67792	8.74047	8.48116
FKBP5	FK506 binding protein 5 [Source:HGNC Symbol;Acc:HGNC:3721]	6.45794	6.58974	6.32969	6.29065	5.96447	6.33762	6.15551	6.4001	5.91913	6.33295	6.26038	6.08746	6.08722	6.30243	5.84149
SHOC2	soc-2 suppressor of clear homolog (C. elegans) [Source:HGNC Symbol;Acc:HGNC:15454]	8.25621	8.13577	8.11214	8.6248	8.91663	8.35209	8.54895	8.29864	8.53291	8.10102	7.92096	7.80472	7.82821	8.11664	8.23851
TTC21B	tetratricopeptide repeat domain 21B [Source:HGNC Symbol;Acc:HGNC:25660]	9.99162	9.66368	9.72302	10.3631	10.177	10.1345	9.99086	9.84462	9.82933	9.90039	9.6122	9.78968	9.12433	9.31888	9.32329
LRP2BP	LRP2 binding protein [Source:HGNC Symbol;Acc:HGNC:25434]	6.90675	6.88459	7.11794	8.03098	8.66131	8.69772	7.24642	7.24436	7.34046	6.61287	6.62969	7.34248	6.50003	6.33295	6.50256
ZNF195	zinc finger protein 195 [Source:HGNC Symbol;Acc:HGNC:12986]	9.9209	10.1561	10.013	9.8816	10.1337	10.1843	9.89659	9.85323	10.0644	10.2972	10.1655	10.1981	9.96288	10.2016	10.2799
CARF	calcium responsive transcription factor [Source:HGNC Symbol;Acc:HGNC:14435]	7.30087	7.42479	7.16416	7.75943	8.07979	7.84221	7.26348	7.11587	7.26934	7.34561	7.22975	7.34248	7.12829	7.26434	7.41723
INPP5A	inositol polyphosphate-5-phosphatase, 40kDa [Source:HGNC Symbol;Acc:HGNC:6076]	11.4968	11.6339	11.5469	11.5291	11.4779	11.418	11.9578	12.0158	11.9546	11.5136	11.4955	11.4958	11.4249	11.5229	11.5846
VIPR2	vasoactive intestinal peptide receptor 2 [Source:HGNC Symbol;Acc:HGNC:12695]	5.21917	5.51337	5.31947	6.26081	6.5882	6.72327	5.96618	6.09059	5.96395	5.73163	5.7083	5.54654	5.43463	5.41709	5.3451
TP53TG1	TP53 target 1 (non-protein coding) [Source:HGNC Symbol;Acc:HGNC:17026]	13.2426	13.2738	13.6998	14.5108	14.3248	14.4335	13.5393	13.0747	13.3269	13.5667	13.464	13.5426	13.567	13.3603	13.373
TBCK	TBC1 domain containing kinase [Source:HGNC Symbol;Acc:HGNC:28261]	8.46589	8.3547	8.15901	9.41378	9.49524	9.38922	8.91746	9.01608	9.32748	8.61274	8.72005	8.73248	8.11791	8.28834	8.45379
ALS2CL	ALS2 C-terminal like [Source:HGNC Symbol;Acc:HGNC:20605]	6.33031	6.39622	6.50437	7.06988	7.09504	7.3449	6.94385	6.71065	6.51211	6.51193	6.49458	6.24177	6.13303	6.1747	6.03217
COA5	cytochrome c oxidase assembly factor 5 [Source:HGNC Symbol;Acc:HGNC:33848]	12.818	12.7222	13.1851	13.0224	13.1375	13.3059	12.7427	12.3334	12.4604	12.9267	12.9083	12.9218	13.0966	13.0936	12.8368
C17orf107	chromosome 17 open reading frame 107 [Source:HGNC Symbol;Acc:HGNC:37238]	8.27549	8.52881	8.20757	9.10018	9.05842	9.08333	8.03605	8.0559	8.23851	7.82452	7.47084	7.5087	7.30399	7.37207	7.3932
RALB	v-ral simian leukemia viral oncogene homolog B [Source:HGNC Symbol;Acc:HGNC:9840]	7.38199	7.14292	7.60261	7.03111	6.95631	7.35575	7.66768	7.44454	7.53576	7.44054	7.26945	7.39446	7.61178	7.37207	7.25363
IPPK	inositol 1,3,4,5,6-pentakisphosphate 2-kinase [Source:HGNC Symbol;Acc:HGNC:14645]	10.4596	10.3002	10.2026	9.72483	9.60851	9.65995	10.0445	9.72937	9.9766	10.0494	9.84888	10.1967	10.385	10.2378	9.93956
LINC00315	long intergenic non-protein coding RNA 315 [Source:HGNC Symbol;Acc:HGNC:16621]	7.54952	7.7054	7.32857	7.48866	7.43624	7.58556	7.64094	7.71221	7.36528	7.33569	7.51973	7.24317	7.50365	7.68944	7.20912
HIST3H2A	histone cluster 3, H2a [Source:HGNC Symbol;Acc:HGNC:20507]	8.00862	8.12347	8.09573	7.29201	7.27464	7.42001	7.99545	7.95641	8.07195	7.79972	8.10424	7.85713	7.94691	7.95509	7.99699
RORC	RAR-related orphan receptor C [Source:HGNC Symbol;Acc:HGNC:10260]	8.68319	8.66396	8.78957	9.3665	9.08333	9.2833	9.02533	9.04178	9.15617	8.58225	8.60756	8.70384	9.09068	8.86633	8.78838
SMARCA2	SWI/SNF related, matrix associated, actin dependent regulator of chromatin, subfamily a, member 2 [Source:HGNC Symbol;Acc:HGNC:11098]	9.60489	9.438	9.57042	9.67867	10.0206	9.38272	9.43858	9.35923	9.66942	9.25657	9.3358	9.16159	9.56192	9.97699	10.0367
RAB1A	RAB1A, member RAS oncogene family [Source:HGNC Symbol;Acc:HGNC:9758]	10.7948	10.5804	10.5981	10.5173	10.5538	10.3085	10.256	10.2559	10.3043	10.3884	10.4631	10.2419	11.2288	11.3917	11.2818
RAB3GAP2	RAB3 GTPase activating protein subunit 2 (non-catalytic) [Source:HGNC Symbol;Acc:HGNC:17168]	10.7542	10.7055	10.4757	10.7698	10.8464	10.5369	10.2393	10.0047	10.2092	10.5179	10.2578	10.3154	10.3063	10.7862	10.8205
FECH	ferrochelatase [Source:HGNC Symbol;Acc:HGNC:3647]	13.3912	13.3125	13.5316	12.001	12.0777	12.4211	13.0555	12.5417	12.5773	13.4266	13.2701	13.1803	13.2843	12.8695	12.8419
ADH5	alcohol dehydrogenase 5 (class III), chi polypeptide [Source:HGNC Symbol;Acc:HGNC:253]	12.3041	12.2386	12.3541	13.3747	13.1344	12.9666	12.4996	12.5657	12.6552	12.4179	12.4109	12.4316	12.4393	12.3327	12.376
HYPK	huntingtin interacting protein K [Source:HGNC Symbol;Acc:HGNC:18418]	15.9112	15.6341	16.0362	14.9885	15.6572	15.3603	15.8841	15.014	15.5992	15.8308	15.7067	15.5693	15.9037	15.9351	16.087
PRKAR2B	protein kinase, cAMP-dependent, regulatory, type II, beta [Source:HGNC Symbol;Acc:HGNC:9392]	8.98586	8.87404	8.74449	8.563	8.34767	8.4105	8.30937	8.04917	8.65419	8.54066	8.43112	8.42147	8.93955	9.24855	9.26575
C5orf63	chromosome 5 open reading frame 63 [Source:HGNC Symbol;Acc:HGNC:40051]	8.83731	8.91049	8.98153	8.17021	8.54057	8.42498	8.95294	8.71861	9.05651	9.02317	8.75898	8.90542	8.69752	9.02514	8.93104
TCHH	trichohyalin [Source:HGNC Symbol;Acc:HGNC:11791]	5.72854	5.79943	5.8349	6.59848	6.43292	6.54338	6.07365	5.36712	5.6976	5.93302	5.9629	5.60059	5.43463	5.3695	5.71705
WBSCR28	Williams-Beuren syndrome chromosome region 28 [Source:HGNC Symbol;Acc:HGNC:23018]	4.95261	4.97624	4.9542	5.09516	4.95261	4.82018	5.13629	5.31371	5.20413	5.04787	4.96158	5.18623	5.43463	5.67884	5.55703
CCDC40	coiled-coil domain containing 40 [Source:HGNC Symbol;Acc:HGNC:26090]	7.41881	7.38125	7.50716	8.16525	7.89372	8.04895	7.57524	6.98817	7.1601	7.37499	7.31536	7.45701	7.88909	7.51238	7.4924
SNORA65	small nucleolar RNA, H/ACA box 65 [Source:HGNC Symbol;Acc:HGNC:10222]	10.7911	10.663	10.9888	11.5256	11.8625	11.5874	11.1975	11.4646	11.7682	11.2276	10.9457	11.22	10.8397	10.7717	11.0624
YIPF5	Yip1 domain family, member 5 [Source:HGNC Symbol;Acc:HGNC:24877]	10.4242	10.4248	10.532	11.3375	10.8472	10.9901	10.4851	10.7005	10.5109	10.4763	10.4257	10.4945	10.4008	10.0872	10.1772
MLF1	myeloid leukemia factor 1 [Source:HGNC Symbol;Acc:HGNC:7125]	11.6448	11.5187	11.5771	12.1903	12.1439	11.8221	11.31	10.7158	11.4393	11.3389	11.3007	11.0836	11.0591	11.6582	11.6709
RPL31	ribosomal protein L31 [Source:HGNC Symbol;Acc:HGNC:10334]	10.6554	10.7251	10.8632	11.2679	11.1588	11.4937	10.6934	10.4286	10.7283	10.8099	10.6042	10.7471	10.7041	10.7336	10.6099
BAIAP2	BAI1-associated protein 2 [Source:HGNC Symbol;Acc:HGNC:947]	12.3158	12.2277	12.1421	12.2195	12.0861	12.1281	12.6627	13.0797	12.759	12.4384	12.7966	12.7097	12.3816	12.2841	12.3704
IFITM2	interferon induced transmembrane protein 2 [Source:HGNC Symbol;Acc:HGNC:5413]	13.2034	13.2174	12.9628	15.0162	14.9424	14.742	13.992	14.4294	14.2245	13.4118	13.6866	13.6552	13.1325	13.0768	13.2414
ASCC1	activating signal cointegrator 1 complex subunit 1 [Source:HGNC Symbol;Acc:HGNC:24268]	7.95822	8.23455	8.05491	7.96273	7.53881	8.02913	7.95519	7.82893	8.05938	7.818	7.96263	7.9487	8.1093	7.80376	7.73432
ITGB7	integrin, beta 7 [Source:HGNC Symbol;Acc:HGNC:6162]	7.61337	7.71432	7.27146	8.20646	7.95489	7.88753	7.60649	7.84784	7.65602	7.43226	7.33427	7.2099	7.52209	7.75572	7.49704
CCNYL1	cyclin Y-like 1 [Source:HGNC Symbol;Acc:HGNC:26868]	9.1009	9.0131	9.15852	8.36219	8.1406	8.18313	8.55622	8.65321	8.72719	8.63035	8.46255	8.42455	8.72529	8.53792	8.73103
TCP11L1	t-complex 11, testis-specific-like 1 [Source:HGNC Symbol;Acc:HGNC:25655]	8.02243	7.83397	7.93791	8.5806	8.5905	8.30598	7.86021	7.79803	8.01085	7.96411	7.60261	7.62455	8.18211	7.93369	8.04526
BOLA3	bolA family member 3 [Source:HGNC Symbol;Acc:HGNC:24415]	7.11114	7.30761	7.31793	6.856	6.40437	6.87526	6.8053	6.57657	6.72304	6.90771	6.82843	7.25041	7.22521	7.13967	6.93476
EEA1	early endosome antigen 1 [Source:HGNC Symbol;Acc:HGNC:3185]	6.38272	6.99692	6.73871	6.09276	6.67852	6.77845	6.36672	6.76999	7.09222	7.01795	6.89592	7.00868	6.01097	6.38596	6.45364
PON2	paraoxonase 2 [Source:HGNC Symbol;Acc:HGNC:9205]	12.5506	12.6247	12.9142	13.0412	13.0954	13.2599	12.9027	12.6592	12.7088	12.8751	12.9068	12.7125	12.5478	12.5	12.6903
NMD3	NMD3 ribosome export adaptor [Source:HGNC Symbol;Acc:HGNC:24250]	7.14593	7.20452	7.16416	7.09731	7.33864	7.20923	7.05725	7.08094	7.32796	7.25181	6.9817	6.93931	7.03755	7.45654	7.4333
SOBP	sine oculis binding protein homolog (Drosophila) [Source:HGNC Symbol;Acc:HGNC:29256]	6.93195	6.87008	6.87512	7.78627	7.75382	7.67892	7.09516	6.81989	6.92657	6.83691	6.67331	6.82684	7.25803	6.81829	6.93476
RTTN	rotatin [Source:HGNC Symbol;Acc:HGNC:18654]	7.9241	8.12142	7.90658	8.77355	8.33729	8.7734	7.98111	8.14804	8.08372	7.92946	7.98306	8.09812	8.00361	7.54611	7.768
SDR16C5	short chain dehydrogenase/reductase family 16C, member 5 [Source:HGNC Symbol;Acc:HGNC:30311]	5.3687	5.42053	5.56571	4.88597	4.81261	5.16491	5.21299	5.06119	5.07438	5.29504	5.2757	5.0264	5.20457	4.99538	5.06119
BBS12	Bardet-Biedl syndrome 12 [Source:HGNC Symbol;Acc:HGNC:26648]	7.4001	7.41276	7.65545	8.74464	8.48928	8.77467	7.49012	7.37321	7.66663	7.532	7.39952	7.20646	7.18262	7.30399	7.31613
ANXA7	annexin A7 [Source:HGNC Symbol;Acc:HGNC:545]	12.0562	11.8695	12.152	11.5272	11.4652	11.5955	12.0037	11.6744	11.8025	12.0645	12.0305	11.8803	12.2008	11.632	11.7943
PPFIBP2	PTPRF interacting protein, binding protein 2 (liprin beta 2) [Source:HGNC Symbol;Acc:HGNC:9250]	11.403	11.3472	11.5897	10.745	10.5134	10.9594	11.8622	11.7625	11.5155	11.5969	11.7131	11.7038	11.1279	10.8495	10.9321
RAB11B-AS1	RAB11B antisense RNA 1 [Source:HGNC Symbol;Acc:HGNC:44178]	9.39758	9.37061	9.64432	9.3945	9.36032	9.57338	9.49808	9.23853	9.06082	8.94717	8.84298	8.57605	8.72234	8.50784	8.53552
CTSO	cathepsin O [Source:HGNC Symbol;Acc:HGNC:2542]	6.69063	6.72451	6.65967	8.49267	8.28845	8.08369	7.02363	7.6218	7.63646	6.74956	6.78359	6.95908	6.35375	6.25181	6.4626
SHC4	SHC (Src homology 2 domain containing) family, member 4 [Source:HGNC Symbol;Acc:HGNC:16743]	6.81611	6.68467	7.05775	8.2475	8.55125	8.42498	7.3071	6.86045	7.06205	6.99602	6.85352	6.9133	6.8777	6.60228	6.68284
PPP6R2;SBF1	protein phosphatase 6, regulatory subunit 2 [Source:HGNC Symbol;Acc:HGNC:19253];SET binding factor 1 [Source:HGNC Symbol;Acc:HGNC:10542]	6.68315	6.70767	6.76442	6.48601	6.54162	6.61688	6.33061	6.89963	6.64123	6.54162	7.04166	6.76683	6.84421	6.43425	6.45364
MIR497HG	mir-497-195 cluster host gene (non-protein coding) [Source:HGNC Symbol;Acc:HGNC:39523]	8.5559	8.59704	8.56718	9.32698	9.29895	9.52202	9.01969	9.24984	9.12292	8.69392	8.86327	8.90542	8.44134	8.28986	8.42364
LOH12CR1	loss of heterozygosity, 12, chromosomal region 1 [Source:HGNC Symbol;Acc:HGNC:17950]	9.66778	9.51026	9.72302	9.28035	9.24266	9.3691	9.67231	9.40146	9.50903	9.5599	9.30655	9.38302	9.69878	9.55489	9.39229
SNX24	sorting nexin 24 [Source:HGNC Symbol;Acc:HGNC:21533]	8.48116	8.50401	8.6155	9.51229	9.24117	9.20489	8.626	8.38312	8.40471	8.43021	8.40204	8.41117	8.70249	8.4903	8.53806
TTLL7	tubulin tyrosine ligase-like family, member 7 [Source:HGNC Symbol;Acc:HGNC:26242]	9.44351	9.2699	9.53561	9.44679	9.9304	9.39963	9.89815	9.85542	10.0162	9.74697	9.67371	9.51999	9.70024	9.82369	9.83311
PLEKHH3	pleckstrin homology domain containing, family H (with MyTH4 domain) member 3 [Source:HGNC Symbol;Acc:HGNC:26105]	7.13618	7.19967	7.95016	8.20862	8.11125	8.4143	8.5677	8.71972	8.59555	7.5797	7.45421	8.04446	6.9722	6.44068	6.91126
SNORD66	small nucleolar RNA, C/D box 66 [Source:HGNC Symbol;Acc:HGNC:32727]	6.33722	6.27845	6.41007	7.32694	7.45803	7.14489	6.69776	6.59399	7.29389	6.51193	6.62969	6.28897	6.42788	6.50509	6.82684
OR5L2	olfactory receptor, family 5, subfamily L, member 2 [Source:HGNC Symbol;Acc:HGNC:8351]	7.76721	8.13577	7.42235	7.15884	6.83978	7.72024	7.93808	8.63798	8.03327	7.30471	8.26516	7.79692	7.1905	7.73305	7.01484
C1orf27	chromosome 1 open reading frame 27 [Source:HGNC Symbol;Acc:HGNC:24299]	10.3338	10.2268	10.4962	10.4104	10.8261	10.6548	10.2415	10.1001	10.401	10.5105	10.148	10.1837	9.71345	10.064	10.1477
WDR19	WD repeat domain 19 [Source:HGNC Symbol;Acc:HGNC:18340]	10.0741	10.0945	10.1427	10.8735	10.7384	10.9807	10.0465	9.70371	9.9998	10.1901	10.1959	10.1502	10.1345	10.1591	10.1202
OLFM1	olfactomedin 1 [Source:HGNC Symbol;Acc:HGNC:17187]	6.38665	6.35074	6.43121	7.79965	7.53368	7.32551	6.66792	6.81334	6.86952	6.48006	6.51642	6.46352	5.84635	5.91343	6.07499
APOBEC3G	apolipoprotein B mRNA editing enzyme, catalytic polypeptide-like 3G [Source:HGNC Symbol;Acc:HGNC:17357]	9.33843	9.42829	9.35878	9.22375	8.76856	8.99718	9.12537	9.23714	9.15766	9.10841	9.41706	9.22592	9.39787	9.45925	9.45873
NGLY1	N-glycanase 1 [Source:HGNC Symbol;Acc:HGNC:17646]	10.7642	10.8394	10.9411	10.9799	10.8814	11.1571	11.1061	11.0638	11.1203	10.9438	10.8272	10.8936	10.4478	10.2516	10.3037
KIAA1841	KIAA1841 [Source:HGNC Symbol;Acc:HGNC:29387]	7.04104	6.88459	7.10102	8.03967	8.97163	8.38081	7.94371	7.50473	7.9737	7.3578	7.21939	7.03805	6.9778	6.84199	6.92211
CAPSL	calcyphosine-like [Source:HGNC Symbol;Acc:HGNC:28375]	5.52819	5.77927	5.87791	6.05133	5.96447	6.30793	6.27295	6.16833	6.41958	6.12459	5.95367	6.08746	6.23775	6.18285	6.00945
PPP2R1B	protein phosphatase 2, regulatory subunit A, beta [Source:HGNC Symbol;Acc:HGNC:9303]	10.1086	9.95686	10.4053	9.71561	9.59112	9.72172	10.0197	9.95143	9.9793	10.0745	9.98141	10.065	10.5075	10.2921	10.3022
CRIP1	cysteine-rich protein 1 (intestinal) [Source:HGNC Symbol;Acc:HGNC:2360]	8.53236	8.54105	8.63574	9.62413	9.50907	9.6754	9.34177	9.4793	9.49292	8.81715	8.91781	9.14187	8.59708	8.55195	8.46501
MSRA	methionine sulfoxide reductase A [Source:HGNC Symbol;Acc:HGNC:7377]	10.962	11.0233	10.8906	11.6084	11.4122	11.334	11.0455	10.9495	10.9883	10.772	10.7733	10.6551	10.9378	10.9825	10.9426
KLHL5	kelch-like family member 5 [Source:HGNC Symbol;Acc:HGNC:6356]	8.31293	8.33389	8.12309	9.78612	9.67078	9.64905	8.48116	8.36831	8.63679	8.28475	8.10769	8.18002	8.50148	8.3287	8.45799
CCDC134	coiled-coil domain containing 134 [Source:HGNC Symbol;Acc:HGNC:26185]	7.88757	8.01725	8.07833	7.36523	7.52084	7.79227	8.16548	8.11652	8.23851	7.88017	8.16685	8.08583	8.03833	7.84965	7.81786
FAM177B	family with sequence similarity 177, member B [Source:HGNC Symbol;Acc:HGNC:34395]	6.49349	6.45065	6.69839	5.77149	5.68268	5.86137	6.85727	6.28119	6.78568	7.0069	6.77636	6.76246	6.60008	6.49803	6.4626
PAFAH2	platelet-activating factor acetylhydrolase 2, 40kDa [Source:HGNC Symbol;Acc:HGNC:8579]	6.33722	6.17561	6.21344	5.89234	5.89275	5.76909	6.0206	6.44558	6.38488	6.29504	6.43169	6.48446	6.48711	6.47739	6.48583
C17orf50	chromosome 17 open reading frame 50 [Source:HGNC Symbol;Acc:HGNC:29581]	6.77321	6.56519	6.58009	6.21321	6.42264	6.43822	6.71175	6.91316	6.48198	6.6684	6.82843	6.61955	6.71237	6.78523	6.80112
FAP	fibroblast activation protein, alpha [Source:HGNC Symbol;Acc:HGNC:3590]	7.21228	7.54768	7.04997	6.21321	6.27634	6.77845	7.24642	6.89963	6.61404	6.88459	7.26945	6.9133	6.8777	7.2274	6.50256
AXDND1	axonemal dynein light chain domain containing 1 [Source:HGNC Symbol;Acc:HGNC:26564]	5.55354	5.3931	5.64517	5.66582	6.19923	6.47868	5.62504	5.43955	5.39583	5.43841	5.44445	5.43955	6.24555	5.30793	5.42969
SELT	selenoprotein T precursor [Source:RefSeq peptide;Acc:NP_057359]	12.5327	12.4618	12.3407	11.7797	11.8079	11.6402	12.3032	12.1181	12.4149	12.4434	12.0188	12.1981	12.076	12.2867	12.2924
C1RL-AS1	C1RL antisense RNA 1 [Source:HGNC Symbol;Acc:HGNC:27461]	6.82799	6.50148	6.59195	7.67572	7.62197	7.33651	6.4276	6.23209	6.29232	6.34993	6.38312	6.36592	6.60657	6.18285	6.16125
C11orf80	chromosome 11 open reading frame 80 [Source:HGNC Symbol;Acc:HGNC:26197]	8.83731	8.84763	8.94331	7.41497	7.70756	8.02438	9.25178	9.34982	9.20979	8.89509	9.03672	9.04737	8.98775	8.61534	8.78683
MAN1A2	mannosidase, alpha, class 1A, member 2 [Source:HGNC Symbol;Acc:HGNC:6822]	11.8881	11.6598	12.2723	12.6793	13.0363	12.8556	12.451	12.2077	12.4792	12.2326	12.0688	11.9722	12.0518	12.1039	12.0911
ABCA10	ATP-binding cassette, sub-family A (ABC1), member 10 [Source:HGNC Symbol;Acc:HGNC:30]	7.05121	7.19061	6.99923	6.33356	6.56519	6.54338	6.93148	6.47204	6.85203	7.03592	6.99217	7.06646	6.91873	7.03142	7.13232
SYNE1	spectrin repeat containing, nuclear envelope 1 [Source:HGNC Symbol;Acc:HGNC:17089]	8.98192	9.3331	9.1071	8.26065	8.28577	8.28598	9.04408	8.79292	8.70347	8.69392	8.8976	8.6859	8.56817	8.95964	8.3375
MITD1	MIT, microtubule interacting and transport, domain containing 1 [Source:HGNC Symbol;Acc:HGNC:25207]	10.7509	10.8616	10.8599	10.8212	11.1632	10.8786	10.6193	10.3566	10.9036	10.893	10.872	10.6924	10.6489	11.2847	11.3747
C11orf70	chromosome 11 open reading frame 70 [Source:HGNC Symbol;Acc:HGNC:28188]	5.10615	5.4452	5.41939	6.37682	6.36811	6.64107	5.29128	5.06119	5.34005	5.29504	5.31123	5.6267	5.55215	5.46427	5.60733
CTC1	CTS telomere maintenance complex component 1 [Source:HGNC Symbol;Acc:HGNC:26169]	9.69123	9.78579	9.74849	8.6618	8.91663	9.077	9.78535	9.86851	9.68254	9.62851	9.69545	9.7931	9.95599	9.76488	9.74212
ACSM3	acyl-CoA synthetase medium-chain family member 3 [Source:HGNC Symbol;Acc:HGNC:10522]	11.3005	11.3371	11.6525	11.2521	11.3421	11.6987	11.5863	11.2802	11.5386	12.0446	11.7974	11.7419	11.6572	11.7302	11.4849
FTCD	formimidoyltransferase cyclodeaminase [Source:HGNC Symbol;Acc:HGNC:3974]	6.65967	6.742	6.47813	7.60304	7.57244	7.48345	7.03455	6.98014	7.15591	6.87219	6.9604	6.78471	6.66743	6.70791	6.72451
SRP19	signal recognition particle 19kDa [Source:HGNC Symbol;Acc:HGNC:11300]	12.3876	12.416	12.175	11.6466	11.9594	11.6481	11.9118	11.7966	12.0943	11.9016	12.2939	12.0363	11.8515	12.245	12.3875
ARRDC3	arrestin domain containing 3 [Source:HGNC Symbol;Acc:HGNC:29263]	8.57996	8.44494	8.30875	10.1164	10.3231	9.57338	9.31796	9.54692	9.26025	8.82264	8.73967	8.49679	8.56012	8.91593	9.15505
RP11-420K14.6		7.89736	7.7614	7.73809	7.09731	6.5882	7.22225	7.14859	6.90675	7.29389	7.06094	7.22488	7.11054	7.49704	7.50518	7.25363
EMC4	ER membrane protein complex subunit 4 [Source:HGNC Symbol;Acc:HGNC:28032]	12.6191	12.5003	12.5353	12.5603	12.399	12.6352	12.08	11.7891	11.9724	12.162	12.1485	12.2206	12.4226	12.6515	12.2507
PPARG	peroxisome proliferator-activated receptor gamma [Source:HGNC Symbol;Acc:HGNC:9236]	8.44704	8.58637	8.42364	9.90106	9.59112	9.43375	8.60352	8.48866	8.73313	8.38243	8.24723	8.33214	8.83575	8.83375	8.83605
TP53I3	tumor protein p53 inducible protein 3 [Source:HGNC Symbol;Acc:HGNC:19373]	11.2708	11.3312	11.58	14.2747	13.9681	13.8826	11.9289	11.4944	11.7719	11.2498	11.2208	11.1355	11.7611	11.846	11.8855
KIAA1715	KIAA1715 [Source:HGNC Symbol;Acc:HGNC:21610]	7.52472	7.52312	7.88431	7.39183	7.6537	7.31206	7.56614	7.212	7.41238	7.79327	7.5504	7.54193	7.6277	7.44525	7.72823
CAPZB	capping protein (actin filament) muscle Z-line, beta [Source:HGNC Symbol;Acc:HGNC:1491]	11.7668	11.6838	11.3112	11.7833	11.7452	11.566	11.7268	12.4568	12.2624	11.5435	11.7469	11.8286	11.52	11.4455	11.5031
CC2D2A	coiled-coil and C2 domain containing 2A [Source:HGNC Symbol;Acc:HGNC:29253]	8.98115	8.80578	9.12436	10.21	9.69273	9.92643	9.05713	8.90682	8.95294	9.13448	8.98726	9.07308	9.25111	9.09279	9.04932
HNF4G	hepatocyte nuclear factor 4, gamma [Source:HGNC Symbol;Acc:HGNC:5026]	5	4.89151	5.0274	5.39115	5.5031	5.68809	5.11422	5.08215	5.07438	5.20101	5.01529	5.06902	4.69349	5.16308	4.93931
ACER3	alkaline ceramidase 3 [Source:HGNC Symbol;Acc:HGNC:16066]	8.46185	8.48697	8.60063	8.29686	7.83483	8.18648	8.51836	8.22576	8.25524	8.47771	8.26129	8.44332	8.43302	7.97861	8.1233
BRAP	BRCA1 associated protein [Source:HGNC Symbol;Acc:HGNC:1099]	8.74116	8.60287	8.92744	9.42205	9.68541	9.67231	9.44181	8.70877	9.03845	8.88833	8.97331	8.98226	8.92801	8.85876	8.8515
HYKK	hydroxylysine kinase [Source:HGNC Symbol;Acc:HGNC:34403]	9.32743	9.43988	9.47021	8.73688	8.60274	8.96403	9.11454	9.27673	9.23604	9.24128	9.23851	9.18985	9.54114	9.2368	9.28193
ATP5S	ATP synthase, H+ transporting, mitochondrial Fo complex, subunit s (factor B) [Source:HGNC Symbol;Acc:HGNC:18799]	10.7462	10.9815	10.7283	11.2351	10.9922	10.7231	10.4946	10.6071	10.7578	10.2972	10.316	10.165	10.3802	10.8178	10.754
AMIGO2	adhesion molecule with Ig-like domain 2 [Source:HGNC Symbol;Acc:HGNC:24073]	6.31474	6.46464	6.65276	6.77464	6.85288	6.87064	6.46909	6.57657	6.5645	6.24166	6.29504	6.31123	6.8777	6.79619	6.81407
AMHR2	anti-Mullerian hormone receptor, type II [Source:HGNC Symbol;Acc:HGNC:465]	9.54435	9.56538	9.4801	9.3694	9.19973	9.14576	8.98991	9.23063	9.29264	9.33782	9.21882	9.35016	9.32778	9.37041	9.40107
CHD5	chromodomain helicase DNA binding protein 5 [Source:HGNC Symbol;Acc:HGNC:16816]	5.77329	5.74697	6.12647	6.8075	6.76132	7.05331	6.07365	5.27485	5.68331	5.78642	5.73533	5.83548	5.82279	6.09396	5.93798
SQRDL	sulfide quinone reductase-like (yeast) [Source:HGNC Symbol;Acc:HGNC:20390]	14.0503	13.8489	14.2355	12.0504	13.0195	12.8208	14.0415	13.7012	14.0965	14.0695	13.933	13.8386	14.79	14.8795	14.8922
EVA1B	eva-1 homolog B (C. elegans) [Source:HGNC Symbol;Acc:HGNC:25558]	12.5608	12.6749	12.6875	14.814	14.3718	14.4176	13.1536	12.9156	13.1247	12.4898	12.4727	12.3934	12.5497	12.7752	12.749
OSTCP1	oligosaccharyltransferase complex subunit pseudogene 1 [Source:HGNC Symbol;Acc:HGNC:30530]	12.6837	12.7503	12.72	12.7144	12.7757	12.4956	12.1747	11.9751	12.5141	12.3021	12.212	12.1098	12.2053	12.6649	12.7014
EFCAB7	EF-hand calcium binding domain 7 [Source:HGNC Symbol;Acc:HGNC:29379]	7.26145	7.16251	7.68299	7.60733	7.66149	7.723	7.12881	6.89963	7.15591	7.20546	7.15107	7.31587	7.18262	7.36045	7.44877
CCNC	cyclin C [Source:HGNC Symbol;Acc:HGNC:1581]	8.33661	8.37955	8.54562	7.7469	7.78998	7.97695	7.72436	7.88812	8.11232	8.20246	8.17504	8.14599	8.39845	8.99035	8.40182
CLCN3	chloride channel, voltage-sensitive 3 [Source:HGNC Symbol;Acc:HGNC:2021]	11.2174	11.0063	11.3786	11.2016	11.1774	11.6615	11.3602	11.0235	10.9558	11.3168	11.1976	11.2783	11.3685	11.1829	11.2236
GALNT3	polypeptide N-acetylgalactosaminyltransferase 3 [Source:HGNC Symbol;Acc:HGNC:4125]	9.48665	9.38228	9.68224	7.71065	8.12615	8.73336	9.62977	8.98904	9.63066	10.1273	9.83133	9.82558	10.3375	10.2432	10.189
GPNMB	glycoprotein (transmembrane) nmb [Source:HGNC Symbol;Acc:HGNC:4462]	5.75124	5.94091	6.21344	5.35675	5.47223	5.39933	5.58086	5.70893	5.65496	5.65073	5.79678	5.58769	6.15643	6.00894	6.16125
IGSF5	immunoglobulin superfamily, member 5 [Source:HGNC Symbol;Acc:HGNC:5952]	6.73132	6.87463	7.0328	6.2503	6.35094	6.84349	6.57657	6.47204	6.68028	6.74956	6.81611	6.94936	6.81626	6.89261	6.94611
CLMN	calmin (calponin-like, transmembrane) [Source:HGNC Symbol;Acc:HGNC:19972]	10.9883	11.1169	11.0327	11.0827	11.0222	11.0145	10.9866	10.8418	10.7296	10.426	10.379	10.3258	10.6956	10.6558	10.5923
ATAD2B	ATPase family, AAA domain containing 2B [Source:HGNC Symbol;Acc:HGNC:29230]	7.6468	7.54118	7.8238	7.76306	7.43197	7.61584	7.57089	7.35815	7.48574	7.52774	7.54286	7.55533	8.04467	7.86052	7.72823
UTF1	undifferentiated embryonic cell transcription factor 1 [Source:HGNC Symbol;Acc:HGNC:12634]	5.80911	5.79943	5.59314	5.40475	5.48821	5.53209	5.55337	5.35114	5.6705	5.62272	5.59687	5.54654	6.19386	6.19207	5.36354
RHOT1	ras homolog family member T1 [Source:HGNC Symbol;Acc:HGNC:21168]	11.2271	11.3767	11.2736	10.7195	10.8814	11.065	11.5004	11.2999	11.4426	11.6388	11.4982	11.4338	11.2034	11.1587	11.0911
SAMD8	sterile alpha motif domain containing 8 [Source:HGNC Symbol;Acc:HGNC:26320]	10.3846	10.1643	10.3125	11.1875	11.2924	11.1749	10.8483	10.4059	10.4872	10.5935	10.461	10.5911	10.3959	10.2069	10.1973
MED8	mediator complex subunit 8 [Source:HGNC Symbol;Acc:HGNC:19971]	12.7408	12.7532	12.7799	11.8473	12.1266	12.1522	12.7782	12.3614	12.4875	12.2958	12.5302	12.3788	12.5356	12.6177	12.7023
PCBP4;ABHD14B;ABHD14A;RP11-155D18.12	poly(rC) binding protein 4 [Source:HGNC Symbol;Acc:HGNC:8652];abhydrolase domain containing 14B [Source:HGNC Symbol;Acc:HGNC:28235];abhydrolase domain containing 14A [Source:HGNC Symbol;Acc:HGNC:24538];Uncharacterized protein [Source:UniProtKB/TrEMBL;Acc:C9JSA6]	7.91098	8.01154	7.88943	7.66089	7.64966	7.89023	7.797	8.25535	8.05938	7.49654	8.00505	8.03117	7.99853	7.80376	7.92859
GNB1	guanine nucleotide binding protein (G protein), beta polypeptide 1 [Source:HGNC Symbol;Acc:HGNC:4396]	15.0227	14.9649	14.8937	15.4081	15.4855	15.4896	15.4435	15.584	15.3285	15.2978	15.1962	15.3373	14.9716	14.7085	14.8816
DGKA	diacylglycerol kinase, alpha 80kDa [Source:HGNC Symbol;Acc:HGNC:2849]	7.30087	7.45369	7.4914	9.49721	9.23836	9.64526	8.361	8.45547	8.09138	8.1689	8.1457	8.03992	7.64607	7.31931	7.25363
GFER	growth factor, augmenter of liver regeneration [Source:HGNC Symbol;Acc:HGNC:4236]	8.68481	8.76574	9.0439	8.90581	8.59475	8.96667	9.01278	9.23188	9.11552	8.81715	8.77974	9.07069	9.12823	8.82337	8.81444
IGFALS	insulin-like growth factor binding protein, acid labile subunit [Source:HGNC Symbol;Acc:HGNC:5468]	5.5928	5.6705	5.53916	6.78196	6.77464	6.75587	6.59178	6.45402	6.48198	5.69127	5.7083	5.6766	6.26124	6.22641	6.33132
CREB3	cAMP responsive element binding protein 3 [Source:HGNC Symbol;Acc:HGNC:2347]	9.43562	9.43325	9.12224	9.12347	9.07651	9.02891	9.20725	9.46557	9.32748	9.01841	9.28217	9.12333	9.14419	9.47138	9.29879
TRPM8	transient receptor potential cation channel, subfamily M, member 8 [Source:HGNC Symbol;Acc:HGNC:17961]	9.12602	9.01196	9.16242	7.46064	7.5609	7.96742	10.0891	9.31512	9.65748	9.97704	9.77075	9.83634	9.7846	9.64799	9.54133
RNF19B	ring finger protein 19B [Source:HGNC Symbol;Acc:HGNC:26886]	8.95844	8.99726	8.74743	9.0112	8.76061	8.83696	9.12003	9.23188	9.10829	8.75261	8.87798	8.92106	8.72234	8.51366	8.66989
ZSCAN26	zinc finger and SCAN domain containing 26 [Source:HGNC Symbol;Acc:HGNC:12978]	7.87449	7.92191	7.94604	9.23661	9.13533	9.22816	8.11829	7.79803	8.25094	7.94151	7.92421	7.83612	7.88174	8.07171	8.14842
BMX	BMX non-receptor tyrosine kinase [Source:HGNC Symbol;Acc:HGNC:1079]	6.28351	6.51445	6.54303	5.66582	5.81757	5.90279	6.55999	6.35094	6.82221	6.54162	6.51031	6.42168	6.14929	6.1999	6.38508
RBM45	RNA binding motif protein 45 [Source:HGNC Symbol;Acc:HGNC:24468]	8.07323	8.03186	8.21178	7.67572	7.52084	7.94428	7.8441	7.58906	7.91825	7.94151	7.90846	7.8825	8.03079	7.9364	8.03004
AASS;RNU7-154P	aminoadipate-semialdehyde synthase [Source:HGNC Symbol;Acc:HGNC:17366];RNA, U7 small nuclear 154 pseudogene [Source:HGNC Symbol;Acc:HGNC:45688]	8.19005	8.30118	8.10793	10.1214	9.75061	9.52412	8.34903	8.47244	8.6097	8.19755	8.13501	8.16236	7.34319	7.3569	7.40592
EXOC1	exocyst complex component 1 [Source:HGNC Symbol;Acc:HGNC:30380]	11.0445	10.9701	11.1433	11.9389	12.1946	11.9465	11.3159	10.6833	11.1787	11.3176	11.1496	11.0663	10.9312	11.111	11.256
GRB14	growth factor receptor-bound protein 14 [Source:HGNC Symbol;Acc:HGNC:4565]	9.76653	9.82979	10.0699	10.3522	10.8284	10.8113	10.0774	9.6994	9.95014	9.97497	9.88213	9.87315	9.73675	9.87802	9.88697
PACRG	PARK2 co-regulated [Source:HGNC Symbol;Acc:HGNC:19152]	6.0954	6.39622	6.51677	6.10329	6.27634	6.62878	6.7307	6.50012	6.68028	6.35915	6.35715	6.27295	5.99126	5.87121	5.84149
TTC12	tetratricopeptide repeat domain 12 [Source:HGNC Symbol;Acc:HGNC:23700]	8.743	8.72529	8.73398	8.63167	8.4571	8.38081	8.66626	8.69586	8.93013	8.50676	8.55295	8.47615	8.58714	8.48866	8.65274
CHST11	carbohydrate (chondroitin 4) sulfotransferase 11 [Source:HGNC Symbol;Acc:HGNC:17422]	6.28351	6.06094	6.30648	8.5191	8.45262	8.52814	7.67491	7.6218	7.78523	6.71128	6.57932	6.66622	5.92832	5.79796	5.84149
GCG	glucagon [Source:HGNC Symbol;Acc:HGNC:4191]	7.49085	7.57451	8.04824	6.21321	6.45813	6.94664	7.54395	7.19984	7.60148	8.09621	8.00505	8.27921	7.73105	7.8832	7.88999
NRP1	neuropilin 1 [Source:HGNC Symbol;Acc:HGNC:8004]	9.78254	9.64532	9.66127	11.8972	11.8557	11.1633	10.8179	10.9501	10.7455	9.84586	9.6762	9.50318	9.51997	9.60426	9.34592
TMEM59	transmembrane protein 59 [Source:HGNC Symbol;Acc:HGNC:1239]	13.9825	13.9744	14.0536	14.7613	14.6087	14.616	14.2047	13.9245	14.1256	13.9853	14.0127	13.9468	14.151	14.039	14.1345
STYK1	serine/threonine/tyrosine kinase 1 [Source:HGNC Symbol;Acc:HGNC:18889]	10.1531	9.90803	10.3555	9.50606	9.46956	9.60316	10.0791	9.50647	9.75027	10.1506	9.90971	9.94379	9.92943	9.66069	9.52361
SPIRE1	spire-type actin nucleation factor 1 [Source:HGNC Symbol;Acc:HGNC:30622]	9.21291	9.0711	9.1417	9.34127	9.29271	9.33206	9.60458	9.21799	9.47482	9.16856	9.1385	9.14187	8.8658	8.53964	8.68666
NHSL1	NHS-like 1 [Source:HGNC Symbol;Acc:HGNC:21021]	7.99512	8.07097	8.10793	7.32694	7.63765	7.77374	8.18262	7.88118	8.00862	8.2823	8.07122	8.36269	8.58052	8.43841	8.43278
HERPUD2	HERPUD family member 2 [Source:HGNC Symbol;Acc:HGNC:21915]	10.3984	10.3445	10.6533	11.3575	11.043	11.1875	10.3489	9.97613	10.2122	10.3334	10.2595	10.2456	10.8377	10.8034	10.6235
COL6A2	collagen, type VI, alpha 2 [Source:HGNC Symbol;Acc:HGNC:2212]	11.9137	12.2135	12.0525	14.4288	14.3841	14.6756	13.3953	13.3486	13.0219	12.8357	12.8469	12.7902	12.3335	12.209	12.0839
DENND4C	DENN/MADD domain containing 4C [Source:HGNC Symbol;Acc:HGNC:26079]	10.1588	9.94288	9.83722	9.40318	9.6811	9.60139	10.1068	10.1067	9.9402	10.0292	9.90253	9.90551	9.93776	10.1016	10.1898
ELAVL1	ELAV like RNA binding protein 1 [Source:HGNC Symbol;Acc:HGNC:3312]	9.98523	9.90925	9.94906	10.4504	10.6108	10.6013	10.4702	10.3359	10.3469	10.4353	10.3464	10.6121	10.4597	10.241	10.3917
TMEM8B	transmembrane protein 8B [Source:HGNC Symbol;Acc:HGNC:21427]	10.3357	10.4629	10.5184	11.3873	11.0497	11.3929	10.8294	10.6683	10.5831	10.6122	10.4645	10.5754	10.9005	10.6905	10.6773
SEC14L1	SEC14-like 1 (S. cerevisiae) [Source:HGNC Symbol;Acc:HGNC:10698]	11.4164	11.2405	11.2471	12.1039	12.0692	11.9471	11.6103	11.1259	11.3742	11.4829	11.3354	11.4223	11.5146	11.1432	11.2131
CSTF2T	cleavage stimulation factor, 3' pre-RNA, subunit 2, 64kDa, tau variant [Source:HGNC Symbol;Acc:HGNC:17086]	9.31953	9.14277	9.9273	10.1002	9.85528	10.2172	10.0886	10.4613	10.2478	9.69162	9.36244	9.86125	9.2212	8.93023	9.08253
SLC7A8	solute carrier family 7 (amino acid transporter light chain, L system), member 8 [Source:HGNC Symbol;Acc:HGNC:11066]	10.5362	10.3194	10.5931	10.1288	10.2707	10.5073	10.9232	11.0284	10.7532	10.7906	10.6281	10.9248	10.8321	10.2347	10.1096
RCHY1	ring finger and CHY zinc finger domain containing 1, E3 ubiquitin protein ligase [Source:HGNC Symbol;Acc:HGNC:17479]	10.8276	10.8407	10.7418	10.3038	10.4485	10.3336	10.5548	10.2173	10.6246	10.4756	10.5775	10.3323	10.4154	11.0414	10.9748
TNFRSF10C	tumor necrosis factor receptor superfamily, member 10c, decoy without an intracellular domain [Source:HGNC Symbol;Acc:HGNC:11906]	6.8825	6.99692	6.95287	8.14132	7.9479	8.05553	7.48207	7.3776	7.65602	6.83691	6.76382	6.96342	7.02753	6.73748	6.97949
BCOR	BCL6 corepressor [Source:HGNC Symbol;Acc:HGNC:20893]	9.49947	9.59619	9.47168	10.364	10.0457	10.0215	9.87897	9.68986	9.86915	9.50629	9.47826	9.56389	9.66614	9.50267	9.55918
TSPAN5	tetraspanin 5 [Source:HGNC Symbol;Acc:HGNC:17753]	8.56731	8.60922	8.64	9.48205	9.85192	9.70753	9.53558	9.36744	9.56283	8.65919	8.7127	8.65189	8.22038	8.27406	8.28585
C16orf45	chromosome 16 open reading frame 45 [Source:HGNC Symbol;Acc:HGNC:19213]	6.31474	6.4437	6.39622	8.35665	8.1406	8.05756	6.54356	6.73302	6.8452	6.33295	6.28687	6.27295	6.52071	6.44068	6.51677
D4S234E	Neuron-specific protein family member 1 [Source:UniProtKB/Swiss-Prot;Acc:P42857]	5.88181	5.84378	6.07317	9.31754	9.02111	9.3795	7.40992	7.03917	7.06205	6.53351	6.59399	6.46983	6.10519	5.82395	5.67114
CLCA1	chloride channel accessory 1 [Source:HGNC Symbol;Acc:HGNC:2015]	5.4144	5.3782	5.18803	4.6634	4.95261	4.82018	5.2531	5.01224	5.16308	5.21917	5.1109	5.13162	4.93503	5.16308	5.14419
CRELD1	cysteine-rich with EGF-like domains 1 [Source:HGNC Symbol;Acc:HGNC:14630]	10.3716	10.5532	10.099	11.0056	10.6591	10.5702	10.5911	11.0493	10.9453	10.3771	10.4381	10.4719	9.89487	9.96989	10.1831
LGALS8	lectin, galactoside-binding, soluble, 8 [Source:HGNC Symbol;Acc:HGNC:6569]	11.0629	11.1077	11.0494	10.4618	10.8961	10.6702	10.6065	10.5511	10.8999	10.5328	10.368	10.4306	11.6126	12.0627	12.0377
LAMA4	laminin, alpha 4 [Source:HGNC Symbol;Acc:HGNC:6484]	5.32111	5.14697	5.14373	4.74085	5.1428	5.00715	5.36354	5.03442	5.20413	6.08384	5.06511	5.0264	5.08457	5.20101	4.91017
DMRT1	doublesex and mab-3 related transcription factor 1 [Source:HGNC Symbol;Acc:HGNC:2934]	5.21917	5.13022	5.28372	5.95195	5.81757	6.07924	5.43197	5.06119	5.44483	5.17946	5.13256	5.2757	5.31247	5.35715	5.25051
DECR1	2,4-dienoyl CoA reductase 1, mitochondrial [Source:HGNC Symbol;Acc:HGNC:2753]	12.8548	12.8642	12.8857	13.9245	13.6382	13.5142	12.8065	12.6478	12.7253	12.9619	12.7858	12.7584	13.0706	13.0776	13.1054
NUP37	nucleoporin 37kDa [Source:HGNC Symbol;Acc:HGNC:29929]	11.3324	11.4818	11.4892	11.0482	10.8648	11.3205	11.1426	10.6619	11.0842	11.4325	11.1951	11.2211	11.504	11.3805	11.3215
DERL2	derlin 2 [Source:HGNC Symbol;Acc:HGNC:17943]	10.4273	10.1922	10.2207	10.7055	10.5631	10.2621	10.0507	10.1889	10.2856	9.90652	9.90384	9.82452	10.0379	10.364	10.3459
RIC3	RIC3 acetylcholine receptor chaperone [Source:HGNC Symbol;Acc:HGNC:30338]	8.91523	8.9132	8.88563	8.67186	8.97163	9.10748	9.31332	8.90171	8.84841	9.279	9.26583	9.15081	8.95099	8.93289	8.97066
STK32A	serine/threonine kinase 32A [Source:HGNC Symbol;Acc:HGNC:28317]	5.25395	5.07487	5.26423	5.93904	5.73779	5.67724	5.17651	5.38958	5.39583	5.17946	5.19833	5.04638	4.74147	4.95234	5.19967
ALPK3	alpha-kinase 3 [Source:HGNC Symbol;Acc:HGNC:17574]	8.75544	8.79534	8.69762	8.99707	8.84187	8.72661	9.1718	9.19072	8.98231	8.83147	8.99744	9.04079	8.38257	8.19962	8.12911
TFAP2C	transcription factor AP-2 gamma (activating enhancer binding protein 2 gamma) [Source:HGNC Symbol;Acc:HGNC:11744]	11.6885	11.6758	11.7299	10.3068	11.1091	11.1228	11.8486	11.4933	11.77	11.5385	11.5251	11.5185	11.7059	11.7244	11.7929
ABCA4	ATP-binding cassette, sub-family A (ABC1), member 4 [Source:HGNC Symbol;Acc:HGNC:34]	4.97468	5.03442	4.92535	4.88597	4.84435	4.90744	4.75853	4.79913	4.92535	5.00205	4.85175	4.93074	4.95895	4.90416	4.85118
ATP5E	ATP synthase, H+ transporting, mitochondrial F1 complex, epsilon subunit [Source:HGNC Symbol;Acc:HGNC:838]	14.5108	14.5428	14.7491	14.6414	14.6414	14.9984	14.4586	14.222	14.436	14.6274	14.5363	14.7653	14.5044	14.506	14.3504
NMT2	N-myristoyltransferase 2 [Source:HGNC Symbol;Acc:HGNC:7858]	8.63634	8.67928	8.63353	9.26756	9.19417	9.19131	8.82116	8.59568	8.77864	8.64336	8.39675	8.40937	8.45407	8.3402	8.53552
VPS9D1	VPS9 domain containing 1 [Source:HGNC Symbol;Acc:HGNC:13526]	8.52138	8.68956	8.48736	9.45479	9.11534	9.49299	9.0112	9.14234	8.73313	8.39495	8.59695	8.68738	7.9577	8.0839	7.6826
TFDP2	transcription factor Dp-2 (E2F dimerization partner 2) [Source:HGNC Symbol;Acc:HGNC:11751]	12.1579	12.0033	11.9959	13.2936	13.4196	13.0238	12.1688	12.0207	12.0349	12.075	11.814	11.8589	12.2522	12.2808	12.2616
TTC21A	tetratricopeptide repeat domain 21A [Source:HGNC Symbol;Acc:HGNC:30761]	8.76728	8.90226	8.76691	9.61907	9.833	9.74252	8.5989	8.43997	8.4315	8.50093	8.43711	8.38299	8.7634	8.89647	8.97066
MXRA7	matrix-remodelling associated 7 [Source:HGNC Symbol;Acc:HGNC:7541]	5.92238	5.95234	5.98791	8.77703	8.16576	8.30414	6.53792	6.73302	6.68028	6.08384	6.29504	6.24177	6.50003	6.28603	6.36672
ZMYM6NB	ZMYM6 neighbor [Source:HGNC Symbol;Acc:HGNC:40021]	10.1466	10.2083	10.2995	11.0354	10.8119	10.5881	10.0592	9.77295	10.176	10.0546	10.095	9.96551	10.2842	10.4207	10.4437
PINK1	PTEN induced putative kinase 1 [Source:HGNC Symbol;Acc:HGNC:14581]	10.2512	10.1544	10.3601	11.6412	11.3448	11.4976	10.887	10.869	10.9784	10.3212	10.4547	10.4628	10.4326	10.3488	10.3286
RNFT2	ring finger protein, transmembrane 2 [Source:HGNC Symbol;Acc:HGNC:25905]	11.6936	11.7157	11.755	10.2051	10.4009	10.5162	11.3205	11.27	10.9832	11.3317	11.1035	11.2446	12.0269	11.8593	11.8206
CA13	carbonic anhydrase XIII [Source:HGNC Symbol;Acc:HGNC:14914]	5.21917	5.59687	5.40088	5.63531	5.42741	5.27612	5.38213	5.49295	5.55738	5.47131	5.41363	5.35635	5.04539	5.23797	5.25051
MAB21L3	mab-21-like 3 (C. elegans) [Source:HGNC Symbol;Acc:HGNC:26787]	5.84178	6.06094	5.87791	5.4255	5.11988	5.53209	5.91968	5.73779	5.5096	5.84976	5.75943	5.97806	5.65756	5.77509	5.74514
BAX	BCL2-associated X protein [Source:HGNC Symbol;Acc:HGNC:959]	8.08559	7.9169	7.63753	8.68555	8.46589	8.14715	8.053	7.97468	8.1167	7.62322	7.91479	7.79692	8.69442	8.85876	8.4853
PPAPDC3	phosphatidic acid phosphatase type 2 domain containing 3 [Source:HGNC Symbol;Acc:HGNC:28174]	5.48747	5.3931	5.52285	7.44887	7.08433	7.32551	6.08553	5.84691	5.77209	5.75853	5.5381	5.81407	6.122	6.13069	6.30523
NCAM2	neural cell adhesion molecule 2 [Source:HGNC Symbol;Acc:HGNC:7657]	12.3525	12.2911	12.207	12.5308	12.5495	12.4378	12.0179	11.5786	11.9569	11.9791	11.9428	11.7612	12.1806	12.7569	12.7782
VTA1	vesicle (multivesicular body) trafficking 1 [Source:HGNC Symbol;Acc:HGNC:20954]	12.5564	12.5295	12.7564	12.502	12.8298	12.8194	12.7763	12.3921	12.4943	12.9889	12.8732	12.8209	12.7927	12.9986	12.9836
FMR1NB	fragile X mental retardation 1 neighbor [Source:HGNC Symbol;Acc:HGNC:26372]	6.3073	6.32234	6.90004	6.11374	5.6267	6.00843	6.0206	5.70893	5.82235	5.78642	5.75943	5.91805	5.7307	5.65366	5.60733
MAP3K1	mitogen-activated protein kinase kinase kinase 1, E3 ubiquitin protein ligase [Source:HGNC Symbol;Acc:HGNC:6848]	6.94205	7.16251	7.02527	7.53138	7.60649	7.80497	7.1385	6.86045	7.00811	7.30471	7.16079	6.96342	7.41651	7.05121	7.00307
KCNH6	potassium voltage-gated channel, subfamily H (eag-related), member 6 [Source:HGNC Symbol;Acc:HGNC:18862]	5.16628	5.25996	5.12036	6.8148	6.47555	6.43822	5.46241	5.86137	5.77209	5.43841	5.58325	5.4944	5.69475	5.30793	5.63893
RAB18	RAB18, member RAS oncogene family [Source:HGNC Symbol;Acc:HGNC:14244]	4.92481	4.91071	4.8472	4.93074	5.16491	4.84549	4.75853	4.68076	4.95473	4.74636	4.96158	4.93074	4.77299	4.85402	5.02891
NEO1	neogenin 1 [Source:HGNC Symbol;Acc:HGNC:7754]	8.56558	8.46306	8.7692	10.5257	10.63	9.94248	9.05044	9.40701	9.06945	8.87972	8.59873	8.64697	8.99535	8.66493	9.00516
IPCEF1	interaction protein for cytohesin exchange factors 1 [Source:HGNC Symbol;Acc:HGNC:21204]	5.55354	5.59687	5.62005	5.09516	5.40611	5.39933	5.66824	5.45831	5.34005	5.48894	5.59687	5.77029	5.63167	5.73963	5.3451
PURG	purine-rich element binding protein G [Source:HGNC Symbol;Acc:HGNC:17930]	6.42941	6.60143	6.30648	6.16239	5.94091	6.23057	6.42015	6.61019	6.39446	6.48006	6.61538	6.54461	6.06756	6.52641	6.09552
SLC45A1	solute carrier family 45, member 1 [Source:HGNC Symbol;Acc:HGNC:17939]	6.71346	6.6495	6.77658	7.03111	6.95016	6.96066	7.34268	7.63018	7.47463	6.88971	7.07	7.19453	7.37375	7.49531	7.65154
OVOL1	ovo-like zinc finger 1 [Source:HGNC Symbol;Acc:HGNC:8525]	6.28351	5.85147	6.14466	5.11563	5.33985	5.28834	5.91968	6.03267	5.84834	5.82395	5.95367	6.18307	6.30999	6.03767	6.40321
TEX30	testis expressed 30 [Source:HGNC Symbol;Acc:HGNC:25188]	11.2782	11.3821	11.5378	10.5102	10.7275	10.9121	10.9972	10.7763	11.1005	11.2549	11.2717	11.3452	10.9328	11.3092	11.3995
COMMD10	COMM domain containing 10 [Source:HGNC Symbol;Acc:HGNC:30201]	10.5377	10.5459	10.7809	10.4655	10.4237	10.5287	10.3585	10.2797	10.3731	10.545	10.4198	10.4876	10.5192	10.7488	10.7461
GNMT	glycine N-methyltransferase [Source:HGNC Symbol;Acc:HGNC:4415]	11.3252	11.3932	11.3301	10.3849	10.6687	10.6585	11.908	12.4077	12.1167	12.0545	12.1667	12.1388	10.6707	10.6081	10.6687
TCF7	transcription factor 7 (T-cell specific, HMG-box) [Source:HGNC Symbol;Acc:HGNC:11639]	5.72854	5.91139	5.81378	6.78196	6.4197	6.53032	5.96303	6.03409	6.03755	5.84959	5.91958	5.95175	5.72843	5.70615	5.8799
TRAPPC10	trafficking protein particle complex 10 [Source:HGNC Symbol;Acc:HGNC:11868]	10.6357	10.6448	10.575	10.886	11.0514	10.3646	10.8471	11.0341	10.9093	10.4099	10.3141	10.1722	10.7336	10.8684	11.0109
BEX4	brain expressed, X-linked 4 [Source:HGNC Symbol;Acc:HGNC:25475]	8.25814	8.11906	8.16293	8.40466	8.4246	8.6271	8.07104	8.38576	8.3689	8.04681	8.15032	8.24534	8.21134	8.27649	8.31505
RPN2	ribophorin II [Source:HGNC Symbol;Acc:HGNC:10382]	14.0688	14.0127	13.9744	14.2927	14.2955	14.232	14.5576	14.742	14.5157	14.3106	14.4208	14.452	14.0562	13.7931	13.9437
MLLT3	myeloid/lymphoid or mixed-lineage leukemia (trithorax homolog, Drosophila); translocated to, 3 [Source:HGNC Symbol;Acc:HGNC:7136]	8.01262	8.02218	8.05491	9.41231	9.7063	9.35124	8.43993	8.45547	8.53982	8.62157	8.34702	8.32556	7.57485	7.90645	8.25172
DAB2	Dab, mitogen-responsive phosphoprotein, homolog 2 (Drosophila) [Source:HGNC Symbol;Acc:HGNC:2662]	6.20034	5.96105	5.87791	9.01863	9.04352	8.87194	6.13559	6.0206	5.90839	5.48894	5.91805	5.72358	6.29253	6.36473	5.57434
CAND1	cullin-associated and neddylation-dissociated 1 [Source:HGNC Symbol;Acc:HGNC:30688]	11.5962	11.5493	11.78	11.2446	11.4052	11.4825	11.3406	10.8273	11.1764	11.7462	11.5572	11.6744	11.9187	11.7385	11.4924
SGPL1	sphingosine-1-phosphate lyase 1 [Source:HGNC Symbol;Acc:HGNC:10817]	10.5258	10.3545	10.3469	10.9223	10.7421	10.6643	10.6887	10.683	10.6601	10.3956	10.1744	10.2835	10.4636	10.241	10.3343
TMEM144	transmembrane protein 144 [Source:HGNC Symbol;Acc:HGNC:25633]	8.81436	8.81334	8.8608	7.58193	7.49322	8.267	8.29049	8.50261	8.44805	8.92798	8.90537	8.91425	9.7257	9.4979	9.49034
TOM1L2	target of myb1-like 2 (chicken) [Source:HGNC Symbol;Acc:HGNC:11984]	12.6631	12.6874	12.734	13.3499	13.3105	13.3546	13.7007	14.1048	13.5956	13.2582	13.1488	13.3463	12.5953	12.2378	12.4276
TTC1	tetratricopeptide repeat domain 1 [Source:HGNC Symbol;Acc:HGNC:12391]	9.90785	9.81099	10.2599	9.81426	9.77755	9.9595	10.2596	9.88164	10.1187	10.0163	10.0662	10.0424	10.294	10.1109	10.1246
PUS10	pseudouridylate synthase 10 [Source:HGNC Symbol;Acc:HGNC:26505]	7.1887	7.14292	7.29848	6.59025	6.79515	6.93154	7.49821	6.81989	7.59475	7.36622	7.47914	7.34752	7.32008	7.66279	7.81786
ZPLD1	zona pellucida-like domain containing 1 [Source:HGNC Symbol;Acc:HGNC:27022]	6.69063	6.24057	6.32244	5.7956	5.68268	6.13209	5.99923	5.81902	6.31885	5.93302	5.95367	6.13069	6.52863	6.89743	6.70312
ZCWPW1	zinc finger, CW type with PWWP domain 1 [Source:HGNC Symbol;Acc:HGNC:23486]	6.93195	6.94717	6.93409	7.86095	7.9479	7.89736	7.29619	7.29765	7.56899	7.08674	7.07	7.1065	6.99692	7.10805	6.99692
SETBP1	SET binding protein 1 [Source:HGNC Symbol;Acc:HGNC:15573]	10.9908	10.8222	10.7623	12.5268	12.585	12.0276	11.4263	11.4838	11.4804	11.3401	11.1697	11.1329	10.9255	11.04	11.1296
CLCC1	chloride channel CLIC-like 1 [Source:HGNC Symbol;Acc:HGNC:29675]	10.3453	10.5892	10.5854	9.91974	9.92493	9.91527	10.4631	10.4344	10.5302	10.5686	10.6006	10.5793	10.6707	10.4985	10.483
ODF2L	outer dense fiber of sperm tails 2-like [Source:HGNC Symbol;Acc:HGNC:29225]	8.14425	8.51557	8.41752	8.24526	8.80314	8.68443	7.93808	7.63901	8.34893	8.45533	8.49188	8.42598	7.67106	8.28986	8.48727
SNRNP40;RP11-490K7.4	small nuclear ribonucleoprotein 40kDa (U5) [Source:HGNC Symbol;Acc:HGNC:30857];	9.45285	9.33479	9.41613	8.65829	8.60746	8.90226	8.99789	9.14773	9.27639	9.24292	9.49103	9.61966	9.42907	9.02271	9.1292
MKLN1	muskelin 1, intracellular mediator containing kelch motifs [Source:HGNC Symbol;Acc:HGNC:7109]	10.8861	10.7326	10.4897	10.4487	10.2528	10.0375	10.0498	10.3765	10.6083	10.44	10.255	10.1736	10.0081	9.96185	10.162
MPZL2	myelin protein zero-like 2 [Source:HGNC Symbol;Acc:HGNC:3496]	9.90033	9.68574	9.81136	8.32811	8.62037	8.58398	9.8953	9.4529	10.1323	9.72948	9.87422	9.79253	9.62779	9.86928	9.98839
LATS2	large tumor suppressor kinase 2 [Source:HGNC Symbol;Acc:HGNC:6515]	9.73488	9.62251	9.80734	11.3678	11.3947	11.1859	10.7612	10.8109	10.7886	10.3803	9.84586	10.1306	9.94533	9.79442	10.0639
ZNF140	zinc finger protein 140 [Source:HGNC Symbol;Acc:HGNC:12925]	11.0002	10.7932	10.9396	11.63	11.7532	11.4827	10.9336	10.4541	10.9727	10.8281	10.6251	10.5386	10.9234	11.2326	11.2119
DPP4	dipeptidyl-peptidase 4 [Source:HGNC Symbol;Acc:HGNC:3009]	8.64209	8.5615	8.53859	7.59907	7.54303	7.63163	8.40393	7.95641	8.53475	8.84855	8.82575	8.86426	8.68789	8.69343	8.97066
KCNMB4	potassium large conductance calcium-activated channel, subfamily M, beta member 4 [Source:HGNC Symbol;Acc:HGNC:6289]	7.10269	7.1961	7.24177	9.93057	9.76039	9.6824	8.15493	7.91595	8.1167	7.92946	7.83397	7.70642	7.03755	6.90826	6.72451
PPP1R13B	protein phosphatase 1, regulatory subunit 13B [Source:HGNC Symbol;Acc:HGNC:14950]	9.1009	9.05601	8.86521	9.04641	9.00275	9.17298	9.36496	9.52547	9.34621	9.14167	9.05836	9.16656	9.01818	8.89647	8.772
GC	group-specific component (vitamin D binding protein) [Source:HGNC Symbol;Acc:HGNC:4187]	5.70548	5.69254	5.56571	5.20101	5.22663	5.25782	5.52285	5.58769	5.47721	5.62272	5.5518	5.65203	6.51373	6.13069	6.36672
KLF15	Kruppel-like factor 15 [Source:HGNC Symbol;Acc:HGNC:14536]	9.05762	9.26564	9.24661	9.40751	9.24679	9.68682	9.57018	9.61075	9.51883	9.2268	9.15324	9.51648	9.03361	8.88007	8.72312
C1R	complement component 1, r subcomponent [Source:HGNC Symbol;Acc:HGNC:1246]	7.98053	7.98429	7.89626	11.8412	11.3793	11.4694	8.79512	8.61676	8.84658	8.18053	8.20624	8.15024	8.53814	8.52167	8.45379
UPK3A	uroplakin 3A [Source:HGNC Symbol;Acc:HGNC:12580]	9.17707	9.35362	8.94078	7.43131	8.02564	8.13048	8.99088	9.48051	9.20851	9.05345	8.89104	8.99862	9.45649	9.67964	9.54133
DPF2	D4, zinc and double PHD fingers family 2 [Source:HGNC Symbol;Acc:HGNC:9964]	11.2966	11.2677	11.3275	12.0915	12.1064	11.9919	11.4023	10.881	11.2654	11.3439	11.3375	11.1383	11.8288	11.2891	11.6105
PRSS53	protease, serine, 53 [Source:HGNC Symbol;Acc:HGNC:34407]	7.57451	7.35615	7.21553	6.97468	7.15027	7.22225	7.25857	7.38733	7.32796	7.7488	7.50942	7.60771	7.40262	7.29629	7.50924
NDUFS4	NADH dehydrogenase (ubiquinone) Fe-S protein 4, 18kDa (NADH-coenzyme Q reductase) [Source:HGNC Symbol;Acc:HGNC:7711]	13.68	13.8442	13.9875	13.7438	13.9571	14.1222	13.7447	13.5142	13.8756	13.8019	13.6734	13.7368	13.4266	13.6924	13.6329
PTER	phosphotriesterase related [Source:HGNC Symbol;Acc:HGNC:9590]	10.5711	10.4921	10.8557	11.0894	11.0827	11.1689	10.711	9.98471	10.5686	10.5165	10.3459	10.3538	10.3542	10.7336	10.819
SCAI	suppressor of cancer cell invasion [Source:HGNC Symbol;Acc:HGNC:26709]	8.86812	9.03223	8.80086	7.92822	8.15723	8.13048	8.74112	8.42421	8.58846	8.83619	8.70669	8.7783	8.28372	8.74535	8.72956
IFT57	intraflagellar transport 57 [Source:HGNC Symbol;Acc:HGNC:17367]	6.21675	6.29274	6.45102	6.23209	6.4934	6.78968	6.97871	6.57657	6.6946	6.3841	6.55668	6.47739	6.06756	5.85953	5.76004
HOPX	HOP homeobox [Source:HGNC Symbol;Acc:HGNC:24961]	6.33031	6.24728	6.35094	5.4255	5.64254	5.65333	6.21586	5.97389	6.45102	6.03242	5.93047	6.15597	5.55215	5.60329	5.38958
POC1B	POC1 centriolar protein B [Source:HGNC Symbol;Acc:HGNC:30836]	8.67082	8.743	8.93854	7.79331	7.97523	8.51653	8.41019	7.94251	8.21128	8.67662	8.63722	8.63068	9.12015	8.92635	9.14784
FSD1	fibronectin type III and SPRY domain containing 1 [Source:HGNC Symbol;Acc:HGNC:13745]	5.0865	5.07487	5.05084	7.03111	6.83203	6.68268	5.03942	5.40437	5.16308	5.04787	5.1539	5.1109	5.37148	5.21829	5.38958
SLC25A5;SLC25A5-AS1	solute carrier family 25 (mitochondrial carrier; adenine nucleotide translocator), member 5 [Source:HGNC Symbol;Acc:HGNC:10991];SLC25A5 antisense RNA 1 [Source:HGNC Symbol;Acc:HGNC:43438]	5.90306	6.07827	6.41007	5.53386	5.40611	5.74545	5.96618	5.90004	5.89688	6.10567	5.93047	6.10496	6.3252	6.28603	6.00945
PFN4	profilin family, member 4 [Source:HGNC Symbol;Acc:HGNC:31103]	7.33904	7.47251	7.89151	7.89757	7.88653	7.99981	7.55677	7.12753	7.29012	7.38282	7.31536	7.39144	7.91642	7.47131	7.60118
CD300LD	CD300 molecule-like family member d [Source:HGNC Symbol;Acc:HGNC:16848]	4.71425	4.81786	4.97676	4.76698	5.09803	5.06413	4.96421	5.01224	5.28372	5.17946	4.79087	5.0264	4.77299	4.85402	5.00102
RP11-713P17.3		5.35675	5.47204	5.69697	5.86952	5.84463	5.99872	4.87652	5.27485	5.20413	5.24187	5.52249	5.46798	5.70642	5.61839	5.42969
REEP1	receptor accessory protein 1 [Source:HGNC Symbol;Acc:HGNC:25786]	6.47297	6.52694	6.45102	6.09276	6.13932	6.43822	6.93148	6.50012	6.5928	6.56968	6.49458	6.40688	6.82293	6.61605	6.65561
MAGI2	membrane associated guanylate kinase, WW and PDZ domain containing 2 [Source:HGNC Symbol;Acc:HGNC:18957]	8.14836	8.33729	8.38208	10.38	9.79886	10.0636	8.34903	8.24261	8.37408	8.31788	7.98594	8.11747	8.36498	8.14283	8.17209
AKAP13	A kinase (PRKA) anchor protein 13 [Source:HGNC Symbol;Acc:HGNC:371]	10.5569	10.6417	10.6607	12.382	12.1544	12.0871	11.5703	11.1788	11.2946	10.8259	10.7152	10.6978	10.3978	10.1538	10.2705
DISP1	dispatched homolog 1 (Drosophila) [Source:HGNC Symbol;Acc:HGNC:19711]	8.22318	8.27271	8.57231	9.07457	8.93734	9.15894	8.60741	8.23441	8.32867	8.23029	8.17504	8.14199	7.88386	7.40311	7.6826
MPV17L	MPV17 mitochondrial membrane protein-like [Source:HGNC Symbol;Acc:HGNC:26827]	6.23275	6.38272	6.39622	5.07146	4.81261	5.52035	5.89675	5.40437	5.11894	5.70516	5.90634	6.38115	6.41536	6.31782	5.52142
H1FX-AS1	H1FX antisense RNA 1 [Source:HGNC Symbol;Acc:HGNC:27953]	8.10418	8.15485	7.89626	9.46617	9.14622	9.072	8.25506	8.53089	8.40471	7.93201	8.01526	7.97813	7.45659	7.48839	7.5871
RPS6KA6	ribosomal protein S6 kinase, 90kDa, polypeptide 6 [Source:HGNC Symbol;Acc:HGNC:10435]	8.8268	8.79013	8.86851	8.54244	8.20895	8.32888	8.36573	7.94251	8.13635	8.34672	8.24198	8.29983	8.65748	8.41733	8.52525
RMDN1	regulator of microtubule dynamics 1 [Source:HGNC Symbol;Acc:HGNC:24285]	11.3247	11.3382	11.5846	11.2041	11.2134	11.4164	11.0212	10.7169	10.9734	10.9649	10.7863	10.8864	11.0951	11.4951	11.2659
WDSUB1	WD repeat, sterile alpha motif and U-box domain containing 1 [Source:HGNC Symbol;Acc:HGNC:26697]	8.58961	8.63116	8.46255	6.9238	7.4235	7.63163	8.44725	8.37346	8.55057	8.54248	8.37768	8.45191	8.55215	8.71701	8.64648
SNORA54	small nucleolar RNA, H/ACA box 54 [Source:HGNC Symbol;Acc:HGNC:32647]	9.45712	9.1232	9.33364	10.6711	11.3634	10.6077	9.93687	10.2576	10.6177	9.81548	9.62197	9.4756	9.59342	9.76991	9.98098
LRRC75A-AS1	LRRC75A antisense RNA 1 [Source:HGNC Symbol;Acc:HGNC:28619]	15.4449	15.2272	15.5009	16.0906	16.1706	16.1309	15.5443	15.3458	15.5359	15.5826	15.3285	15.3153	15.6162	15.3867	15.4758
C2orf49	chromosome 2 open reading frame 49 [Source:HGNC Symbol;Acc:HGNC:28772]	8.743	8.54395	9.0132	8.42467	8.33729	8.66554	8.32428	8.04917	8.57442	8.79902	8.63357	8.86158	9.18263	9.16544	8.95855
USP5	ubiquitin specific peptidase 5 (isopeptidase T) [Source:HGNC Symbol;Acc:HGNC:12628]	8.7982	8.50881	8.32541	8.878	8.44826	8.38503	8.50025	9.01503	8.48629	8.45738	8.98348	8.79556	8.87411	8.56428	8.57762
YEATS4	YEATS domain containing 4 [Source:HGNC Symbol;Acc:HGNC:24859]	10.6156	10.666	10.7292	9.07848	9.65026	10.0616	10.2829	9.73168	10.271	10.4819	10.4396	10.4643	10.3194	10.5397	10.3774
UBA3;TMF1;CTD-2013N24.2	ubiquitin-like modifier activating enzyme 3 [Source:HGNC Symbol;Acc:HGNC:12470];TATA element modulatory factor 1 [Source:HGNC Symbol;Acc:HGNC:11870];	10.2299	10.1872	10.1435	9.59395	9.74777	9.83375	9.89724	9.78597	9.96555	9.87168	10.2084	10.1005	9.97656	10.1815	10.313
MCEE	methylmalonyl CoA epimerase [Source:HGNC Symbol;Acc:HGNC:16732]	10.4903	10.471	10.4185	9.7272	9.98282	9.80858	10.3818	10.1607	10.5576	10.3456	10.2907	10.139	10.073	10.457	10.46
MAFF	v-maf avian musculoaponeurotic fibrosarcoma oncogene homolog F [Source:HGNC Symbol;Acc:HGNC:6780]	5.75124	5.94091	5.82264	6.03092	5.90388	6.19833	6.12647	6.33112	6.40243	5.78642	5.97572	5.77029	5.64648	5.60329	5.55703
SHC3	SHC (Src homology 2 domain containing) transforming protein 3 [Source:HGNC Symbol;Acc:HGNC:18181]	6.64648	6.52694	6.64008	5.95195	6.23927	6.07924	6.33061	6.09059	5.97702	6.1747	5.90634	6.3447	6.39971	5.94624	6.34953
RANBP17	RAN binding protein 17 [Source:HGNC Symbol;Acc:HGNC:14428]	7.40727	7.65508	7.4499	7.33615	7.64966	7.52872	7.54395	7.17748	7.42893	7.55127	7.19044	7.2099	6.74285	7.24836	7.59343
PHYHD1	phytanoyl-CoA dioxygenase domain containing 1 [Source:HGNC Symbol;Acc:HGNC:23396]	9.54604	9.63337	9.3483	8.74464	8.74956	9.05534	9.41579	9.43818	9.21302	9.1765	9.5396	9.34795	9.355	9.54573	9.15634
MYO1A	myosin IA [Source:HGNC Symbol;Acc:HGNC:7595]	5.32111	5.3071	5.33701	5.11563	4.92265	5.13209	5.13629	5.14882	5.1428	5.15849	4.96158	5.20324	5.04539	5.12365	5.0865
COG2	component of oligomeric golgi complex 2 [Source:HGNC Symbol;Acc:HGNC:6546]	8.57683	8.51204	8.48519	8.43302	8.29806	8.52992	8.79188	8.99189	8.98231	8.58225	8.76253	8.818	8.60358	8.41519	8.52694
EIF1B	eukaryotic translation initiation factor 1B [Source:HGNC Symbol;Acc:HGNC:30792]	11.9052	11.6555	11.9735	12.7608	13.0198	12.9801	12.2831	11.3476	11.9583	11.9351	11.875	11.8534	12.2077	12.0613	11.9771
COQ10A	coenzyme Q10 homolog A (S. cerevisiae) [Source:HGNC Symbol;Acc:HGNC:26515]	9.15637	9.42999	9.48088	11.3201	10.8702	11.3175	9.78136	9.9184	9.84645	9.61394	9.24674	9.49151	9.7127	9.37041	9.27903
COG7	component of oligomeric golgi complex 7 [Source:HGNC Symbol;Acc:HGNC:18622]	9.91362	9.98611	9.73447	9.95746	9.7803	9.64766	9.83786	10.1365	10.0346	9.82815	9.9766	9.9496	9.7257	9.81451	9.95987
ZNF83	zinc finger protein 83 [Source:HGNC Symbol;Acc:HGNC:13158]	8.89492	9.0183	8.88223	8.8638	9.10018	9.26907	8.85759	8.74378	8.80721	8.85782	8.90159	9.04737	8.41852	8.49592	8.29983
RGS4	regulator of G-protein signaling 4 [Source:HGNC Symbol;Acc:HGNC:10000]	5.21917	5.32029	5.31947	5.24274	5.0274	5.34792	5.32765	5.14882	5.55738	5.25782	5.2757	5.23971	5.08457	4.99538	5.11658
MCCC1	methylcrotonoyl-CoA carboxylase 1 (alpha) [Source:HGNC Symbol;Acc:HGNC:6936]	12.4803	12.344	12.6086	11.667	11.7933	11.9955	12.5271	12.0961	12.2337	12.5286	12.5854	12.4804	12.6644	12.2162	12.2919
OPHN1	oligophrenin 1 [Source:HGNC Symbol;Acc:HGNC:8148]	7.86931	7.7583	8.2157	7.05824	7.11125	7.24933	7.797	7.31288	7.53576	7.84827	7.72463	7.84153	8.04914	7.86531	7.83566
ACPP	acid phosphatase, prostate [Source:HGNC Symbol;Acc:HGNC:125]	9.86686	10.0263	10.0628	8.78972	8.93406	9.32154	9.40976	9.47185	9.36257	9.56147	9.395	9.62101	9.78926	9.4571	9.34742
MARCKS	myristoylated alanine-rich protein kinase C substrate [Source:HGNC Symbol;Acc:HGNC:6759]	12.7328	12.608	12.8915	13.7379	13.5216	13.7405	13.0768	12.4801	12.8218	12.975	12.7617	12.7543	12.9708	12.7343	12.7249
IFIT5	interferon-induced protein with tetratricopeptide repeats 5 [Source:HGNC Symbol;Acc:HGNC:13328]	8.16879	8.02687	8.23258	9.83366	9.67803	9.80444	8.04467	7.83612	8.17612	7.96772	7.63192	7.93302	8.33917	8.46192	8.49119
YPEL3	yippee-like 3 (Drosophila) [Source:HGNC Symbol;Acc:HGNC:18327]	9.14683	9.25626	8.98772	11.0799	10.821	10.7899	9.78535	10.1476	9.88803	8.91764	8.92306	9.11817	8.59708	8.55326	8.67952
APOM	apolipoprotein M [Source:HGNC Symbol;Acc:HGNC:13916]	7.10269	7.24717	7.06548	7.65317	7.47509	7.97207	7.39173	7.68028	7.62122	6.99056	7.07548	7.09234	7.36573	7.15735	7.32019
SEC24A	SEC24 family member A [Source:HGNC Symbol;Acc:HGNC:10703]	10.1578	10.0445	10.5113	9.30697	9.13396	9.42555	9.78283	9.43157	9.553	10.1213	9.87592	10.0579	10.3576	10.0071	10.0709
ZNF706	zinc finger protein 706 [Source:HGNC Symbol;Acc:HGNC:24992]	6.87735	7.25958	7.00703	7.20724	7.57597	7.88209	8.54895	8.09186	8.5082	7.72649	7.6758	7.66719	7.02753	6.89261	7.06438
COPS5;PPP1R42	COP9 signalosome subunit 5 [Source:HGNC Symbol;Acc:HGNC:2240];protein phosphatase 1, regulatory subunit 42 [Source:HGNC Symbol;Acc:HGNC:33732]	13.7374	13.7947	13.7697	13.2998	13.5063	13.4666	13.825	13.3866	13.8158	13.7616	13.8209	13.6252	13.4825	13.7649	13.8699
TXNDC11	thioredoxin domain containing 11 [Source:HGNC Symbol;Acc:HGNC:28030]	10.8755	10.7554	10.4855	10.2904	10.4525	10.145	10.7476	11.1948	11.0619	10.5832	10.692	10.6406	10.5087	10.6495	10.8205
VPS39	vacuolar protein sorting 39 homolog (S. cerevisiae) [Source:HGNC Symbol;Acc:HGNC:20593]	12.4305	12.4557	12.579	13.5801	13.709	13.6821	12.9718	12.4848	12.6262	12.5952	12.4928	12.6196	12.5967	12.369	12.3642
C1orf127	chromosome 1 open reading frame 127 [Source:HGNC Symbol;Acc:HGNC:26730]	5.46018	5.51337	5.35635	4.97936	4.95261	5.0434	5.21299	5.31371	5.28372	5.20101	5.19833	4.90853	5.25824	5.53598	5.25051
SEMA6D	sema domain, transmembrane domain (TM), and cytoplasmic domain, (semaphorin) 6D [Source:HGNC Symbol;Acc:HGNC:16770]	5.20324	5.17991	5.31947	9.16331	9.66864	9.90949	9.07929	8.9689	9.04278	7.7488	7.71799	7.71561	5.20457	6.30243	5.14419
CYTIP	cytohesin 1 interacting protein [Source:HGNC Symbol;Acc:HGNC:9506]	5.10615	5.07487	5.0274	5.07146	5.18623	5.19923	5.13629	5.06119	4.84862	5.35395	5.17629	5.00205	5.40321	5.39933	5.0865
TP53I11	tumor protein p53 inducible protein 11 [Source:HGNC Symbol;Acc:HGNC:16842]	9.6641	9.65166	9.19369	10.8998	10.7826	10.5424	10.1776	10.9751	10.6403	10.2087	10.2337	10.2151	10.1515	10.2921	10.4022
ZFAT	zinc finger and AT hook domain containing [Source:HGNC Symbol;Acc:HGNC:19899]	6.64648	6.67387	6.55511	6.76125	6.51031	6.66469	6.69111	7.29765	7.23504	6.44952	6.90142	6.83576	6.35375	6.72513	6.64082
ERCC4	excision repair cross-complementation group 4 [Source:HGNC Symbol;Acc:HGNC:3436]	10.4046	10.1974	10.5992	11.2446	11.3259	11.2929	10.7709	10.4773	10.5041	10.7599	10.47	10.5673	10.6988	10.2973	10.4588
RP3-513G18.2		6.25008	6.32234	6.29148	6.23209	5.96447	6.03717	6.46909	5.99846	6.20012	5.92049	6.13489	5.85487	6.25395	6.2687	6.00945
RALGPS1	Ral GEF with PH domain and SH3 binding motif 1 [Source:HGNC Symbol;Acc:HGNC:16851]	6.41632	6.67387	6.6282	5.86952	6.02161	6.55772	7.3071	7.09264	6.8452	7.14489	7.18059	7.23906	7.21697	6.97533	6.94611
LTA	lymphotoxin alpha [Source:HGNC Symbol;Acc:HGNC:6709]	6.18465	6.13606	5.78017	5.48747	5.3931	5.60565	6.33061	6.09059	5.84834	5.83605	6.18431	5.72358	5.84635	6.03767	5.71705
FAM102A	family with sequence similarity 102, member A [Source:HGNC Symbol;Acc:HGNC:31419]	6.41632	6.19923	6.62313	6.00741	6.26679	6.18217	7.22504	7.63901	7.42106	6.54882	6.60093	6.69554	6.6132	6.55424	6.7488
C20orf194	chromosome 20 open reading frame 194 [Source:HGNC Symbol;Acc:HGNC:17721]	7.30087	7.50455	7.62039	9.6372	9.57427	9.84901	8.25782	7.74154	7.8986	7.86531	7.84364	7.87707	7.83655	7.68944	7.66651
SPAST	spastin [Source:HGNC Symbol;Acc:HGNC:11233]	7.4386	7.48464	7.71666	6.9238	6.74774	7.12236	7.15918	6.50933	7.09222	7.25181	7.19044	7.22685	7.25449	7.28098	7.4018
ATG3	autophagy related 3 [Source:HGNC Symbol;Acc:HGNC:20962]	13.6943	13.4783	13.5682	13.0382	13.3154	13.1659	13.0535	12.9394	13.3056	13.4569	13.0755	13.1394	13.2603	13.7565	13.6186
IFT52	intraflagellar transport 52 [Source:HGNC Symbol;Acc:HGNC:15901]	7.63072	7.58368	7.66056	7.27252	7.34712	7.14031	7.23569	7.08722	7.3779	7.27433	7.3698	7.35059	7.74269	7.67564	7.70955
PARP4	poly (ADP-ribose) polymerase family, member 4 [Source:HGNC Symbol;Acc:HGNC:271]	10.2364	10.2894	10.21	10.1541	10.3729	10.3162	10.8336	10.9214	10.812	10.519	10.8851	10.7456	10.5287	10.6446	10.8555
ARHGAP44	Rho GTPase activating protein 44 [Source:HGNC Symbol;Acc:HGNC:29096]	6.33031	6.45065	6.6282	6.21321	6.17878	6.30793	6.60598	7.00664	6.71487	6.45719	6.56986	6.54461	6.68028	6.48418	6.5328
FBXO25	F-box protein 25 [Source:HGNC Symbol;Acc:HGNC:13596]	14.1725	13.9584	14.222	13.092	13.442	13.3111	13.7904	13.5156	13.8299	14.0977	13.7776	13.728	14.1581	14.2582	14.2477
CALCOCO2	calcium binding and coiled-coil domain 2 [Source:HGNC Symbol;Acc:HGNC:29912]	8.94574	9.17626	9.17032	8.89532	8.72195	9.08781	9.13798	9.16105	9.02511	8.95347	9.15122	9.1267	9.18895	9.11772	9.18938
WDR63	WD repeat domain 63 [Source:HGNC Symbol;Acc:HGNC:30711]	5.69222	5.62172	5.59314	7.34641	7.29905	7.53165	5.82351	5.86137	6.24555	5.88597	5.81145	5.85487	5.86756	5.79796	6.7488
PIANP	PILR alpha associated neural protein [Source:HGNC Symbol;Acc:HGNC:25338]	7.58727	7.52312	7.53731	6.17334	6.40437	6.76675	7.76472	7.05639	7.02085	7.28761	7.48299	7.17322	7.38125	7.55868	6.77449
MAPRE2	microtubule-associated protein, RP/EB family, member 2 [Source:HGNC Symbol;Acc:HGNC:6891]	9.06844	9.24217	9.20268	10.7212	10.2714	10.4564	9.24517	9.50647	9.30619	9.27317	9.30915	9.36316	9.13345	8.71171	8.86623
HADHB	hydroxyacyl-CoA dehydrogenase/3-ketoacyl-CoA thiolase/enoyl-CoA hydratase (trifunctional protein), beta subunit [Source:HGNC Symbol;Acc:HGNC:4803]	8.7982	8.74143	9.00547	8.50608	8.37329	8.65488	8.89492	8.78909	8.73627	8.69032	8.84613	8.81205	9.29778	9.06679	8.97066
ZYG11B	zyg-11 family member B, cell cycle regulator [Source:HGNC Symbol;Acc:HGNC:25820]	10.8949	10.7093	10.5886	11.5874	11.5189	11.0823	10.739	10.329	10.6153	10.729	10.6049	10.4253	10.9491	11.3121	11.3184
OCIAD1	OCIA domain containing 1 [Source:HGNC Symbol;Acc:HGNC:16074]	14.1427	13.9935	14.2955	13.9511	14.0763	14.0396	14.0323	13.4869	13.882	14.1066	14.0301	14.0051	14.1566	14.1811	14.2355
KDM3A	lysine (K)-specific demethylase 3A [Source:HGNC Symbol;Acc:HGNC:20815]	9.06051	9.10181	8.70642	9.69303	9.7272	9.66717	9.47379	9.36481	9.58438	9.26476	9.31176	9.07651	8.71198	8.75033	8.69997
LAMP2	lysosomal-associated membrane protein 2 [Source:HGNC Symbol;Acc:HGNC:6501]	12.9381	12.7407	12.6328	12.9619	12.9479	12.674	12.7044	12.7383	12.9237	12.8613	12.5734	12.6329	12.7058	12.7417	12.8726
SLC30A10	solute carrier family 30, member 10 [Source:HGNC Symbol;Acc:HGNC:25355]	5.35675	5.03442	5.57983	5.15758	4.81261	4.90744	5.17651	4.85572	5.11894	5.09612	4.90744	4.95684	5.20457	5.06462	5.1722
CAPN7	calpain 7 [Source:HGNC Symbol;Acc:HGNC:1484]	8.45018	8.45238	8.49447	8.0732	7.9957	8.34838	8.51018	8.28795	8.3966	8.55622	8.45259	8.43718	8.53488	8.35124	8.39743
KCND2	potassium voltage-gated channel, Shal-related subfamily, member 2 [Source:HGNC Symbol;Acc:HGNC:6238]	6.45794	6.43093	6.64008	7.28256	7.15027	7.16651	6.818	6.76291	6.95552	6.72451	6.32193	6.32029	5.77838	6.16582	6.04129
CENPT	centromere protein T [Source:HGNC Symbol;Acc:HGNC:25787]	10.065	10.3011	9.84422	11.8779	11.8397	11.8237	10.3376	10.8386	10.5445	10.1124	10.2873	10.3166	9.71917	9.90445	9.83383
SLC16A9	solute carrier family 16, member 9 [Source:HGNC Symbol;Acc:HGNC:23520]	10.2329	10.2594	10.1514	11.256	11.4643	11.1218	10.4435	9.9433	10.384	10.0089	9.90253	9.74365	10.1738	10.357	10.3933
MLPH	melanophilin [Source:HGNC Symbol;Acc:HGNC:29643]	14.9637	14.7085	15.0569	14.3871	14.7189	14.6347	15.0151	14.4078	14.6283	15.3991	15.2569	15.2056	15.1726	15.008	14.9492
CASP12	caspase 12 (gene/pseudogene) [Source:HGNC Symbol;Acc:HGNC:19004]	7.86433	7.99139	8.02979	6.58154	6.60278	6.96578	7.59067	7.11587	7.50518	7.42445	7.63192	7.42893	7.6655	7.58727	7.51355
SLC30A6	solute carrier family 30 (zinc transporter), member 6 [Source:HGNC Symbol;Acc:HGNC:19305]	7.44934	7.56692	7.7083	7.2298	7.06847	7.44049	7.34782	7.33833	7.3779	7.70335	7.47914	7.56233	7.63959	7.58727	7.40944
TRIP6	thyroid hormone receptor interactor 6 [Source:HGNC Symbol;Acc:HGNC:12311]	8.96886	8.9306	9.00776	10.4301	10.3055	10.3242	9.34177	9.01768	9.05402	8.8391	9.17637	9.20204	9.16076	9.06232	8.86147
DLEU2	deleted in lymphocytic leukemia 2 (non-protein coding) [Source:HGNC Symbol;Acc:HGNC:13748]	8.06146	8.10513	8.40886	9.01278	8.94953	9.19047	9.28159	8.65914	9.03298	8.45376	8.51018	8.54635	8.20535	8.18881	8.08867
MGMT	O-6-methylguanine-DNA methyltransferase [Source:HGNC Symbol;Acc:HGNC:7059]	12.4472	12.482	12.5002	13.3078	13.1831	13.2518	12.7892	12.817	12.8151	12.6334	12.6572	12.6901	13.045	12.9076	12.9822
ZCCHC6	zinc finger, CCHC domain containing 6 [Source:HGNC Symbol;Acc:HGNC:25817]	8.92966	8.993	9.07397	8.73688	8.71799	9.20146	9.04568	8.50012	8.86017	9.08912	9.14417	9.17646	8.40342	8.29156	8.26306
MCM6	minichromosome maintenance complex component 6 [Source:HGNC Symbol;Acc:HGNC:6949]	12.4505	12.4129	12.2166	11.5662	11.809	11.7077	12.3605	12.1875	12.4312	12.1043	12.1392	12.0775	12.075	12.2114	12.2759
TMEM164	transmembrane protein 164 [Source:HGNC Symbol;Acc:HGNC:26217]	11.9197	11.9618	12.1169	11.7864	11.3738	11.8262	11.8958	11.8576	11.4222	11.6651	11.6022	11.7704	11.1518	10.6837	10.6281
TYW3	tRNA-yW synthesizing protein 3 homolog (S. cerevisiae) [Source:HGNC Symbol;Acc:HGNC:24757]	10.969	11.0702	11.3312	11.0079	10.8289	11.0887	10.7403	10.4386	10.8716	10.8273	10.8157	10.9549	10.7405	10.768	10.7213
IFI27L1	interferon, alpha-inducible protein 27-like 1 [Source:HGNC Symbol;Acc:HGNC:19754]	11.9277	11.8707	11.7061	12.506	12.5114	12.2808	11.6727	11.6528	11.9599	11.6835	11.7307	11.5814	11.7354	12.034	11.9184
SH3BGR	SH3 domain binding glutamate-rich protein [Source:HGNC Symbol;Acc:HGNC:10822]	8.21288	8.20212	8.09971	8.64172	8.57279	8.48061	7.83404	7.72653	8.05232	7.89185	8.07122	8.00256	8.3563	8.35124	8.34233
RPS27L	ribosomal protein S27-like [Source:HGNC Symbol;Acc:HGNC:18476]	15.4855	15.41	15.5782	15.5566	15.7129	15.7856	15.2733	15.1858	15.4504	15.6383	15.4881	15.6188	15.2705	15.4262	15.552
MANEAL	mannosidase, endo-alpha-like [Source:HGNC Symbol;Acc:HGNC:26452]	10.3574	10.2817	10.4609	9.84741	9.833	10.2269	10.878	10.8362	10.7635	10.6265	10.7334	10.7772	10.1922	9.81693	9.91925
FKBP4	FK506 binding protein 4, 59kDa [Source:HGNC Symbol;Acc:HGNC:3720]	9.64335	9.437	9.4801	8.89699	8.87358	8.76617	9.62691	9.73761	9.75197	9.5335	9.63926	9.60264	9.71214	9.52353	9.54567
IFT46	intraflagellar transport 46 [Source:HGNC Symbol;Acc:HGNC:26146]	11.9981	11.8827	12.009	13.1836	13.1062	13.0362	12.1106	12.0963	12.0583	11.9611	11.6237	11.7095	12.0141	12.16	12.1001
GTF3C2;GTF3C2-AS1	general transcription factor IIIC, polypeptide 2, beta 110kDa [Source:HGNC Symbol;Acc:HGNC:4665];GTF3C2 antisense RNA 1 [Source:HGNC Symbol;Acc:HGNC:40269]	5.66985	5.64648	5.53916	5.60699	5.5031	5.72358	5.74545	5.70893	5.46352	5.71799	5.79678	5.60059	5.65756	5.71674	5.46649
PLEKHB1	pleckstrin homology domain containing, family B (evectins) member 1 [Source:HGNC Symbol;Acc:HGNC:19079]	11.8587	11.8687	11.8311	10.0672	10.762	10.8778	12.5632	12.845	12.7845	12.3416	12.5997	12.6882	12.534	12.4372	12.5831
RP11-32K4.1;LINC01289	;long intergenic non-protein coding RNA 1289 [Source:HGNC Symbol;Acc:HGNC:50354]	6.95142	7.07888	6.38312	6.23209	6.25867	6.59924	6.43747	6.75458	6.36722	6.46529	6.96631	6.83576	6.36811	6.59534	6.36672
PCLO	piccolo presynaptic cytomatrix protein [Source:HGNC Symbol;Acc:HGNC:13406]	7.65015	7.76355	7.62504	7.94165	8.77475	8.54935	8.00045	7.47172	7.93054	7.99403	7.95393	7.85154	7.13653	7.63819	7.88216
CD47	CD47 molecule [Source:HGNC Symbol;Acc:HGNC:1682]	12.1451	11.7205	12.1295	11.4141	11.5483	11.6626	12.2035	12.0457	12.0762	12.0861	12.0108	12.0856	11.8602	11.7019	11.7914
ARFIP1	ADP-ribosylation factor interacting protein 1 [Source:HGNC Symbol;Acc:HGNC:21496]	11.9253	11.7445	12.0641	12.2698	12.2302	12.3609	11.9502	11.7757	11.9419	12.0538	11.8272	11.9637	11.7623	11.9471	11.8958
UHRF1BP1	UHRF1 binding protein 1 [Source:HGNC Symbol;Acc:HGNC:21216]	11.4808	11.3707	11.7169	10.2604	10.6105	10.7694	11.418	10.8061	10.827	11.2272	11.2353	11.3178	11.7714	11.5369	11.4317
FAM57B	family with sequence similarity 57, member B [Source:HGNC Symbol;Acc:HGNC:25295]	6.69063	6.88459	6.73871	6.67017	6.40437	6.55772	6.85203	6.81989	6.80354	6.55616	6.66	6.80611	6.7488	6.70791	6.85161
MST4	Serine/threonine-protein kinase MST4 [Source:UniProtKB/Swiss-Prot;Acc:Q9P289]	10.4993	10.3894	10.7222	9.19082	9.5529	10.0509	10.7243	10.4665	10.4387	10.7599	10.6034	10.8262	10.4964	10.4517	10.5365
NR2C1	nuclear receptor subfamily 2, group C, member 1 [Source:HGNC Symbol;Acc:HGNC:7971]	8.83508	8.83436	8.96449	9.51577	9.32066	9.73125	8.5677	8.59778	8.63456	8.92798	8.69776	8.72889	9.20243	9.17285	9.27837
ENPP5	ectonucleotide pyrophosphatase/phosphodiesterase 5 (putative) [Source:HGNC Symbol;Acc:HGNC:13717]	8.65622	8.74671	8.57932	8.12271	8.52797	8.34838	8.53001	8.63798	8.57616	8.51458	8.41809	8.28603	8.40175	8.56893	8.79869
FURIN	furin (paired basic amino acid cleaving enzyme) [Source:HGNC Symbol;Acc:HGNC:8568]	10.5359	10.565	10.544	10.8095	10.3861	10.7266	10.6048	10.8591	10.4234	10.1616	9.95345	10.2602	10.0439	9.75273	9.65073
DNAJB9	DnaJ (Hsp40) homolog, subfamily B, member 9 [Source:HGNC Symbol;Acc:HGNC:6968]	10.5072	10.3316	10.1973	10.5042	10.5179	10.5342	10.8565	10.7085	10.9519	11.15	11.0123	10.8995	10.7843	10.8034	10.8645
COMMD1	copper metabolism (Murr1) domain containing 1 [Source:HGNC Symbol;Acc:HGNC:23024]	11.8648	11.8338	12.197	12.4386	12.3053	12.495	12.2844	11.9831	11.9673	11.9874	12.0224	11.916	11.8948	11.7587	11.7727
C3orf22	chromosome 3 open reading frame 22 [Source:HGNC Symbol;Acc:HGNC:28534]	6.17629	6.22378	5.82264	5.81989	5.6127	5.76909	5.82351	5.81902	6.06241	5.98868	5.90634	5.69855	5.86756	6.03767	5.63893
CBR1	carbonyl reductase 1 [Source:HGNC Symbol;Acc:HGNC:1548]	11.8446	12.0326	12.1263	11.0588	11.1477	11.6554	11.8285	11.3929	11.6459	11.7757	11.729	11.8299	12.1788	11.9974	11.7659
FANK1	fibronectin type III and ankyrin repeat domains 1 [Source:HGNC Symbol;Acc:HGNC:23527]	6.07779	5.94091	6.26038	7.64521	7.70756	7.77374	6.33904	6.38272	6.5273	6.22236	6.24122	6.32029	6.31762	6.34873	6.33132
ZNF711	zinc finger protein 711 [Source:HGNC Symbol;Acc:HGNC:13128]	6.15136	6.36592	6.42321	8.26327	9.75061	9.7369	7.30202	7.05121	7.50215	6.8784	6.64582	6.61955	6.19386	6.88181	7.09666
PFN2	profilin 2 [Source:HGNC Symbol;Acc:HGNC:8882]	7.78501	7.66747	7.61463	7.0865	7.04526	6.9365	7.07803	7.30808	7.18352	7.42445	7.42216	7.27908	7.96355	8.01927	7.81189
CPAMD8	C3 and PZP-like, alpha-2-macroglobulin domain containing 8 [Source:HGNC Symbol;Acc:HGNC:23228]	6.28351	6.24728	6.24382	6.15321	6.99126	7.12236	7.97826	7.88812	8.01275	6.93201	7.09168	7.05177	7.1566	7.3569	7.45663
IMPA1	inositol(myo)-1(or 4)-monophosphatase 1 [Source:HGNC Symbol;Acc:HGNC:6050]	11.698	11.6588	11.5388	11.9233	12.103	11.8101	11.7174	11.3781	11.809	11.5656	11.5676	11.5105	11.3163	11.8705	11.9899
PER3	period circadian clock 3 [Source:HGNC Symbol;Acc:HGNC:8847]	6.72001	6.43747	6.39622	6.50148	6.6938	6.66469	6.74888	6.76291	6.97923	6.5645	6.60792	6.47739	6.3841	6.71268	6.6688
BRWD3	bromodomain and WD repeat domain containing 3 [Source:HGNC Symbol;Acc:HGNC:17342]	6.99062	7.24344	7.32857	8.02791	8.44826	8.07888	7.61454	7.14002	7.3779	7.3136	7.43026	7.12905	6.85657	7.28493	7.64164
RANBP3L	RAN binding protein 3-like [Source:HGNC Symbol;Acc:HGNC:26353]	6.90675	7.33833	7.0328	6.24122	6.57244	6.59399	6.97233	7.03292	6.72304	6.90771	7.09168	6.6267	6.98222	7.03705	6.81407
SERTAD3	SERTA domain containing 3 [Source:HGNC Symbol;Acc:HGNC:17931]	9.96978	10.0486	9.84165	10.8998	10.4412	10.5717	9.68581	9.85078	9.89109	9.67724	9.65007	9.73907	9.82561	9.37277	9.42821
NLRC5	NLR family, CARD domain containing 5 [Source:HGNC Symbol;Acc:HGNC:29933]	7.20457	7.42769	7.14362	6.8684	6.88957	7.0924	7.17447	7.03292	6.93771	6.94291	7.18668	7.0235	7.37019	7.30399	7.2489
TBCE	tubulin folding cofactor E [Source:HGNC Symbol;Acc:HGNC:11582]	12.9964	12.8011	13.1282	12.6778	12.7328	12.7242	12.7956	12.2572	12.6421	13.0039	12.7699	12.7766	13.1412	13.09	12.8833
C12orf49	chromosome 12 open reading frame 49 [Source:HGNC Symbol;Acc:HGNC:26128]	10.8405	10.5886	10.9094	10.2032	10.0782	10.3382	10.4038	10.1961	10.4133	10.3027	10.2156	10.4916	10.6482	10.4506	10.4052
PCID2	PCI domain containing 2 [Source:HGNC Symbol;Acc:HGNC:25653]	12.5697	12.5189	12.688	12.0137	12.1071	12.2098	12.5857	12.4118	12.4901	12.7245	12.4944	12.6893	12.7621	12.4211	12.4884
ZNF271	zinc finger protein 271 [Source:HGNC Symbol;Acc:HGNC:13065]	9.57424	9.63615	10.0105	9.48417	9.37065	9.79658	9.90919	9.73431	9.81362	9.86282	9.93615	9.89166	9.60683	9.64722	9.54133
SCN3A	sodium channel, voltage-gated, type III, alpha subunit [Source:HGNC Symbol;Acc:HGNC:10590]	4.71425	4.71986	4.65951	6.80061	6.31474	6.43822	5.29128	4.9345	4.92535	4.92966	4.90744	4.81086	5.08457	4.6432	4.93931
MTO1	mitochondrial tRNA translation optimization 1 [Source:HGNC Symbol;Acc:HGNC:19261]	11.8753	11.7146	12.2433	11.4795	11.4493	11.7425	11.9931	11.2393	11.3293	11.8877	11.9139	11.9035	12.1137	12.1191	11.9696
CPNE9;BRPF1	copine family member IX [Source:HGNC Symbol;Acc:HGNC:24336];bromodomain and PHD finger containing, 1 [Source:HGNC Symbol;Acc:HGNC:14255]	5.3687	5.29002	5.2059	4.86306	4.90087	5.07924	5.39816	5.35114	4.9778	4.90525	5.38017	5.32152	5.16628	5.20101	5.22619
CLTB	clathrin, light chain B [Source:HGNC Symbol;Acc:HGNC:2091]	11.5837	11.6624	11.4024	11.2584	11.3287	11.2313	11.5309	12.2695	11.8308	11.38	11.714	11.7265	11.4599	11.371	11.2866
MAPK11	mitogen-activated protein kinase 11 [Source:HGNC Symbol;Acc:HGNC:6873]	9.81046	9.75966	10.3497	10.979	10.9767	11.2036	10.8708	10.6765	10.5288	10.4959	10.1878	10.5673	9.82778	9.64799	9.69426
PMEL	premelanosome protein [Source:HGNC Symbol;Acc:HGNC:10880]	9.90873	10.0921	9.94078	9.22934	9.25311	9.37578	10.1131	10.2569	9.93894	9.86568	10.093	9.90782	9.77325	9.92652	9.61349
PCSK6	proprotein convertase subtilisin/kexin type 6 [Source:HGNC Symbol;Acc:HGNC:8569]	9.82084	9.74793	9.68811	9.46344	9.49406	9.59184	9.74724	9.56313	9.79762	9.5275	9.49946	9.66932	10.1185	10.3243	9.97271
GABRD	gamma-aminobutyric acid (GABA) A receptor, delta [Source:HGNC Symbol;Acc:HGNC:4084]	7.34712	7.21575	7.22203	6.7882	6.96801	7.01167	7.31144	7.22356	7.24328	7.15534	7.24933	6.9192	7.65577	7.77957	7.68531
CBLB	Cbl proto-oncogene B, E3 ubiquitin protein ligase [Source:HGNC Symbol;Acc:HGNC:1542]	8.31072	8.5027	8.07639	9.50462	9.30593	9.35051	8.26516	8.34384	8.293	8.24841	8.2009	8.19881	8.15956	7.96726	8.00282
NCKAP5L	NCK-associated protein 5-like [Source:HGNC Symbol;Acc:HGNC:29321]	10.4121	10.5112	10.1579	11.8826	11.5171	11.5244	10.4536	10.8044	10.3196	10.2304	10.4301	10.2492	10.2168	10.4762	10.0422
BBS7	Bardet-Biedl syndrome 7 [Source:HGNC Symbol;Acc:HGNC:18758]	7.52472	7.45369	7.73263	7.49213	7.56484	7.47647	7.29133	7.38733	7.62865	7.49654	7.31536	7.36523	7.33569	7.62579	7.81786
SULT1C2	sulfotransferase family, cytosolic, 1C, member 2 [Source:HGNC Symbol;Acc:HGNC:11456]	5.35675	5.70548	5.50888	5.96211	5.92872	6.09588	5.03942	5.45831	5.28372	5.25782	5.29128	5.18623	5.34308	5.33985	5.42969
KLK4	kallikrein-related peptidase 4 [Source:HGNC Symbol;Acc:HGNC:6365]	14.9825	14.9571	14.7891	14.444	14.4586	14.411	15.1564	15.4053	15.1144	14.968	15.0442	14.9984	14.6048	14.1732	14.3718
SPA17	sperm autoantigenic protein 17 [Source:HGNC Symbol;Acc:HGNC:11210]	10.2999	10.3682	10.6679	9.90416	10.1993	10.3592	10.435	9.96452	10.1224	10.1839	10.2691	10.1383	10.4551	10.5984	10.4512
SPECC1L	sperm antigen with calponin homology and coiled-coil domains 1-like [Source:HGNC Symbol;Acc:HGNC:29022]	10.9657	10.7187	11.2328	10.384	10.7809	10.1624	11.1889	10.9224	10.978	11.1691	10.9041	10.8441	11.5139	11.1157	11.3557
ZAK	Mitogen-activated protein kinase kinase kinase MLT [Source:UniProtKB/Swiss-Prot;Acc:Q9NYL2]	9.85831	9.68816	9.95117	10.5271	10.497	10.6041	9.61452	9.30305	9.46912	9.64774	9.48214	9.41216	9.77325	9.75094	9.62894
ABAT	4-aminobutyrate aminotransferase [Source:HGNC Symbol;Acc:HGNC:23]	11.5487	11.741	11.656	13.0976	12.5824	12.8002	11.7712	11.8465	11.7084	11.7507	11.5794	11.7467	11.6723	11.4309	11.3957
CFB	complement factor B [Source:HGNC Symbol;Acc:HGNC:1037];Complement factor B; Uncharacterized protein; cDNA FLJ55673, highly similar to Complement factor B [Source:UniProtKB/TrEMBL;Acc:B4E1Z4]	5.10615	5.07487	5.10042	4.97936	5.20502	5.19923	5.74545	5.23406	5.24577	4.92966	5.19833	5.0264	5.0264	5.3695	5.02891
ELP3	elongator acetyltransferase complex subunit 3 [Source:HGNC Symbol;Acc:HGNC:20696]	7.79072	7.7899	7.75424	7.43131	7.44082	7.63489	7.78411	7.84364	7.8841	7.59449	7.58513	7.49508	7.4369	7.75333	7.67932
RALYL	RALY RNA binding protein-like [Source:HGNC Symbol;Acc:HGNC:27036]	8.22112	8.3119	8.52694	9.12993	8.64942	8.78158	8.17049	8.04346	8.31685	8.11185	7.89468	7.81487	8.34755	8.3287	8.49119
TXNDC17	thioredoxin domain containing 17 [Source:HGNC Symbol;Acc:HGNC:28218]	16.3296	16.4106	16.5239	15.7769	16.0056	15.9972	16.3106	16.1264	16.3656	16.5532	16.3608	16.3467	16.2474	16.2372	16.2674
PHF21A	PHD finger protein 21A [Source:HGNC Symbol;Acc:HGNC:24156]	7.90546	7.74781	8.01027	8.8321	8.8117	9.10924	8.3475	8.42693	8.14396	8.23029	8.01526	8.47264	8.32259	7.87568	8.16302
LZTS1	leucine zipper, putative tumor suppressor 1 [Source:HGNC Symbol;Acc:HGNC:13861]	6.18465	6.08722	6.24382	7.07997	6.87064	6.96578	6.23547	6.78538	6.50455	6.27782	6.38312	6.5191	6.65577	6.41055	6.29504
ULBP1	UL16 binding protein 1 [Source:HGNC Symbol;Acc:HGNC:14893]	9.82961	9.68391	10.1117	9.69303	9.68541	9.85251	9.94524	9.42004	9.64804	9.9718	9.91242	9.86452	10.537	10.3896	10.4946
SNORA12	small nucleolar RNA, H/ACA box 12 [Source:HGNC Symbol;Acc:HGNC:32600]	5.75124	5.47204	5.81378	6.83619	7.10072	7.09695	6.34893	6.0097	6.72808	6.13606	6.05393	5.92885	5.99126	5.99769	5.98558
CLIP1	CAP-GLY domain containing linker protein 1 [Source:HGNC Symbol;Acc:HGNC:10461]	10.879	10.7389	10.8544	10.4209	10.702	10.3592	10.548	10.4024	10.6304	10.6422	10.5357	10.3871	10.8766	11.2441	11.1672
KBTBD3	kelch repeat and BTB (POZ) domain containing 3 [Source:HGNC Symbol;Acc:HGNC:22934]	8.28582	8.54641	8.64774	7.98095	7.89372	8.31195	8.39085	8.10713	8.16873	8.49336	8.37987	8.39826	8.42455	8.53236	8.6618
FXYD3	FXYD domain containing ion transport regulator 3 [Source:HGNC Symbol;Acc:HGNC:4027]	8.22882	8.27493	8.06131	6.51031	6.63465	6.94664	8.07329	8.47036	8.33717	8.20737	8.24198	8.34953	7.33569	7.49849	7.60615
FLJ21408	uncharacterized LOC400512 [Source:EntrezGene;Acc:400512]	5.06707	5.07487	5.18803	5.86952	5.86924	6.00843	5.36354	5.31371	5.46352	5.20101	5.38017	5.0264	4.91126	4.97259	5.29754
MALT1	mucosa associated lymphoid tissue lymphoma translocation gene 1 [Source:HGNC Symbol;Acc:HGNC:6819]	11.5207	11.1016	11.44	11.0002	11.383	11.0064	12.0873	11.7628	11.7747	11.9817	11.5839	11.5398	10.7826	10.6776	10.6781
SMAGP	small cell adhesion glycoprotein [Source:HGNC Symbol;Acc:HGNC:26918]	8.45421	8.52585	8.40886	8.55868	8.75557	8.78463	8.79009	8.78909	8.92198	8.36583	8.46765	8.60577	8.1871	8.01927	8.00722
C17orf58	chromosome 17 open reading frame 58 [Source:HGNC Symbol;Acc:HGNC:27568]	8.89829	9.10341	8.98634	8.52289	8.56634	9.11605	8.97308	8.40267	8.81068	9.09342	9.02029	9.1459	9.2738	9.03405	8.88483
MDN1	MDN1, midasin homolog (yeast) [Source:HGNC Symbol;Acc:HGNC:18302]	7.69127	7.59161	7.59076	7.62238	7.59763	7.11871	7.77138	7.59322	7.61086	7.8893	7.82763	7.8825	8.42986	8.01927	8.14651
GDI1	GDP dissociation inhibitor 1 [Source:HGNC Symbol;Acc:HGNC:4226]	12.4916	12.3769	12.5087	12.9648	13.0906	13.3926	13.2569	13.6162	13.1023	13.1994	13.0217	13.3258	12.5187	11.9033	12.008
FGGY	FGGY carbohydrate kinase domain containing [Source:HGNC Symbol;Acc:HGNC:25610]	9.87226	9.98502	10.0145	11.2037	10.9904	10.9717	10.5762	10.691	10.7191	10.0774	10.2097	10.2151	10.0561	9.93629	9.93522
MLX	MLX, MAX dimerization protein [Source:HGNC Symbol;Acc:HGNC:11645]	12.2651	12.0417	12.052	11.8197	11.7495	11.6136	12.0281	12.4887	12.2896	12.3311	12.4882	12.6225	12.2738	12.1543	12.1756
HEXB	hexosaminidase B (beta polypeptide) [Source:HGNC Symbol;Acc:HGNC:4879]	12.8792	12.8466	13.1136	12.4759	12.4368	12.5909	12.9	12.3773	12.656	13.0649	12.8976	12.7479	13.219	13.0119	12.9695
ARHGEF10L	Rho guanine nucleotide exchange factor (GEF) 10-like [Source:HGNC Symbol;Acc:HGNC:25540]	10.5129	10.4527	10.3542	11.4213	11.4954	11.2573	10.8772	10.6875	10.7706	10.5289	10.2163	10.3009	10.6677	10.6823	10.7185
ADPRH	ADP-ribosylarginine hydrolase [Source:HGNC Symbol;Acc:HGNC:269]	4.79382	4.86531	4.82018	5.11563	5.00102	4.72916	4.9892	5.69507	4.65105	5.09612	5.01529	4.73471	5.12694	4.92535	4.85118
JUN	jun proto-oncogene [Source:HGNC Symbol;Acc:HGNC:6204]	9.11612	9.0131	9.18932	9.79347	9.99376	10.3631	10.0507	9.62065	9.71592	9.65396	9.47925	9.60703	9.29278	8.90587	8.92712
PSTPIP2	proline-serine-threonine phosphatase interacting protein 2 [Source:HGNC Symbol;Acc:HGNC:9581]	8.21288	8.18746	8.43489	8.80776	8.78523	9.03486	8.626	8.6	8.58137	8.45376	8.55801	8.79814	9.37721	9.21636	9.11844
HECTD2	HECT domain containing E3 ubiquitin protein ligase 2 [Source:HGNC Symbol;Acc:HGNC:26736]	7.42493	7.2554	7.38203	7.04725	7.52084	7.22608	7.10084	6.77733	7.33661	7.16485	7.24544	7.06646	7.63959	8.11244	8.26796
DNAJC10	DnaJ (Hsp40) homolog, subfamily C, member 10 [Source:HGNC Symbol;Acc:HGNC:24637]	11.8323	11.9492	11.7729	10.9173	11.1527	11.2749	11.3337	11.3376	11.4946	11.8252	11.7131	11.6367	11.8223	11.8723	11.7694
TMEM254-AS1	TMEM254 antisense RNA 1 [Source:HGNC Symbol;Acc:HGNC:27340]	5.94251	5.97011	6.12647	5.39115	5.53598	5.67724	5.84691	5.50852	5.97702	5.75853	5.6957	5.72358	5.75443	5.95763	5.96237
NBEA	neurobeachin [Source:HGNC Symbol;Acc:HGNC:7648]	7.03154	6.93771	7.1842	8.65602	9.18685	9.06762	8.49815	7.98759	8.43801	8.12963	7.86503	8.00256	7.59054	7.68944	7.95052
TWSG1	twisted gastrulation BMP signaling modulator 1 [Source:HGNC Symbol;Acc:HGNC:12429]	8.8206	8.8884	8.89239	9.74831	9.03145	9.3691	8.44122	8.199	8.63	8.69392	8.60422	8.59729	8.90467	8.79834	8.81054
PNO1	partner of NOB1 homolog (S. cerevisiae) [Source:HGNC Symbol;Acc:HGNC:32790]	10.879	10.9201	11.0607	10.2245	10.1683	10.3701	10.9455	10.54	10.6703	10.9151	10.9224	10.7155	11.0975	10.8934	10.7363
KCNN1	potassium intermediate/small conductance calcium-activated channel, subfamily N, member 1 [Source:HGNC Symbol;Acc:HGNC:6290]	6.36055	5.3071	5.35635	7.69039	7.07888	7.36214	5.61002	5.31371	5.64254	5.6782	5.29128	5.53386	5.82279	5.84691	6.00945
PCK2	phosphoenolpyruvate carboxykinase 2 (mitochondrial) [Source:HGNC Symbol;Acc:HGNC:8725]	11.7552	11.6628	11.3874	10.8541	11.0648	10.9594	11.3165	11.6426	11.2245	10.7952	11.3147	11.197	11.6465	11.6595	11.5808
RABL3	RAB, member of RAS oncogene family-like 3 [Source:HGNC Symbol;Acc:HGNC:18072]	9.42574	9.59945	9.67497	9.42324	9.21315	9.52202	9.33274	9.17932	9.41363	9.44125	9.42731	9.4756	9.52298	9.57473	9.56018
LIMD2	LIM domain containing 2 [Source:HGNC Symbol;Acc:HGNC:28142]	6.13303	6.38272	6.29148	9.07338	8.77722	9.02098	6.67612	7.15263	6.80999	6.62687	6.67916	6.56467	6.74285	6.54057	6.51677
KRTCAP3	keratinocyte associated protein 3 [Source:HGNC Symbol;Acc:HGNC:28943]	14.6628	14.5028	14.8122	13.9642	14.3054	14.2233	14.7707	14.5079	14.5601	14.6729	14.7018	14.6946	14.5803	14.4951	14.7428
FAM214B	family with sequence similarity 214, member B [Source:HGNC Symbol;Acc:HGNC:25666]	9.52412	9.61584	9.74357	10.8095	10.4638	10.9115	9.87003	9.50647	9.36257	9.42912	9.4553	9.49151	9.24064	9.03811	8.72956
C6orf25	chromosome 6 open reading frame 25 [Source:HGNC Symbol;Acc:HGNC:13937]	6.13303	6.07024	5.95908	5.5497	5.69728	5.60565	6.33061	6.12248	6.28393	6.04166	6.18431	6.06975	6.122	6.34005	6.42015
CAMLG	calcium modulating ligand [Source:HGNC Symbol;Acc:HGNC:1471]	12.6084	12.5651	12.3296	12.6547	12.7378	12.3366	12.1558	12.2428	12.2736	12.2319	12.3694	12.2139	12.6276	12.9506	12.9805
2008-09-01	septin 8 [Source:HGNC Symbol;Acc:HGNC:16511]	9.76307	9.86343	10.0261	9.54198	9.05041	9.54878	9.55827	9.42004	9.3488	9.66977	9.53406	9.62768	10.1485	10.0285	9.85708
MID2	midline 2 [Source:HGNC Symbol;Acc:HGNC:7096]	10.2946	10.4014	10.4962	10.6792	10.1464	10.5839	10.1747	9.6524	10.0358	10.2997	10.1654	10.2074	10.7283	10.5309	10.4395
NIPAL2	NIPA-like domain containing 2 [Source:HGNC Symbol;Acc:HGNC:25854]	6.02035	5.92049	6.21344	6.23209	6.21983	5.87205	6.00996	6.0206	6.22685	5.94171	5.7083	5.93784	5.76668	5.78731	5.78879
KIAA1324	KIAA1324 [Source:HGNC Symbol;Acc:HGNC:29618]	7.44934	7.35615	7.6493	7.1392	7.12306	7.39183	7.67832	7.60202	7.42469	7.27433	7.16079	7.20646	7.04607	6.77224	6.81974
MTMR6	myotubularin related protein 6 [Source:HGNC Symbol;Acc:HGNC:7453]	8.93356	8.71997	9.0675	8.75162	8.89209	8.64148	8.94283	8.97913	8.92825	9.10577	8.98592	8.92199	9.28887	9.36643	9.45495
RHOQ;PIGF;RP11-417F21.1	ras homolog family member Q [Source:HGNC Symbol;Acc:HGNC:17736];phosphatidylinositol glycan anchor biosynthesis, class F [Source:HGNC Symbol;Acc:HGNC:8962];	5.77329	5.5497	5.71954	6.37682	6.13932	6.35204	5.94251	5.73779	5.8857	6.03242	5.7083	5.93784	5.76668	6.13069	6.03217
HOXA7	homeobox A7 [Source:HGNC Symbol;Acc:HGNC:5108]	6.21675	6.42321	6.61638	9.01586	8.77269	8.98904	6.87022	6.68777	6.82221	6.51193	6.47868	6.35084	6.66129	6.49803	6.61102
SCARF1	scavenger receptor class F, member 1 [Source:HGNC Symbol;Acc:HGNC:16820]	5.79648	6.19184	5.743	5.48747	5.53598	5.88153	5.95525	5.63432	5.61438	5.70516	5.83519	5.6267	5.75443	5.81291	5.67114
ERCC8	excision repair cross-complementation group 8 [Source:HGNC Symbol;Acc:HGNC:3439]	8.91003	9.04068	9.1714	8.89699	9.09833	8.89109	8.44725	8.199	8.63679	8.87826	8.82405	8.94278	8.87687	9.00639	9.00516
UNC5B	unc-5 homolog B (C. elegans) [Source:HGNC Symbol;Acc:HGNC:12568]	7.03154	6.86461	6.73332	8.51009	8.384	8.53709	8.17538	8.02677	7.97033	7.26092	7.10138	7.29546	6.9722	6.84691	6.94611
NDUFB6;TOPORS;TOPORS-AS1	NADH dehydrogenase (ubiquinone) 1 beta subcomplex, 6, 17kDa [Source:HGNC Symbol;Acc:HGNC:7701];topoisomerase I binding, arginine/serine-rich, E3 ubiquitin protein ligase [Source:HGNC Symbol;Acc:HGNC:21653];TOPORS antisense RNA 1 [Source:HGNC Symbol;Acc:HGNC:31420]	12.4187	12.6396	12.5397	12.9768	13.0887	12.8404	12.627	12.1688	12.6544	12.4965	12.564	12.3435	12.1937	12.4746	12.407
FAM200A	family with sequence similarity 200, member A [Source:HGNC Symbol;Acc:HGNC:25401]	7.81844	7.74105	8.17827	8.63456	8.52797	9.13766	8.32893	7.66449	7.79427	8.05916	7.98862	8.06315	8.09186	7.89736	7.73432
SNX21	sorting nexin family member 21 [Source:HGNC Symbol;Acc:HGNC:16154]	10.6092	10.6404	10.7977	12.5586	12.4461	12.3328	10.9688	10.9386	10.8418	10.546	10.5709	10.4687	10.7534	10.4973	10.6837
LMAN2L	lectin, mannose-binding 2-like [Source:HGNC Symbol;Acc:HGNC:19263]	10.4116	10.1672	10.4981	10.9532	10.9411	11.0134	11.4051	11.4004	11.3472	10.8764	11.0114	10.9455	10.8142	10.4169	10.5248
SMAP1	small ArfGAP 1 [Source:HGNC Symbol;Acc:HGNC:19651]	9.89724	9.75841	9.63864	9.30497	9.35669	9.16314	9.92295	10.0634	9.9153	9.89757	9.67245	9.71933	9.44661	9.64478	9.62727
ACOT9	acyl-CoA thioesterase 9 [Source:HGNC Symbol;Acc:HGNC:17152]	12.172	12.1186	12.3746	12.7232	12.4539	12.7222	12.392	11.8257	12.0296	12.3047	12.0699	12.1696	11.8735	11.6047	11.4988
MUM1L1	melanoma associated antigen (mutated) 1-like 1 [Source:HGNC Symbol;Acc:HGNC:26583]	6.11374	5.75822	5.856	6.91839	7.18488	7.40553	7.24642	7.06853	7.27337	6.83691	6.64582	6.70752	6.15643	6.31782	6.49422
DCN	decorin [Source:HGNC Symbol;Acc:HGNC:2705]	5.0434	5.33498	5.16491	6.88056	6.84606	6.90689	5.55337	5.45831	6.00945	5.14048	5.29128	5.2896	5.20457	5.10376	5.38958
BZRAP1-AS1	BZRAP1 antisense RNA 1 [Source:HGNC Symbol;Acc:HGNC:44148]	5.81902	5.62172	5.87791	6.21321	6.09683	6.19833	5.95525	5.93637	5.8726	5.33377	5.52249	5.69855	5.82279	5.65366	5.78879
AK5	adenylate kinase 5 [Source:HGNC Symbol;Acc:HGNC:365]	6.15861	6.15987	6.35094	6.98688	7.13314	7.22608	6.88736	6.84706	8.0452	6.4003	6.04141	6.24177	6.06756	5.93664	5.86559
EID2B	EP300 interacting inhibitor of differentiation 2B [Source:HGNC Symbol;Acc:HGNC:26796]	9.27645	9.0908	9.31427	10.1098	9.75885	9.94979	9.02533	8.61255	8.99059	9.08327	8.79637	8.85724	9.17858	9.01031	9.05177
GPR12	G protein-coupled receptor 12 [Source:HGNC Symbol;Acc:HGNC:4466]	4.71425	4.66921	4.54198	4.88597	4.57468	4.65756	4.69349	7.10472	7.06205	4.63728	4.5328	4.62538	4.86531	4.8056	4.85118
TMEM92	transmembrane protein 92 [Source:HGNC Symbol;Acc:HGNC:26579]	5.47204	5.3931	5.60598	5.48747	5.28372	5.48198	5.08987	5.55738	5.0274	5.45682	5.23797	5.32152	5.18668	4.90416	5.46649
UBFD1	ubiquitin family domain containing 1 [Source:HGNC Symbol;Acc:HGNC:30565]	10.1496	10.0254	10.3947	10.0672	9.80103	10.0595	10.1767	10.153	10.3281	10.0986	10.2291	10.177	10.1421	9.84674	9.94998
TRIM4	tripartite motif containing 4 [Source:HGNC Symbol;Acc:HGNC:16275]	12.3885	12.2466	12.2457	13.0119	13.2182	12.835	12.8475	12.402	12.7782	12.4815	12.5312	12.267	12.2154	12.2107	12.5173
SYNGR1	synaptogyrin 1 [Source:HGNC Symbol;Acc:HGNC:11498]	10.9329	10.9845	10.9651	12.2499	11.9967	11.9626	11.3183	11.7441	11.4361	10.9745	10.9796	10.9768	11.2167	11.1534	11.1597
GFRA1	GDNF family receptor alpha 1 [Source:HGNC Symbol;Acc:HGNC:4243]	6.54611	6.41026	6.22685	5.89234	5.92872	6.29211	6.48427	6.19945	6.17368	5.95446	6.51031	6.00435	6.122	6.28603	5.73132
GINS1	GINS complex subunit 1 (Psf1 homolog) [Source:HGNC Symbol;Acc:HGNC:28980]	9.05212	8.95591	9.17668	8.2704	8.38635	8.23973	8.82116	8.71225	8.93272	9.03356	8.93727	9.02791	9.35888	8.93289	9.05705
MAP7D2	MAP7 domain containing 2 [Source:HGNC Symbol;Acc:HGNC:25899]	5.38527	5.56085	5.44971	5.90333	5.94091	6.07924	6.9058	6.75458	6.85734	6.99602	6.68634	6.83576	5.55215	5.46427	5.70107
NSFL1C	NSFL1 (p97) cofactor (p47) [Source:HGNC Symbol;Acc:HGNC:15912]	13.9485	13.8508	14.0677	14.2436	14.1674	14.3336	14.2517	14.3762	14.0227	14.1747	14.2278	14.2104	13.8602	13.4199	13.5016
UBE2W	ubiquitin-conjugating enzyme E2W (putative) [Source:HGNC Symbol;Acc:HGNC:25616]	8.08151	8.06652	8.2054	7.79641	8.09845	7.85703	7.89392	7.73432	8.06957	8.08559	8.11906	8.16685	8.22855	8.42452	8.49463
GAS2	growth arrest-specific 2 [Source:HGNC Symbol;Acc:HGNC:4167]	7.10745	6.98397	7.39553	6.19386	6.51031	6.80149	7.74552	7.39222	7.8097	7.96988	7.90559	7.92522	7.8172	8.10579	7.87285
L2HGDH	L-2-hydroxyglutarate dehydrogenase [Source:HGNC Symbol;Acc:HGNC:20499]	8.77662	8.78259	8.82436	7.91941	7.92636	7.95373	8.55428	8.33919	8.60636	8.71249	8.71643	8.76087	9.11738	8.91141	8.84306
PLA2G10	phospholipase A2, group X [Source:HGNC Symbol;Acc:HGNC:9029]	6.11374	6.24728	5.97832	5.74514	5.76578	6.14813	6.29211	6.5418	6.13466	5.92049	6.21432	6.21608	5.4944	6.03767	5.57434
TLE4	transducin-like enhancer of split 4 [Source:HGNC Symbol;Acc:HGNC:11840]	5.68076	5.3931	5.56571	6.53651	7.1961	7.74697	6.54356	6.21189	6.50455	6.13606	5.75943	6.03317	5.08457	5.32316	5.14419
ENTPD7	ectonucleoside triphosphate diphosphohydrolase 7 [Source:HGNC Symbol;Acc:HGNC:19745]	7.45701	7.32162	7.57528	7.00313	6.83203	7.1842	7.23046	7.03292	7.30264	7.28251	7.52338	7.47748	7.42464	7.18859	7.25363
CCT7	chaperonin containing TCP1, subunit 7 (eta) [Source:HGNC Symbol;Acc:HGNC:1622]	10.9915	10.7458	11.0084	10.6501	10.5437	10.6716	10.9958	10.9851	10.8964	10.8788	11.0987	10.94	11.4955	11.191	11.2852
TEP1	telomerase-associated protein 1 [Source:HGNC Symbol;Acc:HGNC:11726]	10.0936	10.1067	10.2091	10.6946	10.649	10.6243	10.3033	9.83574	9.96555	9.73282	9.83976	9.94379	10.1647	10.1345	10.013
MYLPF	myosin light chain, phosphorylatable, fast skeletal muscle [Source:HGNC Symbol;Acc:HGNC:29824]	7.09282	7.24717	6.94837	8.47034	8.31803	8.19476	7.44572	7.95941	7.6075	6.96991	7.10138	7.09234	6.8777	6.9604	7.12212
JHDM1D-AS1	JHDM1D antisense RNA 1 (head to head) [Source:HGNC Symbol;Acc:HGNC:48959]	6.98118	6.97975	7.02527	7.79641	7.68387	7.77374	7.58364	8.00403	7.68602	6.81291	7.17515	7.10138	7.01725	6.53289	6.86376
C7orf55	chromosome 7 open reading frame 55 [Source:HGNC Symbol;Acc:HGNC:26946]	13.4671	13.3392	13.428	13.5872	13.6405	13.4308	13.0033	12.7428	12.9506	13.4014	13.5495	13.3601	13.3844	13.1788	13.2299
UNC50	unc-50 homolog (C. elegans) [Source:HGNC Symbol;Acc:HGNC:16046]	12.5631	12.6065	12.5105	13.1581	13.1256	13.0138	12.2108	12.2321	12.3378	12.3809	12.3906	12.3527	12.5456	12.6723	12.6817
GSTK1	glutathione S-transferase kappa 1 [Source:HGNC Symbol;Acc:HGNC:16906]	12.2589	12.288	12.2378	13.0635	13.1249	12.7391	12.6378	12.9619	12.9999	12.3071	12.5443	12.5701	12.0244	12.1281	12.2376
SPAG8	sperm associated antigen 8 [Source:HGNC Symbol;Acc:HGNC:14105]	7.96867	7.93928	8.22874	9.25653	9.64618	9.57424	8.20668	7.91595	8.02294	7.99403	7.88549	7.94634	8.68996	8.39202	8.43021
CTC-308K20.1		7.16365	7.22345	7.27507	7.88736	7.37568	7.84221	7.49012	7.212	7.15125	6.94291	7.27776	7.09234	6.77089	6.83619	6.58931
MARK1	MAP/microtubule affinity-regulating kinase 1 [Source:HGNC Symbol;Acc:HGNC:6896]	8.93886	9.13183	9.13586	9.63831	9.76927	9.79488	9.149	9.05332	9.18856	8.70946	8.76253	8.63068	8.85761	8.64455	8.81444
HSPBAP1	HSPB (heat shock 27kDa) associated protein 1 [Source:HGNC Symbol;Acc:HGNC:16389]	9.19402	9.153	9.43955	10.3085	10.1559	10.3174	9.48546	8.96514	9.21382	9.2248	9.22882	9.17762	9.27628	9.34679	9.3064
B9D1	B9 protein domain 1 [Source:HGNC Symbol;Acc:HGNC:24123]	10.3546	10.5611	10.7733	11.4158	11.4454	11.4353	10.511	10.5087	10.6351	10.2388	10.2614	10.2136	10.6866	10.7063	10.9304
TMX3	thioredoxin-related transmembrane protein 3 [Source:HGNC Symbol;Acc:HGNC:24718]	8.78952	8.7717	8.99837	8.78595	9.32066	8.93824	8.94956	8.72176	9.09534	9.10964	8.9358	8.81436	8.6712	9.09601	9.23576
FAXDC2	fatty acid hydroxylase domain containing 2 [Source:HGNC Symbol;Acc:HGNC:1334]	5.72854	6.08722	5.84635	5.15758	5.2638	5.37385	5.62504	5.81902	5.58667	5.50455	5.56778	5.48418	5.31247	5.33985	5.53951
TTC33	tetratricopeptide repeat domain 33 [Source:HGNC Symbol;Acc:HGNC:29959]	6.59178	6.72947	6.91568	6.58154	6.57244	6.69949	6.29211	6.34046	6.41958	6.65594	6.54092	6.28897	6.70626	7.02022	7.08033
OPA1	optic atrophy 1 (autosomal dominant) [Source:HGNC Symbol;Acc:HGNC:8140]	11.9729	11.8085	12.108	11.4732	11.6097	11.7292	11.55	10.9989	11.6139	11.8963	11.6864	11.7958	12.0463	12.1648	12.2295
CADPS2	Ca++-dependent secretion activator 2 [Source:HGNC Symbol;Acc:HGNC:16018]	7.65573	7.86788	7.57867	5.99615	6.05528	6.26038	6.88209	6.71721	6.55563	6.79353	6.88431	6.70075	6.83978	6.51874	6.61839
RNF2	ring finger protein 2 [Source:HGNC Symbol;Acc:HGNC:10061]	8.41469	8.34978	8.56003	9.25436	9.06969	9.48546	8.66004	8.4626	8.66273	8.56631	8.34207	8.48656	8.43498	8.31314	8.21691
PDGFD	platelet derived growth factor D [Source:HGNC Symbol;Acc:HGNC:30620]	6.65967	6.96984	6.87512	7.05269	6.90648	7.15821	7.07803	7.31865	7.12377	6.54882	6.77636	6.72405	6.50003	6.41055	6.33904
ZEB1	zinc finger E-box binding homeobox 1 [Source:HGNC Symbol;Acc:HGNC:11642]	5.14744	5.03442	5.28372	6.29983	6.36234	6.66469	5.21299	5.10472	5.16308	6.22236	5.1539	5.14882	5.27739	4.97259	4.9705
YIPF6	Yip1 domain family, member 6 [Source:HGNC Symbol;Acc:HGNC:28304]	12.9791	12.8173	12.8556	12.3694	12.3819	12.2373	12.5372	12.4897	12.4769	12.8405	12.615	12.6559	12.9558	12.9616	12.9486
CTNS	cystinosin, lysosomal cystine transporter [Source:HGNC Symbol;Acc:HGNC:2518]	7.06505	7.07	6.89619	6.856	6.92441	6.69949	6.84449	7.51794	7.18881	7.01795	7.01516	6.93931	7.23406	7.10311	7.30264
CDH8	cadherin 8, type 2 [Source:HGNC Symbol;Acc:HGNC:1767]	6.01097	5.91139	5.99846	6.43841	5.96447	6.45187	5.91968	6.06731	6.36722	5.81189	5.90634	5.8984	5.7307	5.62969	5.68618
CEP112	centrosomal protein 112kDa [Source:HGNC Symbol;Acc:HGNC:28514]	7.4939	7.63018	7.85111	8.25207	8.1406	8.63448	7.86306	7.76306	8.05232	7.97604	7.74865	7.97813	7.24236	7.55223	7.77419
LEPREL1	leprecan-like 1 [Source:HGNC Symbol;Acc:HGNC:19317]	5.35675	5.21167	5.24706	6.34248	5.94091	5.9892	5.87205	5.92319	5.96395	5.47131	7.98862	5.3837	5.08457	4.97259	5.14419
SGTB	small glutamine-rich tetratricopeptide repeat (TPR)-containing, beta [Source:HGNC Symbol;Acc:HGNC:23567]	9.46265	9.53916	9.64795	10.0331	9.51854	9.65509	9.01969	9.1574	9.13481	9.09645	9.03842	9.11711	9.14993	9.03314	9.05522
CCL8	chemokine (C-C motif) ligand 8 [Source:HGNC Symbol;Acc:HGNC:10635]	5.61939	5.47204	5.71954	5.18036	4.95261	5.19923	5.55337	5.60228	5.57124	5.81189	5.83519	5.46798	5.58052	5.65366	5.57434
SLC2A11	solute carrier family 2 (facilitated glucose transporter), member 11 [Source:HGNC Symbol;Acc:HGNC:14239]	7.11965	7.11929	7.28309	6.68363	6.95016	6.90689	7.23569	7.26641	6.9493	7.21001	7.18059	7.17804	7.35815	7.18002	7.10704
TMEM182	transmembrane protein 182 [Source:HGNC Symbol;Acc:HGNC:26391]	6.21675	6.23209	6.54952	6.05133	6.02161	6.07924	6.17651	6.38272	6.64123	6.68252	6.39933	6.2079	6.44276	6.41055	6.48583
LCP1	lymphocyte cytosolic protein 1 (L-plastin) [Source:HGNC Symbol;Acc:HGNC:6528]	13.3661	13.387	13.3263	11.6527	11.7937	12.0084	12.8941	12.9608	13.017	13.2757	13.1556	13.1463	13.6272	13.4021	13.5253
RDH10	retinol dehydrogenase 10 (all-trans) [Source:HGNC Symbol;Acc:HGNC:19975]	7.54952	7.73509	7.62504	7.27252	7.2897	7.05331	7.30202	7.34863	7.47463	7.32244	7.27358	7.48382	8.11226	7.9034	8.05608
TM9SF4	transmembrane 9 superfamily protein member 4 [Source:HGNC Symbol;Acc:HGNC:30797]	9.77264	9.80761	9.88964	10.2454	10.0295	9.85004	9.87517	10.1402	10.2506	9.57772	9.66074	9.71836	9.57746	9.58129	9.72993
ABHD15	abhydrolase domain containing 15 [Source:HGNC Symbol;Acc:HGNC:26971]	7.517	7.54768	7.84862	8.39729	8.06174	8.5249	7.9073	7.45313	7.86945	7.89185	7.6758	7.80472	7.77261	7.50274	7.46092
ATP8A1	ATPase, aminophospholipid transporter (APLT), class I, type 8A, member 1 [Source:HGNC Symbol;Acc:HGNC:13531]	5.4144	5.19923	5.28372	5.0264	5.18623	5.31865	5.74545	5.35114	5.28372	5.42321	5.47647	5.58769	5.40321	5.49295	5.86559
SUMO1	small ubiquitin-like modifier 1 [Source:HGNC Symbol;Acc:HGNC:12502]	8.64656	8.48226	9.1071	8.98823	9.22945	9.52685	9.01602	8.71972	9.08	8.92279	8.8372	9.00096	8.57891	8.83375	8.84647
CAMK2D	calcium/calmodulin-dependent protein kinase II delta [Source:HGNC Symbol;Acc:HGNC:1462]	10.1177	9.86993	10.153	9.92727	10.0744	9.63438	9.57644	9.54402	9.44353	9.23979	8.90159	8.97591	9.35708	9.1479	9.37838
IYD	iodotyrosine deiodinase [Source:HGNC Symbol;Acc:HGNC:21071]	8.22882	8.10042	8.27848	6.29983	6.46705	7.1747	8.33389	8.0235	7.88729	8.2331	8.33524	8.42312	8.1871	7.76728	7.768
PASK	PAS domain containing serine/threonine kinase [Source:HGNC Symbol;Acc:HGNC:17270]	10.1159	10.048	10.5105	9.27356	9.71884	9.45347	10.5838	10.4993	10.7279	10.2827	10.0847	10.0602	10.2479	9.99737	10.0706
2008-03-01	membrane-associated ring finger (C3HC4) 8, E3 ubiquitin protein ligase [Source:HGNC Symbol;Acc:HGNC:23356]	10.6374	10.3345	10.7315	11.3678	11.6196	10.8826	11.0927	10.9924	11.0194	10.4188	10.4387	10.3707	10.4597	10.3742	10.6326
CCDC28A	coiled-coil domain containing 28A [Source:HGNC Symbol;Acc:HGNC:21098]	10.3626	10.345	10.5809	11.2265	11.1431	11.2178	10.3981	9.99952	10.1988	10.3849	10.2702	10.2527	10.6065	10.4253	10.2711
PLA2G7	phospholipase A2, group VII (platelet-activating factor acetylhydrolase, plasma) [Source:HGNC Symbol;Acc:HGNC:9040]	8.09965	8.08136	8.6423	8.86942	8.45892	9.08781	8.62426	7.79803	8.34672	8.3573	8.16016	8.32556	8.24461	8.28619	8.24517
SACM1L	SAC1 suppressor of actin mutations 1-like (yeast) [Source:HGNC Symbol;Acc:HGNC:17059]	9.84525	9.5915	9.55963	9.10207	9.36301	8.78463	9.24849	9.43591	9.42707	9.51577	9.30655	9.23718	9.58315	9.5761	9.88179
TBC1D9	TBC1 domain family, member 9 (with GRAM domain) [Source:HGNC Symbol;Acc:HGNC:21710]	10.6693	10.6589	10.6761	11.5036	11.7102	11.1715	11.207	10.7794	11.0938	10.9108	10.9043	10.8344	10.7923	11.0056	11.3262
LRRC16A	leucine rich repeat containing 16A [Source:HGNC Symbol;Acc:HGNC:21581]	7.98532	7.82177	8.02979	7.59907	7.8651	7.45505	7.96441	7.54908	7.72195	7.94151	7.71171	7.55533	7.6621	7.69519	7.79947
PRRT3	proline-rich transmembrane protein 3 [Source:HGNC Symbol;Acc:HGNC:26591]	10.2455	10.2466	10.2132	10.3624	10.1933	10.191	9.83253	9.77923	9.84462	9.58357	9.4056	9.41573	9.81884	9.88512	9.94114
SYT2	synaptotagmin II [Source:HGNC Symbol;Acc:HGNC:11510]	5.43045	6.06094	5.28372	9.02416	8.76061	8.82687	7.80406	7.56571	7.64635	7.3578	7.21939	7.30378	5.24317	4.95234	5.25051
TSPAN3	tetraspanin 3 [Source:HGNC Symbol;Acc:HGNC:17752]	12.3637	12.3127	12.1113	13.8364	13.8564	13.752	12.4534	12.685	12.8209	12.5256	12.2762	12.3479	12.1841	12.2032	12.2386
TDRKH	tudor and KH domain containing [Source:HGNC Symbol;Acc:HGNC:11713]	8.09537	8.211	8.03861	8.00996	8.08668	8.24344	8.36573	8.49128	8.66105	8.04141	8.2703	8.21757	8.42455	8.12958	8.20713
SLURP1	secreted LY6/PLAUR domain containing 1 [Source:HGNC Symbol;Acc:HGNC:18746]	7.13232	7.32162	7.44276	6.23209	6.41517	6.69949	7.75185	7.79803	7.68272	7.49099	7.48299	7.38665	7.20823	7.27697	7.3932
PINLYP	phospholipase A2 inhibitor and LY6/PLAUR domain containing [Source:HGNC Symbol;Acc:HGNC:44206]	6.13303	5.96105	6.14466	6.53651	6.67852	6.45187	6.04116	5.97389	5.84834	5.94171	5.85996	5.99615	6.46631	5.82395	5.80119
CDKL5	cyclin-dependent kinase-like 5 [Source:HGNC Symbol;Acc:HGNC:11411]	8.47601	8.43952	8.57231	9.82712	9.85528	9.9406	8.69997	8.18064	8.34893	8.59241	8.44341	8.61186	8.99715	8.8377	8.66032
CBWD5	COBW domain containing 5 [Source:HGNC Symbol;Acc:HGNC:24584]	13.6758	13.6856	13.7405	13.5576	13.4919	13.4953	13.5088	13.1382	13.5235	13.6171	13.581	13.4406	13.5138	13.7798	13.7403
MAP4K5	mitogen-activated protein kinase kinase kinase kinase 5 [Source:HGNC Symbol;Acc:HGNC:6867]	9.57355	9.438	9.8803	10.6489	10.5703	10.4871	9.76904	9.25725	9.6452	10.2242	10.0493	9.78431	9.56834	9.64478	9.92157
DPH3	diphthamide biosynthesis 3 [Source:HGNC Symbol;Acc:HGNC:27717]	11.2169	11.3153	11.4124	11.3109	11.2516	11.221	10.7902	10.4935	10.9014	11.0219	10.9536	10.8908	10.9749	11.3097	11.2753
ZNF135	zinc finger protein 135 [Source:HGNC Symbol;Acc:HGNC:12919]	6.27401	6.05207	6.21344	7.53138	7.19978	7.4484	6.5518	6.29148	6.66	6.14605	6.0629	6.04066	6.06756	5.67884	5.95234
MRPS22	mitochondrial ribosomal protein S22 [Source:HGNC Symbol;Acc:HGNC:14508]	12.6247	12.5693	12.622	12.0028	12.3664	12.2103	12.4733	12.032	12.5529	12.3012	12.5181	12.2953	12.4046	12.6243	12.8293
PMM1	phosphomannomutase 1 [Source:HGNC Symbol;Acc:HGNC:9114]	13.6519	13.5585	13.7388	14.2815	14.3848	14.1937	13.877	13.2998	13.6329	13.6668	13.7118	13.552	13.9343	13.7507	13.913
COPS5	COP9 signalosome subunit 5 [Source:HGNC Symbol;Acc:HGNC:2240]	13.8573	13.8765	14.1287	13.4429	13.6631	13.9927	13.971	13.6612	14.0207	14.1217	13.9361	14.0901	13.9814	13.8474	13.7725
ANO2	anoctamin 2, calcium activated chloride channel [Source:HGNC Symbol;Acc:HGNC:1183]	5.84178	5.64648	5.94863	7.48093	7.44082	7.67226	6.91832	6.46315	6.96749	5.73163	5.95367	5.6766	5.6705	6.30243	5.73132
TBXAS1	thromboxane A synthase 1 (platelet) [Source:HGNC Symbol;Acc:HGNC:11609]	7.4001	7.40185	7.1685	7.00805	6.99126	6.62878	7.32008	7.59826	7.47849	6.90771	7.14037	7.22312	6.94976	7.29629	7.07024
SIX6	SIX homeobox 6 [Source:HGNC Symbol;Acc:HGNC:10892]	5	5.14697	5.0274	6.17334	5.94091	6.19833	5.27612	5.31371	5.65496	4.90525	5.38017	5.48418	5.37148	5.43273	5.67114
CTH	cystathionine gamma-lyase [Source:HGNC Symbol;Acc:HGNC:2501]	8.62979	8.66137	8.46927	8.03967	7.768	8.02913	7.80027	8.03655	8.08629	7.90737	8.06594	8.15231	8.61759	8.18881	8.32883
MCFD2	multiple coagulation factor deficiency 2 [Source:HGNC Symbol;Acc:HGNC:18451]	10.7821	10.75	10.8463	10.3954	10.2726	10.2714	10.3323	10.2504	10.2478	10.311	10.2619	10.2824	10.4478	10.7332	10.6027
WBP1L	WW domain binding protein 1-like [Source:HGNC Symbol;Acc:HGNC:23510]	12.2286	12.3237	12.6356	13.1097	13.1256	13.1856	12.7693	12.4904	12.4557	12.4628	12.2945	12.2769	12.4334	12.3329	12.3379
ZNF461	zinc finger protein 461 [Source:HGNC Symbol;Acc:HGNC:21629]	6.4993	6.53315	6.54303	6.98688	6.87064	7.25824	6.36672	6.09059	6.43558	6.74956	6.36652	6.42168	6.52863	6.49149	6.45364
SIPA1L3	signal-induced proliferation-associated 1 like 3 [Source:HGNC Symbol;Acc:HGNC:23801]	8.40558	8.23068	8.25894	8.37923	8.50075	8.44812	8.91364	9.13661	9.08411	8.64336	8.39675	8.67214	8.82774	8.46394	8.66989
ITFG2	integrin alpha FG-GAP repeat containing 2 [Source:HGNC Symbol;Acc:HGNC:30879]	10.0209	9.94604	9.88813	10.4328	10.4669	10.3259	9.84962	9.73431	9.52819	10.1643	10.0343	10.1291	10.3367	10.43	10.2388
CRYZL1	crystallin, zeta (quinone reductase)-like 1 [Source:HGNC Symbol;Acc:HGNC:2420]	10.2521	10.1455	10.1601	9.48866	9.61462	9.37064	9.77748	9.55028	9.99878	9.74996	9.71884	9.6994	10.0204	10.286	10.2475
ACAT1	acetyl-CoA acetyltransferase 1 [Source:HGNC Symbol;Acc:HGNC:93]	14.14	13.9666	14.2703	14.1205	13.9875	13.89	13.8442	13.607	13.8019	14.0127	13.8343	13.898	14.2679	14.3546	14.3138
ZNF287	zinc finger protein 287 [Source:HGNC Symbol;Acc:HGNC:13502]	7.63753	7.62197	7.88223	8.55624	8.37815	8.95529	7.91415	7.45724	7.84199	7.72649	7.61872	7.83612	7.5776	7.80376	7.63778
DOPEY2;CBR3;CBR3-AS1	dopey family member 2 [Source:HGNC Symbol;Acc:HGNC:1291];carbonyl reductase 3 [Source:HGNC Symbol;Acc:HGNC:1549];CBR3 antisense RNA 1 [Source:HGNC Symbol;Acc:HGNC:43664]	8.33025	8.55324	8.24388	7.24901	7.69989	7.46492	8.53371	8.99189	8.98231	8.34883	8.4503	8.30637	8.26875	8.51169	8.63522
PTGES3L	prostaglandin E synthase 3 (cytosolic)-like [Source:HGNC Symbol;Acc:HGNC:43943]	7.32969	7.35985	7.57528	7.81148	7.97874	8.31546	8.24871	7.8326	8.1167	7.71081	7.58146	7.85437	7.17855	6.84199	6.84428
PPP6C	protein phosphatase 6, catalytic subunit [Source:HGNC Symbol;Acc:HGNC:9323]	10.3113	10.3166	10.3647	9.89965	9.57974	9.95788	10.0438	10.2486	10.0402	10.3256	10.3155	10.444	10.4572	10.0243	9.94561
VWDE	von Willebrand factor D and EGF domains [Source:HGNC Symbol;Acc:HGNC:21897]	7.47112	7.63679	7.74857	7.48093	7.51148	7.74941	7.42178	6.86045	7.57923	7.51148	7.6758	7.5241	6.93864	7.38017	7.20912
PKIG	protein kinase (cAMP-dependent, catalytic) inhibitor gamma [Source:HGNC Symbol;Acc:HGNC:9019]	10.3795	10.5041	10.3308	11.0799	11.176	11.253	10.8271	10.9374	10.9475	10.3776	10.4968	10.4245	10.5612	10.503	10.4206
ZXDA	zinc finger, X-linked, duplicated A [Source:HGNC Symbol;Acc:HGNC:13198]	6.72467	6.78939	6.99023	6.59025	6.23927	6.60514	6.78775	6.64139	7.08686	6.76344	6.59399	6.8625	6.93275	6.88632	6.83949
GPR3	G protein-coupled receptor 3 [Source:HGNC Symbol;Acc:HGNC:4484]	5.71768	6.09492	5.59314	5.74514	5.71081	5.94118	5.53916	6.19945	5.98713	5.6782	6.21432	5.85487	5.63167	5.90279	5.57434
NPTXR	neuronal pentraxin receptor [Source:HGNC Symbol;Acc:HGNC:7954]	6.98649	6.87463	6.70485	7.12893	7.24328	6.91221	6.70469	7.11054	6.76185	6.64172	6.56986	6.55772	6.69412	6.94996	6.59568
PRDM11;CTD-2560E9.3	PR domain containing 11 [Source:HGNC Symbol;Acc:HGNC:13996];	5.92238	6.15987	6.03717	6.64205	6.72188	7.07985	6.29211	6.11351	6.3017	5.82395	5.99846	5.98713	5.90826	6.09396	5.86559
TMCC1	transmembrane and coiled-coil domain family 1 [Source:HGNC Symbol;Acc:HGNC:29116]	8.73194	8.5635	8.98991	9.63407	9.9304	10.1534	10.1191	9.47806	9.50824	9.62294	9.50656	9.41701	9.02325	8.66493	8.89447
A2ML1	alpha-2-macroglobulin-like 1 [Source:HGNC Symbol;Acc:HGNC:23336]	8.39061	8.2422	8.59674	6.64205	6.85798	7.34036	8.49622	7.83612	8.20285	8.6416	8.43532	8.66584	9.09731	8.7312	8.56748
NFYB	nuclear transcription factor Y, beta [Source:HGNC Symbol;Acc:HGNC:7805]	11.1263	11.1232	11.6834	11.1224	11.4347	11.5513	11.0935	10.7207	11.1973	11.6106	11.4546	11.5274	11.302	11.471	11.6806
ARID4A	AT rich interactive domain 4A (RBP1-like) [Source:HGNC Symbol;Acc:HGNC:9885]	7.94664	8.29384	8.60746	8.48864	8.71261	8.90785	8.29049	8.08608	8.21341	8.41771	8.43903	8.36269	7.52783	8.10579	8.28585
TBC1D32	TBC1 domain family, member 32 [Source:HGNC Symbol;Acc:HGNC:21485]	7.59424	7.67812	7.84862	8.31458	9.00562	8.75622	7.79042	7.68028	7.82557	8.03655	8.03098	7.89223	7.65195	7.66647	7.83856
OAT	ornithine aminotransferase [Source:HGNC Symbol;Acc:HGNC:8091]	9.3692	9.3417	9.39536	9.87723	9.91234	10.1479	9.79737	9.49584	9.84124	9.77586	9.62847	9.7317	9.25953	9.21862	9.14917
RINT1	RAD50 interactor 1 [Source:HGNC Symbol;Acc:HGNC:21876]	10.8098	10.7241	10.9105	10.2245	10.3103	10.3592	10.5389	10.1476	10.4913	10.6608	10.6993	10.683	10.9043	10.6837	10.7752
C14orf142	chromosome 14 open reading frame 142 [Source:HGNC Symbol;Acc:HGNC:20356]	9.91362	10.0002	9.97372	9.40439	9.52745	9.47181	9.91069	9.82109	10.0257	9.99245	9.82535	9.99206	9.70734	10.1252	10.2359
PAPSS1	3'-phosphoadenosine 5'-phosphosulfate synthase 1 [Source:HGNC Symbol;Acc:HGNC:8603]	11.3784	11.4099	11.4191	12.3886	12.6895	12.6855	11.9085	11.2178	11.8811	11.9057	11.8205	11.8576	11.6816	11.5266	11.5754
AK2;RP1-117O3.2	adenylate kinase 2 [Source:HGNC Symbol;Acc:HGNC:362];	6.89165	6.58974	6.84221	6.76125	6.7879	6.75063	6.75474	6.72467	6.76185	7.04023	6.87135	6.98494	6.88708	6.44068	6.51677
ZNF124	zinc finger protein 124 [Source:HGNC Symbol;Acc:HGNC:12907]	10.3382	10.1559	10.3431	11.2972	11.8016	11.1893	10.8606	10.6791	11.024	10.6933	10.5664	10.4447	10.5177	10.5532	10.5451
UBR3	ubiquitin protein ligase E3 component n-recognin 3 (putative) [Source:HGNC Symbol;Acc:HGNC:30467]	8.49604	8.5597	8.45528	8.37133	8.32295	8.79179	8.19083	8.22013	8.07639	8.37501	8.20363	8.50829	8.55372	8.46589	8.48116
FZD1	frizzled class receptor 1 [Source:HGNC Symbol;Acc:HGNC:4038]	10.1227	10.0981	10.1144	10.5844	10.4369	10.3085	10.2049	9.8621	10.4153	9.95662	9.85311	9.73321	9.99065	9.89653	9.99744
FRMD3	FERM domain containing 3 [Source:HGNC Symbol;Acc:HGNC:24125]	6.65317	6.97975	6.69839	7.43131	7.30285	7.32551	7.55677	7.26641	7.57244	6.8784	7.09689	6.72931	6.78805	6.7433	6.78716
ATG13	autophagy related 13 [Source:HGNC Symbol;Acc:HGNC:29091]	12.0294	11.8884	12.1803	12.4392	12.439	12.453	12.3455	12.0623	11.9197	11.8689	11.9736	11.9427	11.9419	11.6314	11.5896
GOLT1B	golgi transport 1B [Source:HGNC Symbol;Acc:HGNC:20175]	9.88188	9.8371	9.88964	9.28035	9.55162	9.05087	9.58944	9.38794	9.53828	9.32605	9.74122	9.45873	9.52954	9.86338	9.82413
TAOK3	TAO kinase 3 [Source:HGNC Symbol;Acc:HGNC:18133]	13.0128	12.9695	13.196	12.3934	12.0915	12.1692	11.915	11.5635	11.7055	12.4956	12.3169	12.3459	12.7259	12.5848	12.561
TMEM86A	transmembrane protein 86A [Source:HGNC Symbol;Acc:HGNC:26890]	6.69063	6.85501	6.93409	8.46055	8.17762	8.67271	7.50689	7.23416	7.45654	7.08191	7.00345	7.30761	6.90361	6.71268	6.80112
OSBPL6	oxysterol binding protein-like 6 [Source:HGNC Symbol;Acc:HGNC:16388]	8.63932	8.7095	8.51465	10.2347	10.1701	10.0325	8.6352	8.6314	8.85745	8.31319	8.16958	8.15439	7.78631	7.84114	7.9133
TAPT1	transmembrane anterior posterior transformation 1 [Source:HGNC Symbol;Acc:HGNC:26887]	9.38415	9.18461	9.58069	9.75775	9.96559	10.0172	10.0656	9.5038	9.43246	9.7261	9.68427	9.64496	9.44499	9.17044	9.29424
CCSER2	coiled-coil serine-rich protein 2 [Source:HGNC Symbol;Acc:HGNC:29197]	10.8433	10.5611	10.5374	11.7267	11.9571	11.4803	11.0147	10.8895	11.2171	10.9594	10.5942	10.551	10.3053	10.8272	10.8636
FER1L4	fer-1-like family member 4, pseudogene (functional) [Source:HGNC Symbol;Acc:HGNC:15801]	10.309	10.4403	10.4203	10.8354	11.1358	10.9092	10.7604	10.8578	10.6894	10.5876	10.5515	10.5127	10.24	10.275	10.3751
C3orf67	chromosome 3 open reading frame 67 [Source:HGNC Symbol;Acc:HGNC:24763]	7.36254	7.35985	7.60261	8.30503	8.15723	8.52814	7.29133	7.16525	7.39991	7.23775	7.11114	7.30004	7.0877	7.05121	7.0599
IRX5	iroquois homeobox 5 [Source:HGNC Symbol;Acc:HGNC:14361]	10.2324	10.2392	10.2501	11.5921	11.6614	11.5209	10.9005	10.7045	10.9614	10.6288	10.3562	10.2835	10.7257	10.5385	10.4588
OSMR	oncostatin M receptor [Source:HGNC Symbol;Acc:HGNC:8507]	7.16365	7.15815	7.32857	8.6635	8.25782	8.72661	7.85664	7.71892	7.55886	7.91296	7.60261	7.47117	7.52783	7.18859	7.34601
ANO7	anoctamin 7 [Source:HGNC Symbol;Acc:HGNC:31677]	6.03967	6.34409	5.8349	6.9361	6.37997	6.66469	6.39446	6.49131	6.19218	5.87372	6.46278	6.01427	5.86756	5.79796	5.52142
FER1L6	fer-1-like family member 6 [Source:HGNC Symbol;Acc:HGNC:28065]	5.06707	5.11327	5.16491	5.15758	5.00102	5.4403	4.93503	5.06119	4.8726	5.07195	5.06511	5.08891	5.08457	5.46427	5.25051
ATXN1	ataxin 1 [Source:HGNC Symbol;Acc:HGNC:10548]	5.4144	5.47204	5.71954	6.4314	6.11871	6.27676	5.77179	5.62005	5.2638	5.47131	5.34712	5.52142	5.7307	5.46427	5.70107
VPS36	vacuolar protein sorting 36 homolog (S. cerevisiae) [Source:HGNC Symbol;Acc:HGNC:20312]	9.20895	9.2599	9.27221	10.1301	10.161	9.98332	9.6502	9.36962	9.76365	9.32428	9.1385	9.22135	9.04703	9.20703	9.2056
ST7;AC002542.2;ST7-OT3_3;ST7-OT3_2	suppression of tumorigenicity 7 [Source:HGNC Symbol;Acc:HGNC:11351];;ST7 overlapping transcript 3 conserved region 3 [Source:RFAM;Acc:RF02185];ST7 overlapping transcript 3 conserved region 2 [Source:RFAM;Acc:RF02184]	6.47297	6.18307	6.36672	5.89234	6.06511	6.09588	6.04116	6.11351	6.28393	5.97728	5.99846	5.95895	6.41536	6.34873	6.40321
ZNF564;CTD-2192J16.20	zinc finger protein 564 [Source:HGNC Symbol;Acc:HGNC:31106];	8.30585	8.6537	8.59674	9.50462	9.23048	9.65056	8.99403	8.89144	8.87802	8.6804	8.74751	8.70536	8.3949	8.34233	8.44035
GKAP1	G kinase anchoring protein 1 [Source:HGNC Symbol;Acc:HGNC:17496]	9.11612	9.12971	9.53561	8.69817	8.86751	9.28807	9.2875	8.75485	9.2112	9.53209	9.38919	9.51062	9.65939	9.85696	9.97765
SGSM2	small G protein signaling modulator 2 [Source:HGNC Symbol;Acc:HGNC:29026]	12.2956	12.223	12.057	12.8869	13.0224	12.8934	12.5006	12.4709	12.3388	12.2826	12.004	12.1541	12.1477	12.2277	12.1526
USP31	ubiquitin specific peptidase 31 [Source:HGNC Symbol;Acc:HGNC:20060]	9.17277	9.15987	9.39228	8.64545	8.53293	8.87591	9.46939	8.95234	8.98775	9.48935	9.3978	9.58101	9.59236	9.28308	9.29879
GDF2	growth differentiation factor 2 [Source:HGNC Symbol;Acc:HGNC:4217]	5.0434	5.33498	5.24706	5.11563	4.90087	5.09851	5.15528	5.01224	5.46352	4.80325	5.06511	5.1109	5.04539	5.30793	4.91017
SNORD41	small nucleolar RNA, C/D box 41 [Source:HGNC Symbol;Acc:HGNC:10179]	6.32254	6.2561	6.49094	7.04725	7.03879	7.49658	6.70469	6.76291	6.90333	6.74956	6.69997	6.9192	6.64287	6.44068	6.33132
DMTF1	cyclin D binding myb-like transcription factor 1 [Source:HGNC Symbol;Acc:HGNC:14603]	10.2797	10.4931	10.0158	10.0041	10.397	10.7406	9.84699	9.73431	9.50824	9.80062	9.91807	9.89947	9.8996	10.1188	9.47615
STAU2	staufen double-stranded RNA binding protein 2 [Source:HGNC Symbol;Acc:HGNC:11371]	8.84901	8.57865	8.70367	8.46297	8.56634	8.40112	8.59322	8.68413	8.83874	8.87694	8.72943	8.6814	8.94068	9.22082	9.13824
CTSF	cathepsin F [Source:HGNC Symbol;Acc:HGNC:2531]	7.45701	7.45976	7.28309	9.0373	8.36164	8.51821	7.45027	7.9022	7.89254	7.47241	7.77703	7.70312	7.94691	7.65675	7.80918
C12orf4	chromosome 12 open reading frame 4 [Source:HGNC Symbol;Acc:HGNC:1184]	8.15482	8.23455	8.41262	8.40678	8.46839	8.26519	8.28588	8.1574	8.32867	8.4265	8.36404	8.27263	8.13955	8.19962	8.44243
CAPRIN2	caprin family member 2 [Source:HGNC Symbol;Acc:HGNC:21259]	10.3932	10.3018	10.4977	10.6191	10.7884	11.1026	10.9515	10.5611	10.5517	10.7902	10.8333	11.0341	10.2088	10.1316	10.1957
PPP1R36	protein phosphatase 1, regulatory subunit 36 [Source:HGNC Symbol;Acc:HGNC:20097]	6.03967	6.23209	6.29148	6.97468	6.91893	7.02589	6.36672	6.07827	6.48198	5.99974	6.10496	5.83548	5.69475	5.64254	6.00945
POLD4;AP003419.11	polymerase (DNA-directed), delta 4, accessory subunit [Source:HGNC Symbol;Acc:HGNC:14106];	13.5886	13.8756	13.7465	14.7333	14.3038	14.3925	13.746	13.8919	13.8474	13.5273	13.5847	13.5502	13.2484	13.2034	13.4234
PMPCB	peptidase (mitochondrial processing) beta [Source:HGNC Symbol;Acc:HGNC:9119]	14.3273	14.2948	14.4864	14.2285	14.1463	14.3918	14.2171	13.7721	14.044	14.4674	14.2313	14.2546	14.6497	14.4432	14.4594
ADAM32	ADAM metallopeptidase domain 32 [Source:HGNC Symbol;Acc:HGNC:15479]	5.68076	4.99692	5.73194	5.65105	5.94091	6.10567	6.7307	5.10472	5.35835	5.45682	5.19833	5.20324	5.25824	5.06462	5.14419
CDNF	cerebral dopamine neurotrophic factor [Source:HGNC Symbol;Acc:HGNC:24913]	7.44228	7.32162	7.03705	7.80816	7.73086	7.59966	7.22504	7.25535	7.31921	6.99602	7.18668	6.93463	7.38812	7.54611	7.23656
BARX2	BARX homeobox 2 [Source:HGNC Symbol;Acc:HGNC:956]	6.00128	6.17561	6.18803	6.51964	6.43292	6.35204	6.89413	6.6655	6.80999	6.02035	6.11374	5.99615	5.68108	5.59042	5.48583
STK40	serine/threonine kinase 40 [Source:HGNC Symbol;Acc:HGNC:21373]	13.6969	13.592	13.8116	12.9108	13.067	13.2931	13.8409	13.4793	13.5333	13.6764	13.7249	13.6342	13.4833	13.0037	13.2738
ODF3B	outer dense fiber of sperm tails 3B [Source:HGNC Symbol;Acc:HGNC:34388]	9.87961	9.94288	9.97372	10.4395	10.4245	10.4053	10.2336	10.4153	10.2161	9.59342	9.65531	9.71774	9.72394	10.0324	10.0214
ICA1	islet cell autoantigen 1, 69kDa [Source:HGNC Symbol;Acc:HGNC:5343]	12.357	12.2476	12.5806	10.5599	11.3819	11.513	12.7422	12.561	12.5257	12.749	12.6319	12.743	12.8573	12.6279	12.8127
ZNF77	zinc finger protein 77 [Source:HGNC Symbol;Acc:HGNC:13150]	7.11114	7.18746	7.1685	6.51964	6.73563	6.75587	7.11232	7.08722	6.9493	6.81873	6.89592	6.93463	7.24696	7.21399	7.45663
FSD1L	fibronectin type III and SPRY domain containing 1-like [Source:HGNC Symbol;Acc:HGNC:13753]	6.95142	6.91927	7.26044	6.32582	6.27634	6.53032	6.7307	6.65756	6.51211	6.89633	6.70736	6.76246	6.90853	7.06057	7.24555
ARL1	ADP-ribosylation factor-like 1 [Source:HGNC Symbol;Acc:HGNC:692]	12.8579	12.9703	13.0033	12.2462	12.2756	12.3649	12.4575	12.6585	12.8385	12.8397	12.8922	12.9619	12.9863	13.1904	13.2364
IHH	indian hedgehog [Source:HGNC Symbol;Acc:HGNC:5956]	5.76547	5.69254	5.60598	8.08405	8.07097	8.05312	7.65183	7.42579	7.36174	6.12459	5.78553	5.69855	5.39076	5.20101	5.0865
CEP63	centrosomal protein 63kDa [Source:HGNC Symbol;Acc:HGNC:25815]	11.3694	11.5345	11.6804	11.5312	11.5411	11.2732	11.0071	11.1351	11.2116	11.6985	11.4057	11.3994	11.285	11.3482	11.7338
DIMT1	DIM1 dimethyladenosine transferase 1 homolog (S. cerevisiae) [Source:HGNC Symbol;Acc:HGNC:30217]	10.5899	10.51	10.3731	10.0131	10.0438	9.88646	10.1342	10.226	10.3185	10.1769	10.0763	10.0623	10.3375	10.4991	10.4315
OCRL	oculocerebrorenal syndrome of Lowe [Source:HGNC Symbol;Acc:HGNC:8108]	11.0622	10.905	10.8411	12.2026	12.2082	11.9463	11.2044	11.1483	11.3027	11.0105	10.8545	10.961	10.9052	11.0069	10.9983
OR5AP2	olfactory receptor, family 5, subfamily AP, member 2 [Source:HGNC Symbol;Acc:HGNC:15258]	4.8726	4.61605	4.71487	4.74085	4.66921	4.41324	4.62869	4.65561	4.70987	4.85515	4.29671	4.51498	4.91126	4.99538	4.78968
DCUN1D4	DCN1, defective in cullin neddylation 1, domain containing 4 [Source:HGNC Symbol;Acc:HGNC:28998]	9.4567	9.65959	9.53561	9.98238	9.89692	10.3498	9.56912	9.24855	9.50903	9.68686	9.61884	9.65761	9.14187	9.26974	9.24669
SPATA13	spermatogenesis associated 13 [Source:HGNC Symbol;Acc:HGNC:23222]	10.8878	10.7417	10.7131	11.0619	11.3158	11.2348	11.1156	10.3479	10.9384	11.179	11.0305	11.0478	11.2611	11.5612	11.481
MYL5	myosin, light chain 5, regulatory [Source:HGNC Symbol;Acc:HGNC:7586]	12.0671	12.1949	11.9149	12.8291	12.7569	12.4294	12.1007	11.9986	12.1627	11.6154	11.8356	11.6593	11.754	12.0401	12.0826
SYTL1	synaptotagmin-like 1 [Source:HGNC Symbol;Acc:HGNC:15584]	10.4526	10.5182	10.1626	10.6773	10.4212	10.4755	10.7006	11.154	10.9449	10.4853	10.7918	10.8274	10.4347	10.286	10.4132
ALG8	ALG8, alpha-1,3-glucosyltransferase [Source:HGNC Symbol;Acc:HGNC:23161]	12.2205	12.3401	12.1602	11.9204	11.8344	12.1246	12.4967	12.4971	12.4203	12.6636	12.6199	12.4974	12.425	12.1993	12.2465
KMT2E;LINC01004	lysine (K)-specific methyltransferase 2E [Source:HGNC Symbol;Acc:HGNC:18541];long intergenic non-protein coding RNA 1004 [Source:HGNC Symbol;Acc:HGNC:48961]	5.79648	5.82105	6.19588	6.23209	6.11042	6.1914	6.23547	6.19945	6.35134	5.95446	5.88209	6.24177	5.92832	5.85953	5.70107
FGGY;RP4-782L23.2	FGGY carbohydrate kinase domain containing [Source:HGNC Symbol;Acc:HGNC:25610];	9.52214	9.60914	9.32804	10.3256	10.2137	10.389	9.8863	9.76282	9.71169	9.30289	9.46094	9.35361	9.38176	9.41771	9.08568
GTDC1	glycosyltransferase-like domain containing 1 [Source:HGNC Symbol;Acc:HGNC:20887]	8.18589	8.04582	8.14749	8.88427	9.00562	8.90226	8.27247	8.07982	8.4699	8.19755	8.06149	8.21396	8.15956	8.30668	8.34659
C2orf82	chromosome 2 open reading frame 82 [Source:HGNC Symbol;Acc:HGNC:33763]	7.54676	7.74781	7.61463	8.14957	7.82792	8.02913	7.98965	8.18341	7.83877	7.38282	7.64599	7.55533	7.53413	7.55223	7.5871
RNF103	ring finger protein 103 [Source:HGNC Symbol;Acc:HGNC:12859]	11.4507	11.3722	11.4486	11.2356	11.1078	11.4292	11.445	11.3778	11.4353	11.6519	11.392	11.5412	11.3869	10.7232	11
RYR2	ryanodine receptor 2 (cardiac) [Source:HGNC Symbol;Acc:HGNC:10484]	7.17243	7.07	7.15976	6.72761	7.1961	6.74514	7.46622	7.19984	6.89275	7.37499	7.50473	7.49812	7.01725	6.86461	7.07024
COPS4	COP9 signalosome subunit 4 [Source:HGNC Symbol;Acc:HGNC:16702]	10.4471	10.25	10.3073	10.2181	10.184	10.0631	9.95441	9.89902	10.0909	10.2112	10.0402	9.91432	10.2787	10.4967	10.4895
KIF1B	kinesin family member 1B [Source:HGNC Symbol;Acc:HGNC:16636]	9.79816	9.65714	9.84422	10.9472	10.7679	11.0238	10.3879	9.7254	9.98375	10.2781	10.2691	10.3439	10.1126	10.0829	10.0182
TLX2;DQX1	T-cell leukemia homeobox 2 [Source:HGNC Symbol;Acc:HGNC:5057];DEAQ box RNA-dependent ATPase 1 [Source:HGNC Symbol;Acc:HGNC:20410]	6.57932	6.79442	6.49094	7.39971	7.40388	7.24231	6.14489	6.43709	6.74712	6.26038	6.58547	6.53244	6.70626	6.46352	6.40321
METAP1D	methionyl aminopeptidase type 1D (mitochondrial) [Source:HGNC Symbol;Acc:HGNC:32583]	6.99062	6.90374	7.26044	6.61354	6.59449	6.82148	7.18623	6.93998	7.02085	7.15534	6.9817	7.11929	7.23775	7.25277	7.24122
TRIM10	tripartite motif containing 10 [Source:HGNC Symbol;Acc:HGNC:10072]	5.81902	5.90155	6.76004	5.35675	5.2638	5.55738	5.74545	5.70893	5.73563	5.73163	5.73533	5.79175	5.94837	5.77509	5.38958
TGM2	transglutaminase 2 [Source:HGNC Symbol;Acc:HGNC:11778]	5.54022	5.33498	5.53916	6.26998	6.09683	6.1914	6.34893	5.94784	6.36194	5.90962	5.90634	5.8761	5.37148	5.21829	5.50166
SPATA6	spermatogenesis associated 6 [Source:HGNC Symbol;Acc:HGNC:18309]	7.02753	6.89489	6.46482	7.79965	7.51148	7.4296	6.69111	6.76291	6.83332	6.73625	6.67331	6.67852	6.70626	6.83001	7.01484
SNN	stannin [Source:HGNC Symbol;Acc:HGNC:11149]	10.8941	11.0442	10.9649	11.9108	11.6481	11.9122	10.9933	10.7382	10.9614	10.7494	10.8019	10.7836	11.0068	10.7458	10.829
GPR37L1	G protein-coupled receptor 37 like 1 [Source:HGNC Symbol;Acc:HGNC:14923]	5.55354	5.5733	5.43425	5.22093	5.3931	5.55738	5.62504	5.62005	5.57124	5.25782	5.19833	5.53386	5.63167	5.95763	5.62405
CPEB2	cytoplasmic polyadenylation element binding protein 2 [Source:HGNC Symbol;Acc:HGNC:21745]	5.25395	5.42053	5.41939	5.48747	5.28372	5.28834	5.2531	5.23406	5.30503	5.50455	5.23797	5.20324	5.22619	5.12365	5.0865
SNORD8	small nucleolar RNA, C/D box 8 [Source:HGNC Symbol;Acc:HGNC:20159]	7.83913	7.68897	8.03405	8.92774	9.06746	8.98617	8.62263	8.6248	8.74256	8.23029	8.13501	8.23786	8.25733	7.9364	8.16628
TPGS2	tubulin polyglutamylase complex subunit 2 [Source:HGNC Symbol;Acc:HGNC:24561]	10.9883	10.976	11.2621	10.6851	10.6316	10.7809	11.197	11.3031	11.1527	11.4624	11.4747	11.4578	11.6126	11.2404	11.3455
NPL	N-acetylneuraminate pyruvate lyase (dihydrodipicolinate synthase) [Source:HGNC Symbol;Acc:HGNC:16781]	6.97167	7.11929	7.32541	6.64205	6.75413	6.77845	6.83877	6.49131	6.68028	7.09192	7.12471	7.25814	7.67106	7.36483	7.39729
CATSPER3	cation channel, sperm associated 3 [Source:HGNC Symbol;Acc:HGNC:20819]	6.70154	7.01491	6.98131	6.72234	6.81829	6.88125	6.94385	6.70209	7.10263	6.65594	6.62969	7.11929	6.94976	7.40311	7.42931
SNX14	sorting nexin 14 [Source:HGNC Symbol;Acc:HGNC:14977]	10.2797	10.2191	10.4108	10.1661	9.90278	10.2069	9.8998	9.46049	9.98108	10.2682	10.1114	10.079	10.31	10.1278	10.2384
KIN	Kin17 DNA and RNA binding protein [Source:HGNC Symbol;Acc:HGNC:6327]	9.43863	9.46965	9.87449	9.09186	9.50651	9.73547	9.53218	9.098	9.41635	9.84178	9.73986	9.7209	9.31354	9.70177	9.8253
CRIPT	cysteine-rich PDZ-binding protein [Source:HGNC Symbol;Acc:HGNC:14312]	10.4166	10.5371	10.6121	11.1812	11.086	10.9347	10.4595	10.4202	10.72	10.4383	10.3795	10.3702	10.3897	10.5875	10.842
EYA3	EYA transcriptional coactivator and phosphatase 3 [Source:HGNC Symbol;Acc:HGNC:3521]	5.88181	5.73779	6.03717	6.00741	5.5031	5.65333	5.84691	5.75276	5.6705	5.8984	5.7083	5.81407	5.80119	5.75124	5.73132
PPP1R3E	protein phosphatase 1, regulatory subunit 3E [Source:HGNC Symbol;Acc:HGNC:14943]	7.97565	8.05565	8.04548	7.7397	7.76102	8.31546	8.51613	8.16953	8.17612	8.14822	8.11906	8.23095	7.87124	7.33366	7.61035
YPEL5	yippee-like 5 (Drosophila) [Source:HGNC Symbol;Acc:HGNC:18329]	8.94145	9.05298	8.99175	10.1914	9.98562	9.69826	9.03449	9.31023	9.07864	8.82424	8.77974	8.7892	8.99933	8.86633	8.9325
DOCK8	dedicator of cytokinesis 8 [Source:HGNC Symbol;Acc:HGNC:19191]	6.57932	6.76412	6.53757	7.44049	6.73563	7.1842	6.64705	6.28119	6.57072	6.35915	6.52534	6.5191	6.24555	6.38115	5.76004
ZFAND4	zinc finger, AN1-type domain 4 [Source:HGNC Symbol;Acc:HGNC:23504]	6.20034	5.99846	6.3362	6.82857	6.69965	6.82756	6.17651	6.09059	6.31061	6.22236	6.33031	6.46352	6.3017	6.28603	6.4369
LSMEM1	leucine-rich single-pass membrane protein 1 [Source:HGNC Symbol;Acc:HGNC:22036]	6.97167	7.08764	6.78716	7.25395	7.50685	7.63163	7.24642	6.81334	7.0363	6.82597	6.90142	6.97981	6.66743	7.05522	7.08033
WFDC3	WAP four-disulfide core domain 3 [Source:HGNC Symbol;Acc:HGNC:15957]	8.14648	8.25749	7.95964	8.47034	8.2507	8.41613	7.94661	8.323	8.03327	7.89185	8.21801	7.99808	7.88653	8.06174	7.69234
RPRD1A	regulation of nuclear pre-mRNA domain containing 1A [Source:HGNC Symbol;Acc:HGNC:25560]	9.24887	9.13527	9.45577	8.80259	8.83174	9.1997	9.31332	8.82174	9.00996	9.50725	9.32515	9.24946	9.64361	9.31631	9.38908
HDGFRP3	Hepatoma-derived growth factor-related protein 3 [Source:UniProtKB/Swiss-Prot;Acc:Q9Y3E1]	10.2031	10.1102	10.3618	11.6656	11.9582	11.3972	10.6821	10.7743	10.8779	10.2195	9.80821	9.65618	9.83034	9.9183	10.2647
POC5	POC5 centriolar protein [Source:HGNC Symbol;Acc:HGNC:26658]	8.75227	8.85281	8.75902	8.81822	8.93406	8.73742	8.62263	8.64361	8.86623	8.55086	8.63722	8.52334	8.37019	8.52859	8.58876
SCEL	sciellin [Source:HGNC Symbol;Acc:HGNC:10573]	5.52819	5.79087	5.62005	5.26124	5.18623	5.31865	5.61002	5.49295	5.24577	5.43841	5.59687	5.41247	5.24317	5.43273	5.46649
HDAC9	histone deacetylase 9 [Source:HGNC Symbol;Acc:HGNC:14065]	6.02035	5.17991	5.28372	4.88597	5.04886	5.19923	5.23797	5.01224	5.32029	5.43841	5.19833	5.32152	5.06707	5.20101	5.3451
ST7L	suppression of tumorigenicity 7 like [Source:HGNC Symbol;Acc:HGNC:18441]	9.01108	9.10181	9.21902	8.76314	8.55542	9.00897	9.12537	9.11077	9.26468	9.13203	9.06088	9.13324	9.05741	8.77938	9.00516
NMI	N-myc (and STAT) interactor [Source:HGNC Symbol;Acc:HGNC:7854]	5.21917	5.17991	5.31947	5.96211	6.05528	6.40958	5.55337	5.49295	5.6976	5.53634	5.43083	5.41247	5.24317	5.12365	5.36354
AKAP7	A kinase (PRKA) anchor protein 7 [Source:HGNC Symbol;Acc:HGNC:377]	8.26033	8.13577	8.51283	8.76664	9.19417	8.99101	8.49399	8.30414	8.63679	8.46531	8.16958	8.23786	8.44516	8.32311	8.32395
WDR45;AF196779.12	WD repeat domain 45 [Source:HGNC Symbol;Acc:HGNC:28912];Uncharacterized protein; WD repeat domain phosphoinositide-interacting protein 4 [Source:UniProtKB/TrEMBL;Acc:A6NM71]	10.9079	10.9608	10.8986	11.6383	11.3881	11.4111	11.1087	11.473	11.0271	10.7846	10.8876	10.8936	10.6557	10.5539	10.5436
ING1	inhibitor of growth family, member 1 [Source:HGNC Symbol;Acc:HGNC:6062]	8.95621	8.97778	8.96189	9.49555	9.10196	9.19471	8.90013	8.98904	9.12292	8.97777	8.95661	9.00929	8.79303	8.87309	8.76845
BRSK1	BR serine/threonine kinase 1 [Source:HGNC Symbol;Acc:HGNC:18994]	5.32111	5.11327	5.0274	6.00741	6.07633	6.0163	5.46241	5.4255	5.39583	5.21917	5.46241	5.39777	5.12694	5.49295	5.44821
AMOT	angiomotin [Source:HGNC Symbol;Acc:HGNC:17810]	7.91907	8.14527	7.96378	9.56605	9.25551	9.39451	9.03292	8.99803	9.0498	8.51261	8.66727	8.6859	8.47407	8.15551	8.1689
NUMB	numb homolog (Drosophila) [Source:HGNC Symbol;Acc:HGNC:8060]	8.05084	7.98429	8.17197	7.73232	7.73432	8.16936	8.16548	8.08915	7.98121	8.27401	8.26516	8.52156	8.31839	7.95208	8.03879
CARKD	carbohydrate kinase domain containing [Source:HGNC Symbol;Acc:HGNC:25576]	11.4315	11.4393	11.4471	11.6628	11.7222	11.5909	11.7933	11.9195	11.8958	11.3972	11.5056	11.6113	11.1986	10.9667	11.1167
BMP7	bone morphogenetic protein 7 [Source:HGNC Symbol;Acc:HGNC:1074]	5.61939	5.84378	5.856	6.03092	6.17878	6.12153	6.15551	5.76668	5.98713	6.14605	6.0629	5.8984	6.2776	6.14744	6.45364
TAF9B	TAF9B RNA polymerase II, TATA box binding protein (TBP)-associated factor, 31kDa [Source:HGNC Symbol;Acc:HGNC:17306]	11.302	11.3137	11.524	10.553	10.7781	11.0702	11.1545	11.0594	11.1015	11.3168	11.4656	11.4017	10.9744	11.1554	11.1109
ATP7A	ATPase, Cu++ transporting, alpha polypeptide [Source:HGNC Symbol;Acc:HGNC:869]	8.8234	8.61826	8.94687	9.1864	9.02991	8.85558	8.90945	8.28795	8.64756	8.78705	8.60756	8.5705	9.09068	8.82199	8.92712
SLC17A8	solute carrier family 17 (vesicular glutamate transporter), member 8 [Source:HGNC Symbol;Acc:HGNC:20151]	4.90306	4.99692	5.12036	5.28288	5.00102	5.00715	4.9892	5.14882	4.82076	5.17946	5.1109	5.1109	5.08457	5.46427	5.25051
SEC31A;THAP9-AS1	SEC31 homolog A (S. cerevisiae) [Source:HGNC Symbol;Acc:HGNC:17052];THAP9 antisense RNA 1 [Source:HGNC Symbol;Acc:HGNC:44172]	8.47204	8.3187	8.23976	7.92235	8.48754	8.49785	8.44725	8.29321	8.48629	8.83314	8.52814	8.51133	8.23297	8.51366	8.58701
NUCKS1	nuclear casein kinase and cyclin-dependent kinase substrate 1 [Source:HGNC Symbol;Acc:HGNC:29923]	15.9619	15.8841	16.0078	16.2781	16.3681	15.8522	15.8172	15.8537	15.7293	16.0565	15.7241	15.7367	15.8008	15.6638	15.921
PHKA1	phosphorylase kinase, alpha 1 (muscle) [Source:HGNC Symbol;Acc:HGNC:8925]	9.78511	10.0002	9.86678	9.14369	9.19417	9.58156	10.0226	10.1242	9.82096	9.86282	9.81611	9.99585	9.78356	9.59001	9.3174
multiple hits:PRIM2	chr3:91374235-91374295|chr6:57646098-57646158|chr6:60544895-60544955	8.25814	8.5379	8.36543	7.75329	7.61086	7.80991	7.86931	7.82893	8.04787	8.25905	8.24198	8.33214	8.16685	7.80944	7.73748
MROH8	maestro heat-like repeat family member 8 [Source:HGNC Symbol;Acc:HGNC:16125]	5.60565	5.47204	5.53916	6.65007	7.17345	7.3688	6.57657	5.72327	6.25589	6.12459	5.9629	5.97806	5.89812	5.67884	5.91398
SLC39A7;MIR219A1;RING1;HSD17B8	solute carrier family 39 (zinc transporter), member 7 [Source:HGNC Symbol;Acc:HGNC:4927];microRNA 219a-1 [Source:HGNC Symbol;Acc:HGNC:31597];ring finger protein 1 [Source:HGNC Symbol;Acc:HGNC:10018];hydroxysteroid (17-beta) dehydrogenase 8 [Source:HGNC Symbol;Acc:HGNC:3554]	12.6171	12.7062	12.7343	11.6341	11.835	12.1113	12.6938	12.7205	12.7935	12.6646	12.796	12.7085	12.5527	12.3694	12.4473
SNAPC2	small nuclear RNA activating complex, polypeptide 2, 45kDa [Source:HGNC Symbol;Acc:HGNC:11135]	10.5587	10.3834	10.2358	10.6288	10.5408	10.3162	10.8233	11.3136	10.9647	10.4335	11.1254	10.9875	10.5985	10.5397	10.6842
FAM81A	family with sequence similarity 81, member A [Source:HGNC Symbol;Acc:HGNC:28379]	7.9991	7.97415	7.91971	7.52312	7.52084	7.62865	7.78411	7.30269	7.93054	7.88017	7.75883	7.92522	8.1006	8.24911	8.3565
RIMKLA	ribosomal modification protein rimK-like family member A [Source:HGNC Symbol;Acc:HGNC:28725]	9.40753	9.55836	9.76482	7.80816	8.24774	8.76811	9.79077	9.44344	9.64231	9.7419	9.671	9.61561	9.98562	9.7365	9.62201
DHRS13	dehydrogenase/reductase (SDR family) member 13 [Source:HGNC Symbol;Acc:HGNC:28326]	11.2613	11.0933	11.5356	10.2389	10.5926	10.8826	11.6099	11.6966	11.5902	11.5762	11.6187	11.6139	11.8691	11.4996	11.6626
CUL9	cullin 9 [Source:HGNC Symbol;Acc:HGNC:15982]	10.9285	10.8921	10.98	11.8312	11.858	11.7272	11.264	10.9581	10.7472	11.1119	11.0776	10.8833	11.2981	11.2032	11.1517
PIK3C2B	phosphatidylinositol-4-phosphate 3-kinase, catalytic subunit type 2 beta [Source:HGNC Symbol;Acc:HGNC:8972]	5.70548	5.84378	5.87791	5.90333	5.86924	5.84292	6.0206	6.27252	6.05158	5.86193	5.66792	5.65203	5.90826	5.82395	5.68618
KCTD15	potassium channel tetramerization domain containing 15 [Source:HGNC Symbol;Acc:HGNC:23297]	9.39587	9.41915	9.37188	9.84086	9.54198	9.82843	9.54941	9.56838	9.12292	9.29405	9.58654	9.51931	9.42154	9.14448	8.99484
NHLRC3	NHL repeat containing 3 [Source:HGNC Symbol;Acc:HGNC:33751]	7.24544	7.18262	7.27146	6.73533	6.549	6.73871	6.84449	6.49131	7.12377	6.94291	6.80296	6.86756	7.17855	7.30761	7.23656
GRIN3A	glutamate receptor, ionotropic, N-methyl-D-aspartate 3A [Source:HGNC Symbol;Acc:HGNC:16767]	6.31474	6.75382	6.22685	6.23209	6.09683	6.54338	6.52961	6.65756	6.51981	6.2875	6.46278	6.55092	6.37859	6.08529	5.82597
FEZ1	fasciculation and elongation protein zeta 1 (zygin I) [Source:HGNC Symbol;Acc:HGNC:3659]	5.65529	5.6705	5.79175	8.88108	8.51465	8.8976	6.12647	5.97389	6.13466	5.86193	5.81145	5.72358	5.7307	5.60329	5.70107
GFRA3	GDNF family receptor alpha 3 [Source:HGNC Symbol;Acc:HGNC:4245]	7.00792	7.0383	6.65276	6.37682	6.4934	6.60514	6.81232	6.95928	6.70924	6.6684	6.86545	6.5191	6.83978	6.97533	6.33132
DENND4A	DENN/MADD domain containing 4A [Source:HGNC Symbol;Acc:HGNC:24321]	8.02684	7.95492	8.1419	7.57055	7.768	7.7786	7.6188	7.26641	7.67295	7.84827	7.8086	7.81487	8.07097	8.28619	8.27255
TMEM14A	transmembrane protein 14A [Source:HGNC Symbol;Acc:HGNC:21076]	12.9437	12.7782	12.987	12.994	13.1189	13.0303	12.7804	12.5433	12.8714	12.774	12.6132	12.7008	12.6699	12.8645	12.8558
DNASE1L3	deoxyribonuclease I-like 3 [Source:HGNC Symbol;Acc:HGNC:2959]	6.93731	6.76412	6.91568	6.45495	6.73563	6.55772	7.45757	7.50473	7.58693	7.15534	7.0634	7.03805	6.68028	6.55424	6.70312
NAT6	N-acetyltransferase 6 (GCN5-related) [Source:HGNC Symbol;Acc:HGNC:30252]	8.92066	9.05914	9.05291	9.60948	9.2325	9.50879	9.55666	9.95834	9.50513	8.66536	8.91459	9.01374	8.69111	8.57979	8.55175
NECAB2	N-terminal EF-hand calcium binding protein 2 [Source:HGNC Symbol;Acc:HGNC:23746]	4.8726	4.95578	4.90361	5.57914	5.4403	5.89234	4.81786	4.79913	4.92535	4.69349	4.87652	5.0264	5.12694	4.90416	4.85118
KDELR3	KDEL (Lys-Asp-Glu-Leu) endoplasmic reticulum protein retention receptor 3 [Source:HGNC Symbol;Acc:HGNC:6306]	7.4001	7.63679	7.28309	8.91269	8.55772	8.55258	7.92562	7.70461	8.23455	7.84827	7.84364	7.64484	7.48354	7.44115	7.34096
ANKH	ANKH inorganic pyrophosphate transport regulator [Source:HGNC Symbol;Acc:HGNC:15492]	8.33025	8.37753	8.3689	8.29298	7.95489	8.06814	8.49622	8.67427	8.64394	8.18369	8.57739	8.46941	8.19341	8.03536	8.23629
RAP1GDS1	RAP1, GTP-GDP dissociation stimulator 1 [Source:HGNC Symbol;Acc:HGNC:9859]	7.67243	7.78705	7.60261	7.0865	7.37568	7.34036	7.54395	7.80948	7.8097	7.60573	7.82177	7.79943	7.69566	7.5191	7.69234
LHPP	phospholysine phosphohistidine inorganic pyrophosphate phosphatase [Source:HGNC Symbol;Acc:HGNC:30042]	11.6504	11.7189	11.7928	13.5495	13.4569	13.3365	12.5712	12.5529	12.5712	11.895	11.8339	11.7055	11.9096	11.8328	11.8017
ADAMTS13	ADAM metallopeptidase with thrombospondin type 1 motif, 13 [Source:HGNC Symbol;Acc:HGNC:1366]	9.53919	9.77797	9.71495	11.2227	11.2372	11.3101	10.195	10.0062	9.57971	9.94101	9.93087	9.91521	9.90633	9.71824	9.80191
DNASE1L1	deoxyribonuclease I-like 1 [Source:HGNC Symbol;Acc:HGNC:2957]	11.496	11.6696	11.3715	11.0811	10.984	11.1919	11.5492	11.752	11.5511	11.4432	11.5217	11.4517	11.1617	11.0117	11.1855
ARSD	arylsulfatase D [Source:HGNC Symbol;Acc:HGNC:717]	11.662	11.7868	11.8205	12.9601	12.6493	12.7495	12.2945	12.0595	12.1759	12.0567	12.0372	11.9919	11.8968	11.8705	11.9669
C6orf203	chromosome 6 open reading frame 203 [Source:HGNC Symbol;Acc:HGNC:17971]	12.3337	12.2442	12.5646	12.1809	12.4261	12.3642	12.3166	12.1844	12.4098	12.7178	12.4392	12.5491	12.6781	12.8201	12.8106
GART	phosphoribosylglycinamide formyltransferase, phosphoribosylglycinamide synthetase, phosphoribosylaminoimidazole synthetase [Source:HGNC Symbol;Acc:HGNC:4163]	12.9315	12.9263	12.774	12.2662	12.3766	12.2827	12.8915	12.8542	12.8539	12.9833	13.0632	13.0058	13.0482	12.7142	12.8866
ZZEF1	zinc finger, ZZ-type with EF-hand domain 1 [Source:HGNC Symbol;Acc:HGNC:29027]	7.33904	7.46622	7.173	7.15884	7.10591	7.00645	7.56614	7.45313	7.26934	7.3578	7.49204	7.10138	7.65195	7.46436	7.26689
VPS4A	vacuolar protein sorting 4 homolog A (S. cerevisiae) [Source:HGNC Symbol;Acc:HGNC:13488]	10.3755	10.2219	10.357	9.85494	9.79011	10.0662	10.2873	10.4001	10.2086	10.0444	10.5686	10.4189	10.4238	10.1829	10.121
TCF20	transcription factor 20 (AR1) [Source:HGNC Symbol;Acc:HGNC:11631]	8.49998	8.27045	8.2978	8.38618	8.20554	8.28167	8.07603	7.76306	7.79124	8.22375	8.69776	8.51946	9.57746	9.37999	8.90443
TMEM187	transmembrane protein 187 [Source:HGNC Symbol;Acc:HGNC:13705]	11.4699	11.2594	11.7533	10.9025	11.0554	11.3755	11.8402	11.2673	11.5116	11.7236	11.5972	11.7087	11.9086	11.6357	11.5153
SEMA6A	sema domain, transmembrane domain (TM), and cytoplasmic domain, (semaphorin) 6A [Source:HGNC Symbol;Acc:HGNC:10738]	8.20624	8.04582	8.54151	8.68395	8.81822	8.27475	8.51836	8.44483	8.11232	8.10102	7.86503	7.95809	7.21697	7.07043	7.09083
GCLC	glutamate-cysteine ligase, catalytic subunit [Source:HGNC Symbol;Acc:HGNC:4311]	7.10269	7.12717	7.30968	6.26998	6.57244	7.07597	6.79972	6.90675	7.26934	6.97468	6.84063	6.87624	6.68761	6.58206	6.56588
GLIPR1	GLI pathogenesis-related 1 [Source:HGNC Symbol;Acc:HGNC:17001]	6.26593	6.47739	6.90004	7.01478	7.45383	7.24933	7.31144	7.41603	7.34893	7.14963	6.9817	7.17322	6.33864	6.36473	6.56588
KIAA2022	KIAA2022 [Source:HGNC Symbol;Acc:HGNC:29433]	5.4144	5.22926	5.3687	5.69285	5.48821	5.93315	5.66824	5.58769	5.55738	5.39036	5.21476	5.60059	5.20457	4.99538	5.32029
ING3	inhibitor of growth family, member 3 [Source:HGNC Symbol;Acc:HGNC:14587]	7.21228	7.15027	7.66056	7.06352	7.03879	7.1747	7.36523	7.15918	7.55886	7.49939	7.5504	7.37534	7.18262	7.19978	7.38523
ALPK2	alpha-kinase 2 [Source:HGNC Symbol;Acc:HGNC:20565]	6.0954	6.11871	6.07317	5.96211	5.6705	5.9118	6.46055	6.44558	6.70139	6.6684	6.51031	6.71237	5.55215	5.5638	5.50166
CCDC64	coiled-coil domain containing 64 [Source:HGNC Symbol;Acc:HGNC:28095]	5.65529	5.62172	5.90087	5.60699	5.53598	5.34792	5.55337	5.84691	5.6705	5.47131	5.81145	5.77029	5.52285	5.44821	5.50166
DNAJC12	DnaJ (Hsp40) homolog, subfamily C, member 12 [Source:HGNC Symbol;Acc:HGNC:28908]	10.9395	10.9183	10.8857	11.155	11.409	11.2028	11.0945	10.6765	11.293	11.2342	11.1671	10.9963	11.2269	11.6766	11.7887
PACS1	phosphofurin acidic cluster sorting protein 1 [Source:HGNC Symbol;Acc:HGNC:30032]	9.88188	9.84601	9.83587	10.3514	10.34	10.3716	10.667	11.0134	10.3938	10.082	10.1088	10.1372	8.93756	8.75033	8.92848
ZNF620	zinc finger protein 620 [Source:HGNC Symbol;Acc:HGNC:28742]	7.54352	7.48464	7.26753	6.4702	6.72188	6.28477	7.75826	7.67267	7.82557	7.69641	7.51633	7.41857	7.65894	7.81189	7.89509
ELP2	elongator acetyltransferase complex subunit 2 [Source:HGNC Symbol;Acc:HGNC:18248]	9.61943	9.72201	9.36192	9.13804	9.39146	9.0338	9.40313	9.37701	9.52481	9.30536	9.31176	9.38114	9.32537	9.30824	9.13824
TEKT5	tektin 5 [Source:HGNC Symbol;Acc:HGNC:26554]	7.29264	7.4701	7.4914	6.69095	6.67852	6.73402	7.20468	7.21763	7.20713	7.06094	7.11114	7.06646	7.11416	6.94996	6.98526
BAI2	brain-specific angiogenesis inhibitor 2 [Source:HGNC Symbol;Acc:HGNC:944]	6.25008	6.37108	6.47813	8.00996	8.01965	8.13361	7.06719	7.19504	7.18881	6.48006	6.549	6.75557	6.29253	6.2776	6.28687
ITCH	itchy E3 ubiquitin protein ligase [Source:HGNC Symbol;Acc:HGNC:13890]	9.85192	9.69399	9.92226	9.44353	9.29125	9.49404	9.41293	9.09342	9.1417	9.49622	9.44964	9.4608	9.90808	9.4641	9.342
SLC35C1	solute carrier family 35 (GDP-fucose transporter), member C1 [Source:HGNC Symbol;Acc:HGNC:20197]	10.8887	11.0793	10.9002	11.7152	11.2977	11.6036	11.5756	12.2308	11.6034	11.2416	11.383	11.4807	11.1956	10.8699	11.0012
RNF125	ring finger protein 125, E3 ubiquitin protein ligase [Source:HGNC Symbol;Acc:HGNC:21150]	7.9215	7.85819	8.09971	8.44783	8.16822	8.55258	8.34324	7.73432	7.87491	8.16359	8.10424	8.28382	8.80527	8.57571	8.64328
PRSS3	protease, serine, 3 [Source:HGNC Symbol;Acc:HGNC:9486]	5.57983	5.84378	5.48015	5.43917	5.40611	5.42969	5.39816	5.90004	5.6705	5.56571	5.62538	5.74606	6.11374	6.14744	6.20212
EFHC1	EF-hand domain (C-terminal) containing 1 [Source:HGNC Symbol;Acc:HGNC:16406]	8.80666	9.01196	8.7949	9.18746	9.41281	9.49227	8.57777	8.71081	8.7393	8.91608	8.70162	8.82806	8.1006	8.35835	8.42364
ANAPC10	anaphase promoting complex subunit 10 [Source:HGNC Symbol;Acc:HGNC:24077]	10.1379	10.2377	10.524	9.90416	9.9418	10.1182	9.87343	9.61075	9.85911	9.95458	10.0028	9.91161	9.69157	9.98418	9.89813
LPHN2	latrophilin 2 [Source:HGNC Symbol;Acc:HGNC:18582]	4.92481	4.95578	4.92535	5.7956	5.18623	5.46983	4.96421	5.06119	5.11894	5.09612	4.85175	4.73471	4.95895	4.85402	4.9705
SIRT1	sirtuin 1 [Source:HGNC Symbol;Acc:HGNC:14929]	9.24258	9.12568	9.47021	10.3277	10.2714	9.98202	9.71749	9.95143	9.49576	9.44245	9.08969	9.33714	9.20076	9.14686	9.05628
TENM3	teneurin transmembrane protein 3 [Source:HGNC Symbol;Acc:HGNC:29944]	4.62272	4.91071	4.90361	4.58428	4.66921	4.57949	4.69349	4.49476	4.90361	5.21917	4.73163	4.62538	4.69349	4.90416	4.78968
SNX1	sorting nexin 1 [Source:HGNC Symbol;Acc:HGNC:11172]	12.8379	12.7443	13.067	13.4204	13.3131	13.473	12.9814	12.9305	12.7048	13.0454	12.9882	12.9504	12.8807	12.4875	12.5306
POLR3E	polymerase (RNA) III (DNA directed) polypeptide E (80kD) [Source:HGNC Symbol;Acc:HGNC:30347]	11.2077	11.3108	11.2147	10.867	10.6631	10.8567	11.3691	11.2655	11.4375	11.3127	11.4292	11.4338	11.2748	11.0233	11.1162
AMBP	alpha-1-microglobulin/bikunin precursor [Source:HGNC Symbol;Acc:HGNC:453]	5.72854	5.90155	5.856	5.11563	5.5504	5.65333	5.62504	5.55738	5.46352	5.21917	5.59687	5.69855	5.46612	5.30793	5.50166
ZNF846	zinc finger protein 846 [Source:HGNC Symbol;Acc:HGNC:27260]	7.4939	7.69182	7.77351	8.27861	7.80765	8.15203	7.55677	7.49085	7.51288	7.55511	7.25899	7.39446	7.40997	7.21399	7.20912
ATXN10	ataxin 10 [Source:HGNC Symbol;Acc:HGNC:10549]	10.227	9.81731	10.2534	10.0032	10.025	9.96156	10.4087	10.4683	10.1836	10.2374	10.301	10.2925	10.3542	10.049	10.1385
TMEM62	transmembrane protein 62 [Source:HGNC Symbol;Acc:HGNC:26269]	9.86119	9.75743	9.84093	8.1332	8.49163	8.51821	10.06	10.1947	10.1774	9.83043	10.0021	10.0661	9.99344	9.96345	10.2152
RDH5	retinol dehydrogenase 5 (11-cis/9-cis) [Source:HGNC Symbol;Acc:HGNC:9940]	7.46445	7.53572	7.5012	7.58671	7.60186	7.59203	7.71026	7.8326	7.81934	7.74254	7.69634	7.74941	7.40262	7.00537	7.12212
BIRC5	baculoviral IAP repeat containing 5 [Source:HGNC Symbol;Acc:HGNC:593]	15.0795	15.1229	15.3702	14.577	14.4317	14.4943	15.0968	14.7139	14.9295	15.2082	15.2408	15.1858	15.3332	15.0795	15.152
ESRP1	epithelial splicing regulatory protein 1 [Source:HGNC Symbol;Acc:HGNC:25966]	10.9304	11.0161	10.9586	9.22655	9.59657	9.82963	10.8464	10.8067	10.7296	11.03	10.9406	10.9833	11.1307	10.9911	10.9354
C1orf220	chromosome 1 open reading frame 220 [Source:HGNC Symbol;Acc:HGNC:33805]	4.97468	5.27655	5.0274	6.42245	6.38547	6.38312	5.21299	5.08215	5.34005	5.42321	5.17629	5.23971	5.34308	5.30793	5.06119
BZRAP1	benzodiazepine receptor (peripheral) associated protein 1 [Source:HGNC Symbol;Acc:HGNC:16831]	6.76185	6.75382	6.74422	9.0051	8.68319	9.028	7.49821	7.51794	7.71534	7.09192	7.09168	7.13903	6.60657	6.60918	6.64082
SLC17A4	solute carrier family 17, member 4 [Source:HGNC Symbol;Acc:HGNC:10932]	5.06707	4.66921	4.82018	4.6634	4.78553	5.0274	4.90853	4.79913	5.24577	4.82972	4.90744	4.88431	4.77299	4.87596	4.53067
WARS	tryptophanyl-tRNA synthetase [Source:HGNC Symbol;Acc:HGNC:12729]	11.8147	11.8302	11.9505	11.2786	11.4111	11.5772	11.7535	11.8916	11.6565	11.5418	11.8102	11.9179	11.8196	11.5953	11.6431
MRPS12	mitochondrial ribosomal protein S12 [Source:HGNC Symbol;Acc:HGNC:10380]	8.55842	8.57139	8.71873	8.39993	8.18064	8.56536	8.90013	9.15364	9.06376	8.73832	9.03327	9.18287	8.84396	8.56311	8.65809
ATXN7L1	ataxin 7-like 1 [Source:HGNC Symbol;Acc:HGNC:22210]	8.39787	8.73352	8.30875	9.08359	8.95155	8.91866	8.70657	8.81095	8.56302	8.46111	8.69095	8.60888	8.49131	8.64088	8.2475
ARRDC4	arrestin domain containing 4 [Source:HGNC Symbol;Acc:HGNC:28087]	9.61759	9.6755	9.76036	9.29686	8.97691	9.33467	9.93788	9.55435	9.69333	9.63004	9.47024	9.60082	9.62565	9.62578	9.41495
SMPD2	sphingomyelin phosphodiesterase 2, neutral membrane (neutral sphingomyelinase) [Source:HGNC Symbol;Acc:HGNC:11121]	11.8075	11.6966	11.9728	11.6324	11.5424	11.8004	12.3948	12.3133	12.2192	11.9894	12.0362	12.2103	11.5623	11.1978	11.3355
TRAF3IP2-AS1	TRAF3IP2 antisense RNA 1 [Source:HGNC Symbol;Acc:HGNC:40005]	5.14744	5.33498	5.52285	6.16239	6.17878	6.51865	5.38213	5.31371	5.61438	5.47131	5.50779	5.3837	5.37148	5.25395	5.25051
BBS1;CTD-3074O7.11	Bardet-Biedl syndrome 1 [Source:HGNC Symbol;Acc:HGNC:966];Bardet-Biedl syndrome 1 protein [Source:UniProtKB/TrEMBL;Acc:E9PPR3]	10.0116	10.0582	10.0203	11.0186	10.93	11.1356	10.5191	10.9542	10.3949	10.1936	10.136	10.4835	10.143	9.80298	9.83187
KIAA1683	KIAA1683 [Source:HGNC Symbol;Acc:HGNC:29350]	8.74756	9.1589	8.70223	9.7182	9.97957	9.86851	10.1862	10.0253	9.76674	9.59239	9.75754	9.6813	9.57261	9.44809	9.42087
N6AMT2	N-6 adenine-specific DNA methyltransferase 2 (putative) [Source:HGNC Symbol;Acc:HGNC:27351]	11.2169	11.1488	11.3293	11.1506	11.3775	11.4119	11.7152	11.6196	11.6995	11.5865	11.8183	11.7803	11.7559	11.6979	11.8008
PPM1M	protein phosphatase, Mg2+/Mn2+ dependent, 1M [Source:HGNC Symbol;Acc:HGNC:26506]	7.76465	7.91258	7.99255	9.37998	9.27186	9.42741	8.35593	8.81626	8.6097	7.96988	8.25894	8.33435	8.27128	7.97468	8.17209
C11orf96	chromosome 11 open reading frame 96 [Source:HGNC Symbol;Acc:HGNC:38675]	5.3071	5.17991	5.16491	7.06352	7.22723	7.24933	5.52285	5.35114	5.65496	5.21917	5.0865	5.33864	5.04539	4.92535	4.93931
IL11RA	interleukin 11 receptor, alpha [Source:HGNC Symbol;Acc:HGNC:5967]	9.52214	9.55509	9.92593	11.9963	12.1439	12.2999	10.7252	10.5839	10.3585	10.0882	10.0048	10.0579	9.67309	9.21534	9.29987
PTCHD3	patched domain containing 3 [Source:HGNC Symbol;Acc:HGNC:24776]	4.53916	4.55668	4.73779	4.79027	4.84435	4.84549	4.69349	4.96105	4.70987	4.69349	4.79087	4.83519	4.77299	4.70044	4.72606
MFSD6	major facilitator superfamily domain containing 6 [Source:HGNC Symbol;Acc:HGNC:24711]	10.9625	10.8394	11.2337	10.537	10.672	10.7217	11.2288	10.7785	10.962	10.9406	10.8409	10.8282	11.4307	11.2514	11.1014
ZNF844	zinc finger protein 844 [Source:HGNC Symbol;Acc:HGNC:25932]	8.37004	8.49874	8.45528	9.01586	8.94953	8.9478	8.26796	8.27969	8.46176	8.4495	8.228	8.27045	7.95221	8.2415	8.17685
CPSF3	cleavage and polyadenylation specific factor 3, 73kDa [Source:HGNC Symbol;Acc:HGNC:2326]	8.97345	8.8884	9.04875	8.92774	8.59475	8.62903	8.53757	9.07327	8.75928	8.83019	8.85653	8.93637	9.20468	9.20919	9.37838
ZBED6CL	ZBED6 C-terminal like [Source:HGNC Symbol;Acc:HGNC:21720]	10.1442	10.0887	10.3622	10.9592	10.5506	10.7797	10.2433	9.71815	10.1988	9.98222	9.74605	9.95143	10.5154	10.3108	10.2339
GSTA4	glutathione S-transferase alpha 4 [Source:HGNC Symbol;Acc:HGNC:4629]	12.0636	12.1666	12.2793	13.0306	13.0089	13.2461	13.1482	13.1587	13.1068	12.8239	12.8625	12.8099	12.1158	12.0115	12.0454
APOBEC3F	apolipoprotein B mRNA editing enzyme, catalytic polypeptide-like 3F [Source:HGNC Symbol;Acc:HGNC:17356]	9.92719	9.85517	10.0829	10.5766	10.5961	10.4964	10.5089	10.0972	10.2471	10.0427	9.81611	9.82954	9.85742	9.72779	9.84509
BSCL2	Berardinelli-Seip congenital lipodystrophy 2 (seipin) [Source:HGNC Symbol;Acc:HGNC:15832]	12.8811	12.7219	12.8261	12.794	12.8014	12.6719	12.8734	13.4079	13.3292	12.7509	13.076	13.1924	12.8537	12.8142	12.9212
PHYHIPL	phytanoyl-CoA 2-hydroxylase interacting protein-like [Source:HGNC Symbol;Acc:HGNC:29378]	5.21917	5.36314	5.07438	5.20101	5.07438	5.13209	5.2531	5.06119	5.07438	5.17946	6.57932	5.2896	5.37148	5.3695	4.9705
CMTM8	CKLF-like MARVEL transmembrane domain containing 8 [Source:HGNC Symbol;Acc:HGNC:19179]	7.11965	7.09636	7.04085	7.48093	6.96171	7.30357	7.43363	7.40669	7.63646	7.27866	7.38586	7.47748	6.66743	6.60228	6.77449
RBBP5	retinoblastoma binding protein 5 [Source:HGNC Symbol;Acc:HGNC:9888]	7.26583	7.07888	7.23754	7.5191	7.47509	7.19201	7.31144	7.26641	7.35345	7.39884	7.12041	7.10138	7.46055	7.32643	7.4018
CEBPB	CCAAT/enhancer binding protein (C/EBP), beta [Source:HGNC Symbol;Acc:HGNC:1834]	6.28351	6.40282	6.30648	5.86952	6.25867	6.23057	6.40243	6.86045	6.13466	6.13606	6.43169	6.29587	6.39971	6.54742	6.20212
ZDHHC18	zinc finger, DHHC-type containing 18 [Source:HGNC Symbol;Acc:HGNC:20712]	7.16365	7.10317	7.11794	7.2251	6.97988	7.16296	7.00805	7.2775	7.21664	7.20546	7.47914	7.45701	7.61488	7.32643	7.45663
AHCYL2	adenosylhomocysteinase-like 2 [Source:HGNC Symbol;Acc:HGNC:22204]	9.14343	9.01112	9.52619	9.22197	9.02654	9.30743	9.14325	8.64185	9.01407	9.16396	8.86598	8.98463	9.38422	8.93289	8.93771
C19orf44	chromosome 19 open reading frame 44 [Source:HGNC Symbol;Acc:HGNC:26141]	6.48665	7.02338	6.78716	7.11918	7.01592	6.92171	6.8053	6.84706	6.89275	6.6684	6.67331	6.70075	6.90361	6.80662	6.71081
NWD1	NACHT and WD repeat domain containing 1 [Source:HGNC Symbol;Acc:HGNC:27619]	5.84178	5.88014	5.90087	5.89234	6.15067	6.39622	7.07292	6.70209	7.07225	6.80031	6.55668	6.64361	6.14929	6.03767	6.13955
RRP15	ribosomal RNA processing 15 homolog (S. cerevisiae) [Source:HGNC Symbol;Acc:HGNC:24255]	11.6099	11.5655	11.8037	10.8183	10.9964	11.2326	11.2953	11.0942	11.3762	11.4507	11.367	11.5286	11.2094	11.5599	11.5006
THOC7	THO complex 7 homolog (Drosophila) [Source:HGNC Symbol;Acc:HGNC:29874]	13.0807	13.0128	13.2902	12.8469	13.051	13.1331	12.9158	12.5266	13.0055	13.015	12.9706	13.0303	12.8239	13.2085	13.2991
OSBPL9	oxysterol binding protein-like 9 [Source:HGNC Symbol;Acc:HGNC:16386]	10.3453	10.3539	10.2063	10.8085	10.8655	10.8397	9.82515	9.755	10.1836	9.93135	9.71884	9.71505	9.75485	9.93629	10.0389
PPP3CC	protein phosphatase 3, catalytic subunit, gamma isozyme [Source:HGNC Symbol;Acc:HGNC:9316]	10.5188	10.5711	10.5755	10.4989	10.3806	10.255	10.6152	10.5451	10.8636	10.2048	10.2643	10.161	10.1481	10.2307	10.5341
GPATCH2L	G patch domain containing 2-like [Source:HGNC Symbol;Acc:HGNC:20210]	8.19252	8.077	8.2157	8.71588	8.74174	8.53492	8.1803	7.73012	7.83877	7.90409	7.96263	7.91105	7.76057	7.85455	7.68531
LYPLA1	lysophospholipase I [Source:HGNC Symbol;Acc:HGNC:6737]	11.1799	11.1507	11.327	10.2846	10.1653	10.5952	10.7153	9.82359	10.651	11.0277	10.9184	11.0094	11.2723	11.3472	11.2365
TPTE	transmembrane phosphatase with tensin homology [Source:HGNC Symbol;Acc:HGNC:12023]	5.38527	5.5733	5.64517	6.07317	6.01021	5.95234	5.63893	5.4255	5.52748	5.47131	5.23797	5.46798	5.24317	5.25395	5.57434
CASP4	caspase 4, apoptosis-related cysteine peptidase [Source:HGNC Symbol;Acc:HGNC:1505]	11.8262	11.7579	11.9081	10.6191	10.8377	10.7187	11.3143	11.0308	11.3272	11.1372	11.1557	11.1646	11.2484	11.5089	11.5093
AGFG1	ArfGAP with FG repeats 1 [Source:HGNC Symbol;Acc:HGNC:5175]	9.27645	9.2823	9.40014	9.04943	8.84763	9.21291	9.52013	9.70371	9.57164	9.74529	9.81392	9.86082	9.72736	9.31888	9.37838
SH3GLB2	SH3-domain GRB2-like endophilin B2 [Source:HGNC Symbol;Acc:HGNC:10834]	14.412	14.2703	14.232	13.4658	14.1799	13.9557	14.8443	15.3867	14.992	14.4907	14.3832	14.5453	14.3642	14.321	14.436
GLIPR1L2	GLI pathogenesis-related 1 like 2 [Source:HGNC Symbol;Acc:HGNC:28592]	5.44257	5.52427	5.46612	6.64205	6.89592	6.59924	5.96618	5.76668	5.89688	5.95446	5.47647	5.58769	5.7307	5.55005	5.57434
CREBL2	cAMP responsive element binding protein-like 2 [Source:HGNC Symbol;Acc:HGNC:2350]	11.0806	10.972	11.2543	10.8444	10.7308	10.9324	10.9759	10.4248	10.9478	11.1095	10.8503	10.9416	11.2885	11.1663	11.1504
KDELR2	KDEL (Lys-Asp-Glu-Leu) endoplasmic reticulum protein retention receptor 2 [Source:HGNC Symbol;Acc:HGNC:6305]	13.1631	13.0174	13.4208	12.7685	12.7205	13.0212	13.0548	13.4393	13.3902	13.3355	13.0742	13.1952	13.2713	12.8131	12.9684
NUDT12	nudix (nucleoside diphosphate linked moiety X)-type motif 12 [Source:HGNC Symbol;Acc:HGNC:18826]	9.70309	9.81187	10.0105	9.43252	9.26412	9.63269	9.67231	9.37437	9.44544	9.62396	9.62737	9.67111	9.42524	9.4641	9.37173
INTS10	integrator complex subunit 10 [Source:HGNC Symbol;Acc:HGNC:25548]	12.1244	12.1423	12.1994	11.2461	11.5178	11.6481	11.9947	11.5763	11.9035	11.8941	12.082	12.1537	12.0985	12.0374	11.9318
SHBG	sex hormone-binding globulin [Source:HGNC Symbol;Acc:HGNC:10839]	7.35505	7.42235	7.53731	7.89757	7.9479	7.94428	7.49012	7.44454	7.50215	7.12412	7.28645	7.27908	7.60126	7.34122	7.32019
CPS1	carbamoyl-phosphate synthase 1, mitochondrial [Source:HGNC Symbol;Acc:HGNC:2323]	10.4382	10.2034	10.1128	12.091	12.0108	11.7007	10.6858	10.7893	10.9352	10.7695	10.6186	10.611	10.924	11.0121	10.9684
ABCC8	ATP-binding cassette, sub-family C (CFTR/MRP), member 8 [Source:HGNC Symbol;Acc:HGNC:59]	8.70861	8.75044	8.56718	11.4082	11.6514	11.3561	9.95524	9.97804	9.82554	9.15835	9.25137	9.22799	8.93756	9.14686	9.13332
RP11-490M8.1		5.38527	5.43273	5.59314	6.2503	6.40437	6.32295	5.46241	5.35114	6.44238	5.40359	5.47647	5.35635	5.34308	5.52142	5.0865
VPS53	vacuolar protein sorting 53 homolog (S. cerevisiae) [Source:HGNC Symbol;Acc:HGNC:25608]	7.69127	7.51668	7.72784	7.99262	7.98965	7.81618	7.86306	7.82893	7.81626	7.84285	7.67267	7.5174	7.77261	7.45336	7.61697
PAGE1	P antigen family, member 1 (prostate associated) [Source:HGNC Symbol;Acc:HGNC:4107]	9.82708	9.93806	10.0319	9.65172	9.76771	9.82241	9.99608	9.82936	9.99651	9.96685	10.113	9.95875	10.883	11.0213	11.0419
KDM4A	lysine (K)-specific demethylase 4A [Source:HGNC Symbol;Acc:HGNC:22978]	10.7307	10.6564	11.0865	12.5414	12.3994	12.0214	11.0472	11.2328	11.156	11.0838	10.645	10.8317	11.0598	10.7972	11.0488
SERINC1	serine incorporator 1 [Source:HGNC Symbol;Acc:HGNC:13464]	8.78952	8.37556	8.86642	9.03317	9.05408	8.83791	9.00422	8.75996	8.72046	8.96263	8.73302	8.63529	8.69442	8.65024	8.57762
MYO1D	myosin ID [Source:HGNC Symbol;Acc:HGNC:7598]	9.37563	9.51614	9.47255	10.1791	9.79998	10.1376	9.92295	10.1083	9.86805	9.59707	9.63323	9.86378	9.57261	9.40429	9.2706
AP1AR	adaptor-related protein complex 1 associated regulatory protein [Source:HGNC Symbol;Acc:HGNC:28808]	8.01763	8.02687	8.46255	7.81148	8.01965	8.13941	8.0607	7.89791	8.11232	8.39285	8.228	8.24317	7.94691	8.02243	8.05608
LPGAT1	lysophosphatidylglycerol acyltransferase 1 [Source:HGNC Symbol;Acc:HGNC:28985]	9.41888	9.32101	9.34737	9.80457	9.73704	9.47944	9.32054	9.08885	9.04579	9.0001	8.73617	8.73871	9.24852	9.19724	9.01738
ZCCHC9	zinc finger, CCHC domain containing 9 [Source:HGNC Symbol;Acc:HGNC:25424]	10.1741	10.1887	10.2252	9.70652	9.89333	9.99651	9.79077	9.27435	9.651	9.96393	9.98016	9.82535	9.81478	9.99901	10.0554
PFKFB1	6-phosphofructo-2-kinase/fructose-2,6-biphosphatase 1 [Source:HGNC Symbol;Acc:HGNC:8872]	5.49985	5.5497	5.56571	5.81989	5.9991	5.9118	5.47721	5.36712	5.34005	5.50455	5.62538	5.53386	5.40321	5.23797	5.53951
KALRN	kalirin, RhoGEF kinase [Source:HGNC Symbol;Acc:HGNC:4814]	5.77329	5.60867	5.56571	7.72482	7.33397	7.40553	5.83576	5.81902	5.94171	5.88597	5.56778	5.63893	5.743	5.62969	5.63893
PROX1	prospero homeobox 1 [Source:HGNC Symbol;Acc:HGNC:9459]	5.14744	5.17991	5.16491	6.58154	6.15895	6.16514	5.21299	5.17084	5.20413	5.14048	5.65301	5.2896	4.95895	5.27443	5.0865
DTNA	dystrobrevin, alpha [Source:HGNC Symbol;Acc:HGNC:3057]	7.45701	7.24717	7.51651	7.63035	7.8651	8.12641	8.07855	7.83612	7.6959	7.66032	7.60261	7.61454	7.16514	6.81291	6.86376
SRPR	signal recognition particle receptor (docking protein) [Source:HGNC Symbol;Acc:HGNC:11307]	10.0437	9.82979	10.3764	9.71489	9.98562	9.52412	10.6893	10.6122	10.5211	10.3577	9.9089	9.92441	10.0221	9.81451	10.0157
DRAM2	DNA-damage regulated autophagy modulator 2 [Source:HGNC Symbol;Acc:HGNC:28769]	10.8873	10.8468	10.919	11.5047	11.5326	11.4115	10.637	10.4553	10.9866	10.7703	10.8454	10.8142	10.9078	11.0126	11.0846
MYRIP	myosin VIIA and Rab interacting protein [Source:HGNC Symbol;Acc:HGNC:19156]	10.1771	9.99562	10.1954	8.32811	8.92106	8.99492	10.1862	9.83122	10.0607	10.2501	10.1542	10.0539	10.4603	10.551	10.5835
FAAH2	fatty acid amide hydrolase 2 [Source:HGNC Symbol;Acc:HGNC:26440]	9.8381	9.8799	10.037	8.62301	8.95908	9.38747	10.0664	9.91574	10.0471	10.124	9.94015	10.0883	10.0848	9.89565	9.8634
SEZ6	seizure related 6 homolog (mouse) [Source:HGNC Symbol;Acc:HGNC:15955]	5.18488	5.17991	5.12036	4.81436	5.28372	4.84549	5.03942	5.31371	5.0274	5.25782	5.21476	5.08891	5.10567	5.23797	5.22619
SLC24A1	solute carrier family 24 (sodium/potassium/calcium exchanger), member 1 [Source:HGNC Symbol;Acc:HGNC:10975]	8.93111	8.90226	8.75557	10.0093	10.0572	9.9406	8.60135	8.55903	8.81385	8.67267	8.55295	8.62172	8.92584	9.04258	9.23063
TCP11	t-complex 11, testis-specific [Source:HGNC Symbol;Acc:HGNC:11658]	7.72451	7.99939	7.62504	6.91839	7.08433	7.28845	7.65183	8.21493	7.42893	7.64008	8.20624	7.79692	7.70205	7.66279	7.50491
EIF2B4	eukaryotic translation initiation factor 2B, subunit 4 delta, 67kDa [Source:HGNC Symbol;Acc:HGNC:3260]	10.781	10.7794	10.8866	10.4831	10.4142	10.7634	11.0362	11.132	10.996	10.947	11.111	11.1444	10.8618	10.7148	10.5335
POLR3H	polymerase (RNA) III (DNA directed) polypeptide H (22.9kD) [Source:HGNC Symbol;Acc:HGNC:30349]	10.5495	10.491	10.3343	10.7055	10.4955	10.5664	10.7436	10.8728	10.7909	10.5127	10.8789	10.831	10.8239	10.6032	10.7358
TRABD2B	TraB domain containing 2B [Source:HGNC Symbol;Acc:HGNC:44200]	6.11374	6.26466	6.35094	7.99853	7.76102	8.06814	6.49331	6.1021	6.34551	6.10567	6.14443	6.2079	6.36394	6.05676	6.2776
PCSK1N	proprotein convertase subtilisin/kexin type 1 inhibitor [Source:HGNC Symbol;Acc:HGNC:17301]	11.8641	12.0332	11.7255	12.2585	12.5171	12.5869	12.4916	12.8769	12.5196	12.0671	12.2583	12.2812	11.8015	12.1773	11.9643
SLC26A3	solute carrier family 26 (anion exchanger), member 3 [Source:HGNC Symbol;Acc:HGNC:3018]	5.38527	5.49876	5.59314	4.97936	4.90087	5.19923	5.55337	5.27485	5.42969	5.35395	5.72265	5.43955	4.91126	4.90416	4.9705
WDR44	WD repeat domain 44 [Source:HGNC Symbol;Acc:HGNC:30512]	10.8269	10.6327	11.1362	11.0165	10.9085	11.1784	10.739	10.0184	10.3487	10.8071	10.6771	10.8065	10.7713	10.675	10.5957
TRIB3	tribbles pseudokinase 3 [Source:HGNC Symbol;Acc:HGNC:16228]	15.1298	15.0619	15.0494	13.9108	14.5861	14.2604	14.5795	14.3642	14.6811	14.2181	14.3531	14.3031	15.0208	15.263	15.31
KIZ	kizuna centrosomal protein [Source:HGNC Symbol;Acc:HGNC:15865]	10.8258	10.9477	11.1026	12.0249	11.8074	11.9906	11.037	10.8747	11.0143	11.0101	10.8512	11.0087	11.0316	11.245	11.2969
MARS	methionyl-tRNA synthetase [Source:HGNC Symbol;Acc:HGNC:6898]	13.8315	13.7023	13.7184	13.058	13.4927	13.1459	13.721	13.9546	13.7961	13.4009	13.4132	13.4416	13.6729	13.7487	13.9315
PLAC1	placenta-specific 1 [Source:HGNC Symbol;Acc:HGNC:9044]	7.22499	7.26966	7.47753	7.66089	7.44934	7.58017	6.91832	7.30808	7.12893	6.74956	6.60093	6.93931	7.36573	7.20468	7.40944
PLA2G4B	phospholipase A2, group IVB (cytosolic) [Source:HGNC Symbol;Acc:HGNC:9036]	7.72141	7.89089	7.65797	7.62238	7.48391	7.74697	8.02205	8.00722	7.98736	7.76102	8.17722	8.1587	7.41651	7.53572	7.42163
GPT2	glutamic pyruvate transaminase (alanine aminotransferase) 2 [Source:HGNC Symbol;Acc:HGNC:18062]	12.862	13.004	13.0116	12.4822	12.5134	12.6893	12.6096	12.5576	12.3403	12.4422	12.4271	12.3329	12.8123	12.7554	12.6557
C11orf57	chromosome 11 open reading frame 57 [Source:HGNC Symbol;Acc:HGNC:25569]	9.33003	9.39281	9.16059	9.72925	9.53417	9.48763	9.25178	9.2014	9.48369	9.24292	9.09706	9.11593	9.21797	8.97917	9.1956
CEP164	centrosomal protein 164kDa [Source:HGNC Symbol;Acc:HGNC:29182]	8.06413	7.97949	8.08058	8.68773	8.47707	8.68443	8.36994	8.39129	8.23851	8.26878	8.319	8.49392	8.27919	7.80944	8.03004
FSTL3	follistatin-like 3 (secreted glycoprotein) [Source:HGNC Symbol;Acc:HGNC:3973]	9.21902	9.3899	9.24742	10.9251	10.9742	10.9124	10.2809	10.8831	10.4183	9.77586	9.96125	10.0327	9.82954	9.74195	9.85017
TP73	tumor protein p73 [Source:HGNC Symbol;Acc:HGNC:12003]	6.29858	6.32929	6.16159	5.84578	5.96447	5.81291	6.11658	6.64139	6.33539	6.02035	6.28687	6.40688	6.39971	6.59534	6.64082
PTGFR	prostaglandin F receptor (FP) [Source:HGNC Symbol;Acc:HGNC:9600]	10.1135	10.087	10.0643	11.2096	11.1572	11.1198	10.111	10.2596	10.2365	10.405	10.2054	10.3462	10.0153	10.1552	10.2956
N4BP2L2	NEDD4 binding protein 2-like 2 [Source:HGNC Symbol;Acc:HGNC:26916]	10.9703	10.991	11.2815	10.9304	11.6675	11.7945	11.6113	11.226	11.3265	11.5334	11.6324	11.5227	10.8929	11.3657	11.4507
HERC3	HECT and RLD domain containing E3 ubiquitin protein ligase 3 [Source:HGNC Symbol;Acc:HGNC:4876]	11.5	11.1041	11.674	9.81145	10.0438	10.0409	11.1768	10.6817	10.7614	11.4768	11.1304	10.9723	10.8432	10.4822	10.3141
CDKN1B	cyclin-dependent kinase inhibitor 1B (p27, Kip1) [Source:HGNC Symbol;Acc:HGNC:1785]	11.1277	11.1036	11.0011	11.2313	11.2737	11.2774	10.8654	10.5096	10.8764	10.8186	10.5676	10.6213	10.8416	10.9943	10.972
IFI35	interferon-induced protein 35 [Source:HGNC Symbol;Acc:HGNC:5399]	11.6778	11.7456	11.576	12.0813	12.0735	11.9501	11.7855	11.8682	11.9229	11.3133	11.2306	11.1621	11.1511	11.2841	11.3844
FAM151B	family with sequence similarity 151, member B [Source:HGNC Symbol;Acc:HGNC:33716]	8.1952	8.13577	8.26801	7.4034	7.51148	7.52508	8.1417	8.12612	8.26252	8.17186	8.01174	8.20929	7.69878	7.73305	7.81786
ISOC1	isochorismatase domain containing 1 [Source:HGNC Symbol;Acc:HGNC:24254]	12.1295	12.1143	12.1633	11.7367	11.5678	11.6672	12.0797	12.1571	12.1677	12.3448	12.2085	12.284	12.478	12.1391	12.3135
ACBD3	acyl-CoA binding domain containing 3 [Source:HGNC Symbol;Acc:HGNC:15453]	8.67373	8.46839	8.75443	8.58852	8.54466	8.58846	9.64033	9.27435	9.43498	8.90954	8.42631	8.37217	8.77744	8.74831	8.87537
PHAX	phosphorylated adaptor for RNA export [Source:HGNC Symbol;Acc:HGNC:10241]	12.1064	12.0851	12.1477	12.0468	12.2182	12.1752	11.8105	11.7787	11.9206	12.1861	11.9975	12.0919	12.0522	12.0687	12.1818
LRBA	LPS-responsive vesicle trafficking, beach and anchor containing [Source:HGNC Symbol;Acc:HGNC:1742]	11.9582	11.8994	11.9502	11.1951	11.18	11.2739	11.908	11.9505	11.7304	11.9138	11.7423	11.8881	12.3919	12.1385	12.1798
LRP6	low density lipoprotein receptor-related protein 6 [Source:HGNC Symbol;Acc:HGNC:6698]	9.50008	9.40997	9.72958	10.6426	10.9435	11.0013	10.0197	9.40982	9.83777	9.9526	9.83409	9.87619	10.1068	10.0082	10.0389
MYLK	myosin light chain kinase [Source:HGNC Symbol;Acc:HGNC:7590]	7.73309	7.97949	8.0048	10.2365	10.249	10.4307	10.1705	9.755	9.67481	9.23979	9.3695	9.32625	7.99345	7.70461	7.60118
FKBP7	FK506 binding protein 7 [Source:HGNC Symbol;Acc:HGNC:3723]	9.20757	9.25135	9.48088	11.6955	11.6902	11.6568	9.94524	9.72019	9.96061	9.62851	9.48321	9.51931	9.60874	9.75273	9.86608
BCKDHB	branched chain keto acid dehydrogenase E1, beta polypeptide [Source:HGNC Symbol;Acc:HGNC:987]	9.14144	9.10341	9.08157	9.00636	8.89905	9.42065	8.97591	8.62284	8.77864	9.06841	8.88337	8.92483	8.81589	8.93023	8.4853
HGD	homogentisate 1,2-dioxygenase [Source:HGNC Symbol;Acc:HGNC:4892]	10.8065	10.7712	10.7367	9.16331	9.58877	9.66717	10.7529	10.8447	11.0131	10.837	10.9034	11.0078	10.5561	10.6182	10.8306
PI4KB	phosphatidylinositol 4-kinase, catalytic, beta [Source:HGNC Symbol;Acc:HGNC:8984]	6.11374	5.79943	6.30648	6.39991	6.21983	6.18217	6.52961	6.79323	6.80999	6.0629	6.15459	6.11374	6.122	5.92508	6.07499
ZNF175;AC018755.16	zinc finger protein 175 [Source:HGNC Symbol;Acc:HGNC:12964];	6.03217	5.84378	5.94863	5.35675	5.6267	5.53209	5.61002	5.90004	5.76004	5.93302	5.83519	6.10496	6.2776	5.88153	6.09552
MSL2	male-specific lethal 2 homolog (Drosophila) [Source:HGNC Symbol;Acc:HGNC:25544]	6.76185	6.57794	6.69839	7.2163	7.179	7.17923	6.45271	6.19945	6.65325	6.51193	6.39933	6.64361	6.52863	6.64877	6.69713
BICD1	bicaudal D homolog 1 (Drosophila) [Source:HGNC Symbol;Acc:HGNC:1049]	7.14593	6.92367	6.90593	6.88056	7.12805	6.61019	7.12881	7.57046	7.51288	7.43624	7.33869	7.42893	7.4404	7.47131	7.87285
DLST	dihydrolipoamide S-succinyltransferase (E2 component of 2-oxo-glutarate complex) [Source:HGNC Symbol;Acc:HGNC:2911]	11.6341	11.3061	12.453	11.8058	12.0016	12.1081	12.643	12.4024	12.4506	12.4392	12.0743	12.3729	11.6029	11.2219	11.703
ZNF117	zinc finger protein 117 [Source:HGNC Symbol;Acc:HGNC:12897]	5.02237	4.89151	5.53916	5.63531	6.31474	6.21498	5.36354	5.38958	5.61438	5.3687	5.38017	5.56016	4.95895	4.99538	5.19967
MTMR10	myotubularin related protein 10 [Source:HGNC Symbol;Acc:HGNC:25999]	9.7169	9.74793	9.72597	10.6082	10.7436	10.5326	10.2402	9.83998	9.98375	9.58032	9.68141	9.6813	9.4207	9.40047	9.41893
EIF2AK3	eukaryotic translation initiation factor 2-alpha kinase 3 [Source:HGNC Symbol;Acc:HGNC:3255]	6.48665	6.43747	6.50437	6.43841	6.44049	6.13209	6.91832	6.79323	6.57072	6.62687	6.52534	6.73594	6.68028	6.62322	6.68284
NPHP1	nephronophthisis 1 (juvenile) [Source:HGNC Symbol;Acc:HGNC:7905]	9.6713	9.84383	9.98532	9.19927	9.63186	9.55249	9.31796	9.14959	9.49292	9.55341	9.60415	9.53036	9.68274	9.89653	9.931
SH3GLB1	SH3-domain GRB2-like endophilin B1 [Source:HGNC Symbol;Acc:HGNC:10833]	11.4306	11.3485	11.7198	11.9588	11.7115	11.9072	11.627	11.2042	11.2453	11.5198	11.4236	11.3027	11.3187	11.1377	11.2153
SSBP2	single-stranded DNA binding protein 2 [Source:HGNC Symbol;Acc:HGNC:15831]	9.68944	9.84703	9.7016	10.1339	9.78888	9.84149	10.2257	10.3499	10.311	9.74884	9.80664	9.74269	9.60465	9.27313	9.3263
PRKAG2	protein kinase, AMP-activated, gamma 2 non-catalytic subunit [Source:HGNC Symbol;Acc:HGNC:9386]	9.56363	9.32212	9.89109	8.3691	8.64566	8.75162	9.70185	9.47526	9.49137	9.56584	9.39984	9.44094	10.1102	9.77669	9.72452
BRE	brain and reproductive organ-expressed (TNFRSF1A modulator) [Source:HGNC Symbol;Acc:HGNC:1106]	12.8106	13.0304	12.9082	13.4803	13.47	13.5198	13.4	13.44	13.3798	13.0136	12.852	12.9252	12.7922	12.6687	12.9294
PCYOX1L	prenylcysteine oxidase 1 like [Source:HGNC Symbol;Acc:HGNC:28477]	6.84962	6.95664	7.25664	6.42245	6.33316	6.81232	6.89413	7.39222	7.12893	7.07621	7.16079	7.08426	7.1905	6.77224	6.8933
IL36G	interleukin 36, gamma [Source:HGNC Symbol;Acc:HGNC:15741]	6.05947	5.94091	6.21344	7.30968	6.47555	6.61688	5.91968	5.6504	5.98713	5.78642	5.65301	5.57434	5.92832	5.84691	5.96237
POLR1C	polymerase (RNA) I polypeptide C, 30kDa [Source:HGNC Symbol;Acc:HGNC:20194]	10.7591	10.7541	10.6892	10.609	10.6643	10.4807	10.7317	10.6419	10.8845	10.6383	10.7998	10.748	11.0203	11.2385	11.3027
PTPRK	protein tyrosine phosphatase, receptor type, K [Source:HGNC Symbol;Acc:HGNC:9674]	8.08151	7.89915	8.07219	8.55396	8.91944	8.91593	9.09366	8.28795	8.72164	7.97949	8.05596	7.93054	8.42259	8.27406	8.52899
CBR3;CBR3-AS1	carbonyl reductase 3 [Source:HGNC Symbol;Acc:HGNC:1549];CBR3 antisense RNA 1 [Source:HGNC Symbol;Acc:HGNC:43664]	9.53256	9.39423	9.68706	8.40466	8.7267	8.81742	9.87603	10.1024	9.87404	9.74621	9.86816	9.74653	9.60545	9.57041	9.62316
GADD45G	growth arrest and DNA-damage-inducible, gamma [Source:HGNC Symbol;Acc:HGNC:4097]	8.84901	8.77049	8.63353	7.96867	7.97135	7.93054	9.16093	8.9689	9.02819	8.49731	8.93042	8.60888	9.18067	9.35996	9.26012
TCF7L2	transcription factor 7-like 2 (T-cell specific, HMG-box) [Source:HGNC Symbol;Acc:HGNC:11641]	9.62708	9.49085	9.78061	11.5492	11.3862	11.4951	10.0348	9.44118	9.63541	9.6293	9.62598	9.47221	10.1223	10.0343	9.98042
SPAG17	sperm associated antigen 17 [Source:HGNC Symbol;Acc:HGNC:26620]	6.0501	6.12928	5.93878	5.56432	5.6267	5.84292	6.21586	5.94784	5.82235	5.56571	5.82221	6.33478	6.122	6.16582	5.53951
INVS	inversin [Source:HGNC Symbol;Acc:HGNC:17870]	8.24434	8.21283	8.32888	8.99878	9.03664	9.0227	8.3888	8.0559	8.54158	8.5166	8.44341	8.47264	8.72815	8.63312	8.84306
ERC1	ELKS/RAB6-interacting/CAST family member 1 [Source:HGNC Symbol;Acc:HGNC:17072]	8.34359	8.21283	8.40886	9.33722	9.2957	9.31835	8.87465	8.88992	8.73627	8.79563	8.63491	8.90781	8.95099	8.60126	8.74651
INTS6	integrator complex subunit 6 [Source:HGNC Symbol;Acc:HGNC:14879]	9.28544	9.3899	9.5449	9.70001	9.45985	9.78443	9.32421	8.83641	9.22931	9.48473	9.23588	9.34261	8.95756	9.07848	9.09992
ACVR2A	activin A receptor, type IIA [Source:HGNC Symbol;Acc:HGNC:173]	7.97565	7.94421	8.04213	8.95555	9.07268	9.27525	8.87306	8.48866	8.55258	8.59399	8.50811	8.43363	7.74911	7.6859	7.82648
FAM46A	family with sequence similarity 46, member A [Source:HGNC Symbol;Acc:HGNC:18345]	5.48747	5.6705	5.73194	8.04601	7.61446	8.05756	6.44558	5.88708	6.20967	6.0629	5.93047	5.75822	5.63167	5.64254	5.53951
CDC37L1	cell division cycle 37-like 1 [Source:HGNC Symbol;Acc:HGNC:17179]	11.6775	11.5821	11.8113	12.357	12.3137	12.2441	11.6966	11.7217	11.7909	11.8286	11.6222	11.7325	11.6006	11.8169	11.9478
FBXO32	F-box protein 32 [Source:HGNC Symbol;Acc:HGNC:16731]	5.84178	5.89178	5.64517	6.82857	6.56519	6.87064	5.63893	5.49295	5.72265	5.60699	5.58325	5.74606	5.8132	5.87121	5.90279
ANK3	ankyrin 3, node of Ranvier (ankyrin G) [Source:HGNC Symbol;Acc:HGNC:494]	13.0299	12.8918	12.9938	13.5101	13.4635	13.5026	13.0729	12.7496	12.7696	13.3241	13.1744	13.2982	13.741	13.6862	13.545
COL4A5	collagen, type IV, alpha 5 [Source:HGNC Symbol;Acc:HGNC:2207]	11.8084	11.8447	11.7243	13.1092	13.5031	13.5424	13.3028	13.0649	13.2169	13.0963	12.8997	12.927	11.6926	11.5607	11.679
DUSP28	dual specificity phosphatase 28 [Source:HGNC Symbol;Acc:HGNC:33237]	9.07773	9.27861	9.32804	9.30344	9.20962	9.2414	9.51348	9.55859	9.49419	9.06841	9.20958	9.14187	9.00583	8.81294	9.05842
AACS	acetoacetyl-CoA synthetase [Source:HGNC Symbol;Acc:HGNC:21298]	8.09252	7.7054	8.11013	7.8056	8.29358	7.57046	8.2814	8.41007	8.42364	8.06685	8.02275	7.766	7.92805	7.98597	8.13912
KCTD2	potassium channel tetramerization domain containing 2 [Source:HGNC Symbol;Acc:HGNC:21294]	12.8931	12.8319	12.9984	13.8025	13.5705	13.6895	12.7819	12.6299	12.7939	12.8038	12.6985	12.7192	13.1002	12.87	12.8738
MROH1	maestro heat-like repeat family member 1 [Source:HGNC Symbol;Acc:HGNC:26958]	9.72488	9.83953	9.69965	9.45479	9.17172	9.3627	9.33274	9.77923	9.49772	9.32511	9.55035	9.50473	9.55326	9.50177	9.6618
SCHIP1	schwannomin interacting protein 1 [Source:HGNC Symbol;Acc:HGNC:15678]	6.02035	5.92049	6.3362	8.54244	8.28016	8.22865	6.97871	6.17855	7.19274	6.42378	6.30523	6.45663	6.15643	6.05676	6.2776
SMIM13	small integral membrane protein 13 [Source:HGNC Symbol;Acc:HGNC:27356]	10.8597	10.7527	10.7151	10.8622	10.9872	11.0091	11.0064	10.6577	10.8559	11.0194	10.7265	10.857	10.4752	10.6663	10.6235
CTSB	cathepsin B [Source:HGNC Symbol;Acc:HGNC:2527]	12.6009	12.6673	12.8963	13.9061	13.8838	14.2588	12.9448	12.4769	12.6441	12.7926	12.6475	12.856	12.9028	12.6881	12.4023
TRPV4	transient receptor potential cation channel, subfamily V, member 4 [Source:HGNC Symbol;Acc:HGNC:18083]	8.12723	8.47348	8.18437	9.32898	8.84187	9.33767	8.58746	8.50536	8.28367	8.17799	8.23642	7.985	8.04004	8.2989	7.65154
SVIL	supervillin [Source:HGNC Symbol;Acc:HGNC:11480]	7.2079	7.13885	6.95287	8.71425	8.91663	8.87318	7.84791	7.78634	7.8986	7.8893	7.6684	7.80189	7.42464	7.41824	7.39729
PAGE4	P antigen family, member 4 (prostate associated) [Source:HGNC Symbol;Acc:HGNC:4108]	5.88181	6.02489	6.07317	7.48866	6.38547	6.81232	5.66824	5.84691	5.97702	6.10567	6.17447	6.12153	5.95921	6.03767	6.16125
LOXHD1	lipoxygenase homology domains 1 [Source:HGNC Symbol;Acc:HGNC:26521]	4.475	4.4984	4.65951	4.79027	4.75853	4.63068	4.75853	4.79913	4.65105	5.25782	4.85175	5.00205	4.77299	4.6432	4.85118
EGLN3	egl-9 family hypoxia-inducible factor 3 [Source:HGNC Symbol;Acc:HGNC:14661]	6.19341	6.21608	6.19588	6.77464	6.85798	6.81232	6.64107	6.50933	6.91452	6.40765	6.16399	6.23275	6.24555	6.31782	6.24166
SYCE3	synaptonemal complex central element protein 3 [Source:HGNC Symbol;Acc:HGNC:35245]	11.8186	11.7598	11.6057	12.8474	12.7212	12.3522	11.417	11.403	11.6144	11.5373	11.2558	11.2681	11.5807	12.0261	11.9555
LHFPL2	lipoma HMGIC fusion partner-like 2 [Source:HGNC Symbol;Acc:HGNC:6588]	5.55354	5.5733	5.50888	6.67017	6.70775	6.49876	5.94251	5.94784	5.74667	5.3687	5.41363	5.6267	5.25824	5.49295	5.27655
FUCA2	fucosidase, alpha-L- 2, plasma [Source:HGNC Symbol;Acc:HGNC:4008]	9.80219	9.80204	9.59841	10.4278	10.3542	10.29	10.2433	10.544	10.5238	10.2501	10.3025	10.376	10.3335	10.1843	10.3774
ESM1	endothelial cell-specific molecule 1 [Source:HGNC Symbol;Acc:HGNC:3466]	4.82076	4.71986	4.71487	4.79027	4.95261	4.95102	4.75853	4.96105	5.09851	4.69349	4.82076	4.93074	5.0264	4.6432	4.81669
SAMD14	sterile alpha motif domain containing 14 [Source:HGNC Symbol;Acc:HGNC:27312]	5.65529	5.63266	5.67082	8.55232	8.31278	8.51186	6.43747	6.1562	6.41958	5.70516	5.83519	5.98713	6.22685	5.97702	5.91398
NF2	neurofibromin 2 (merlin) [Source:HGNC Symbol;Acc:HGNC:7773]	9.93002	9.9705	10.3198	10.369	10.1192	10.1544	10.3386	10.2791	10.5317	10.3587	10.0435	10.1462	10.2392	9.86879	10.2818
PART1;PART1_2	prostate androgen-regulated transcript 1 (non-protein coding) [Source:HGNC Symbol;Acc:HGNC:17263];Prostate androgen-regulated transcript 1 conserved region 2 [Source:RFAM;Acc:RF02160]	7.58727	7.66121	7.8238	6.30834	6.44049	6.82148	7.44191	7.18352	7.32377	7.39007	7.50473	7.68574	7.53103	7.39558	7.51673
DLGAP4	discs, large (Drosophila) homolog-associated protein 4 [Source:HGNC Symbol;Acc:HGNC:24476]	10.1019	10.3816	10.0454	11.9218	11.471	11.6182	10.6958	11.3607	10.6867	10.3914	10.6186	10.6639	10.5449	10.2962	10.4196
AIG1	androgen-induced 1 [Source:HGNC Symbol;Acc:HGNC:21607]	11.5867	11.5496	11.3386	11.1149	11.261	11.001	11.4461	11.7362	11.7965	11.4046	11.4138	11.3699	11.678	11.9199	11.9439
ACSL6	acyl-CoA synthetase long-chain family member 6 [Source:HGNC Symbol;Acc:HGNC:16496]	7.36254	7.14292	7.71108	9.33722	9.10838	9.33005	7.66388	7.49948	7.63646	7.34953	7.08142	7.04663	7.51892	7.31931	7.4018
TMEM234	transmembrane protein 234 [Source:HGNC Symbol;Acc:HGNC:28837]	8.87432	8.80464	9.1006	9.29559	9.19151	9.23718	9.47379	9.29929	9.27116	8.78946	9.01785	8.9168	8.69111	8.53236	8.67952
HAUS4	HAUS augmin-like complex, subunit 4 [Source:HGNC Symbol;Acc:HGNC:20163]	10.705	10.6703	10.7276	10.1733	10.1308	10.0616	10.4152	10.4665	10.4204	10.4776	10.6227	10.417	10.762	10.7627	10.8669
LRRC74A	leucine rich repeat containing 74A [Source:HGNC Symbol;Acc:HGNC:23346]	6.47297	6.50148	6.24382	6.29065	5.40611	6.06266	6.3841	5.99846	5.8857	6.0629	6.33031	6.15597	5.99126	6.22641	5.82597
C21orf67	chromosome 21 open reading frame 67 [Source:HGNC Symbol;Acc:HGNC:15707]	8.77031	8.87544	9.09675	9.25653	9.05636	9.64676	9.28254	9.21306	9.037	8.74869	8.74629	8.7783	8.72966	8.49247	8.45799
ZNF419	zinc finger protein 419 [Source:HGNC Symbol;Acc:HGNC:20648]	8.88978	8.93884	9.11361	8.80145	8.87135	9.05087	9.40313	9.18849	9.09905	8.77001	8.90159	8.80721	9.07776	8.82778	8.772
CPT1B	carnitine palmitoyltransferase 1B (muscle) [Source:HGNC Symbol;Acc:HGNC:2329]	7.93644	7.86788	7.90887	7.58193	7.67295	8.09023	8.11025	8.09812	8.07827	8.18369	8.32101	8.4903	8.05383	7.71339	7.9019
ADARB1	adenosine deaminase, RNA-specific, B1 [Source:HGNC Symbol;Acc:HGNC:226]	10.018	10.0757	10.0274	10.4358	10.4891	10.749	11.0382	10.5766	10.4586	10.8028	10.6195	10.5587	10.2858	9.8908	9.87651
GATAD2B	GATA zinc finger domain containing 2B [Source:HGNC Symbol;Acc:HGNC:30778]	8.47204	8.35625	8.18437	9.09893	8.99875	8.48253	8.74338	9.06526	8.69736	8.23547	8.2814	8.05164	8.56395	8.34329	8.27866
ZNF235	zinc finger protein 235 [Source:HGNC Symbol;Acc:HGNC:12866]	7.06505	7.03317	7.32541	7.33615	7.45803	7.63163	7.05725	6.56778	6.90333	7.25181	7.19044	7.12905	7.01725	6.80662	6.87561
CUZD1	CUB and zona pellucida-like domains 1 [Source:HGNC Symbol;Acc:HGNC:17937]	5.84178	6.02489	5.69697	5.30046	5.37464	5.48198	5.89675	5.70893	5.77209	5.42321	5.47647	5.50815	5.37148	5.46427	5.60733
CAB39	calcium binding protein 39 [Source:HGNC Symbol;Acc:HGNC:20292]	11.6025	11.4574	11.6327	11.992	11.8695	12.1184	11.908	11.414	11.5777	11.8375	11.7322	11.7471	11.8762	11.6352	11.6927
HELQ	helicase, POLQ-like [Source:HGNC Symbol;Acc:HGNC:18536]	9.10841	9.15017	9.2879	9.75346	9.65548	9.94519	9.51586	9.15364	9.31059	9.55077	9.57835	9.48791	9.28784	9.25707	9.43889
THNSL2	threonine synthase-like 2 (S. cerevisiae) [Source:HGNC Symbol;Acc:HGNC:25602]	12.59	12.6865	12.8845	13.8359	13.626	13.7802	13.2149	13.0569	12.7567	12.8953	12.7576	12.829	12.7798	12.5052	12.4654
FLJ31306	uncharacterized LOC379025 [Source:EntrezGene;Acc:379025]	11.3286	11.3203	11.4787	11.8844	12.1775	12.0702	11.7685	11.3291	11.7634	11.4745	11.5646	11.5577	11.3936	11.6551	11.5283
KCNC2	potassium voltage-gated channel, Shaw-related subfamily, member 2 [Source:HGNC Symbol;Acc:HGNC:6234]	6.64008	6.41804	6.109	6.15321	6.62687	6.46631	6.31082	6.17855	6.34551	6.44952	6.51031	5.77029	6.58103	6.31782	6.40321
MEAF6	MYST/Esa1-associated factor 6 [Source:HGNC Symbol;Acc:HGNC:25674]	13.2554	12.9734	13.1107	12.5749	12.6998	12.8053	13.4437	13.2178	13.3374	13.2846	13.237	13.1996	12.6952	12.5477	12.5145
CCDC23	coiled-coil domain containing 23 [Source:HGNC Symbol;Acc:HGNC:29204]	9.85737	9.8644	10.1746	11.0056	10.9633	11.1957	10.3012	9.66751	10.2466	10.082	9.96804	9.97616	9.92088	9.76174	9.76937
DLG2	discs, large homolog 2 (Drosophila) [Source:HGNC Symbol;Acc:HGNC:2901]	5.9625	6.06094	5.95908	5.60699	5.30399	5.67724	5.87205	5.77927	5.42969	5.8984	5.73533	5.57434	5.90826	5.97702	5.42969
VARS2	valyl-tRNA synthetase 2, mitochondrial [Source:HGNC Symbol;Acc:HGNC:21642]	13.8705	13.7697	13.894	13.6184	13.6351	13.4974	13.3382	12.9938	13.2523	13.5081	13.387	13.4137	13.9283	13.935	13.9308
HEATR3	HEAT repeat containing 3 [Source:HGNC Symbol;Acc:HGNC:26087]	9.55423	9.40587	9.70318	9.15531	9.06134	9.44346	9.53459	9.13661	9.51209	9.47134	9.3182	9.3852	9.75723	9.50921	9.40507
SCML2	sex comb on midleg-like 2 (Drosophila) [Source:HGNC Symbol;Acc:HGNC:10581]	8.13402	7.99139	8.36704	7.72482	7.47983	8.24841	8.13705	7.70461	7.78523	8.43404	8.36174	8.66139	8.41713	7.9034	7.90436
CDRT4	CMT1A duplicated region transcript 4 [Source:HGNC Symbol;Acc:HGNC:14383]	6.69618	6.94211	6.76442	7.25395	7.07414	7.64226	7.55677	6.87379	7.07225	6.85883	6.73248	6.97981	6.7488	6.44068	6.48583
ARNT	aryl hydrocarbon receptor nuclear translocator [Source:HGNC Symbol;Acc:HGNC:700]	10.2257	9.9736	9.96237	10.8025	10.6901	10.2866	9.54595	9.43818	9.71296	9.91624	9.67544	9.76764	10.4435	10.426	10.2689
C6orf99	chromosome 6 open reading frame 99 [Source:HGNC Symbol;Acc:HGNC:21179]	6.80494	6.70052	7.02527	5.86952	5.91669	6.07924	6.64705	6.55912	6.70924	6.82597	6.80296	7.0618	7.22898	7.30761	7.1479
NDUFAF4	NADH dehydrogenase (ubiquinone) complex I, assembly factor 4 [Source:HGNC Symbol;Acc:HGNC:21034]	8.3573	8.42974	8.68319	9.49914	10.2746	10.3758	9.59165	9.22384	9.44185	9.0501	8.99426	9.15687	8.41713	8.78979	8.68666
HMCN1	hemicentin 1 [Source:HGNC Symbol;Acc:HGNC:19194]	6.42226	6.61387	6.38704	6.27993	6.29504	6.33762	6.42015	6.40949	6.92657	6.39251	6.44633	6.1747	6.62471	6.43425	6.1722
FN1	fibronectin 1 [Source:HGNC Symbol;Acc:HGNC:3778]	14.1172	14.1024	14.1612	14.5479	14.5888	14.6856	14.8719	14.5601	14.5274	14.4003	14.2927	14.3388	13.4765	12.7876	12.923
AKAP14	A kinase (PRKA) anchor protein 14 [Source:HGNC Symbol;Acc:HGNC:24061]	5.66985	5.58667	5.43425	8.5827	8.20554	8.33656	5.55337	5.6504	5.89688	5.59314	5.62538	5.6267	5.94837	6.23601	6.22137
DLC1	DLC1 Rho GTPase activating protein [Source:HGNC Symbol;Acc:HGNC:2897]	5.70548	5.22926	5.50888	5.24274	5.04886	5.11563	5.46241	5.23406	5.16308	5.17946	5.44445	5.25438	5.34308	5.52142	5.14419
PLXDC1	plexin domain containing 1 [Source:HGNC Symbol;Acc:HGNC:20945]	5.02237	4.91071	4.82018	4.88597	4.84435	4.84549	4.90853	5.10472	4.84862	5.09612	5.19833	5.1109	5.34308	4.92535	4.9705
GPC4	glypican 4 [Source:HGNC Symbol;Acc:HGNC:4452]	8.03639	8.04582	8.345	9.5994	9.54619	9.41113	8.67375	8.49336	8.86952	8.32816	8.2814	8.36269	8.26234	8.30668	8.50057
BRWD1	bromodomain and WD repeat domain containing 1 [Source:HGNC Symbol;Acc:HGNC:12760]	11.5171	11.8442	11.4924	11.3935	11.2633	11.9974	11.7927	11.5114	11.0291	11.4842	11.2538	11.1607	10.9078	10.9901	10.669
ATP1A1;ATP1A1-AS1	ATPase, Na+/K+ transporting, alpha 1 polypeptide [Source:HGNC Symbol;Acc:HGNC:799];ATP1A1 antisense RNA 1 [Source:HGNC Symbol;Acc:HGNC:28262]	14.0141	13.894	13.9905	14.4335	14.3197	14.0882	14.6168	14.9391	14.7428	14.1692	14.329	14.4087	13.9406	13.7824	14.0243
RHBDL2	rhomboid, veinlet-like 2 (Drosophila) [Source:HGNC Symbol;Acc:HGNC:16083]	7.10269	7.15815	7.16416	6.95842	6.87064	6.92171	7.06719	6.79323	6.90853	7.19509	7.02602	7.10138	7.12318	6.97011	7.03667
CA12	carbonic anhydrase XII [Source:HGNC Symbol;Acc:HGNC:1371]	6.37405	6.28645	6.04539	5.89234	5.6705	5.84292	6.03242	6.36314	6.13466	6.24166	6.11374	5.99615	6.86193	6.69981	6.73732
DNAJC18	DnaJ (Hsp40) homolog, subfamily C, member 18 [Source:HGNC Symbol;Acc:HGNC:28429]	7.42884	7.47868	7.90658	8.88701	8.83515	8.99492	7.797	7.41603	7.68948	7.68976	7.63192	7.77145	8.14663	7.92616	7.95052
RBL1	retinoblastoma-like 1 [Source:HGNC Symbol;Acc:HGNC:9893]	8.76728	8.9238	8.95803	7.59907	7.80472	8.02913	8.69697	8.50741	8.7919	8.70787	8.79146	8.9168	8.7072	8.64455	8.69728
SRP54	signal recognition particle 54kDa [Source:HGNC Symbol;Acc:HGNC:11301]	10.1909	10.1219	10.211	9.66965	9.65169	9.76904	9.8625	9.9396	9.91969	10.1301	10.1419	10.2629	10.1219	9.9666	10.0811
QKI	QKI, KH domain containing, RNA binding [Source:HGNC Symbol;Acc:HGNC:21100]	8.16879	7.99139	8.48301	11.8519	12.9666	12.7897	12.8281	12.0858	12.6147	11.3538	11.2618	11.2806	8.40514	8.16799	8.43278
LRRFIP2	leucine rich repeat (in FLII) interacting protein 2 [Source:HGNC Symbol;Acc:HGNC:6703]	11.825	11.7263	11.5605	12.0944	11.9115	11.5868	11.4756	11.3322	11.5398	11.2531	11.2249	11.1781	11.0309	11.4164	11.3621
NAT1	N-acetyltransferase 1 (arylamine N-acetyltransferase) [Source:HGNC Symbol;Acc:HGNC:7645]	9.40641	9.64406	9.72511	8.95887	8.89905	9.45923	9.42125	9.6144	9.52819	9.5335	9.53574	9.63738	9.41223	9.49224	9.3605
CGB2;CTB-60B18.6;CGB1	chorionic gonadotropin, beta polypeptide 2 [Source:HGNC Symbol;Acc:HGNC:16722];Uncharacterized protein [Source:UniProtKB/TrEMBL;Acc:S4R385];chorionic gonadotropin, beta polypeptide 1 [Source:HGNC Symbol;Acc:HGNC:16721]	14.4791	14.4135	14.2815	14.5593	14.7512	14.4377	14.231	14.4095	14.7882	14.1096	14.3414	14.2948	13.5183	13.8187	13.6992
SNRPE	small nuclear ribonucleoprotein polypeptide E [Source:HGNC Symbol;Acc:HGNC:11161]	6.15861	6.10353	6.30648	6.4702	6.74774	6.81611	6.79972	6.61019	6.84035	6.52694	6.39933	6.35084	6.3252	6.21807	6.36672
FGFBP3	fibroblast growth factor binding protein 3 [Source:HGNC Symbol;Acc:HGNC:23428]	9.97262	9.90325	9.56121	9.84546	9.8206	9.42229	9.06333	8.92096	9.11348	9.37455	9.32515	9.1459	10.0246	10.428	10.0554
FBXW8	F-box and WD repeat domain containing 8 [Source:HGNC Symbol;Acc:HGNC:13597]	7.39602	7.63018	7.51094	8.12271	7.62197	8.10811	7.73194	7.54404	7.47849	7.46858	7.47914	7.59577	7.30399	7.09863	7.12212
C21orf119	chromosome 21 open reading frame 119 [Source:HGNC Symbol;Acc:HGNC:23128]	12.2958	12.3576	12.635	13.1441	12.8541	13.1636	12.2666	12.0163	12.2581	12.2241	12.0126	12.1605	12.5626	12.4365	12.2714
TRMT61A	tRNA methyltransferase 61 homolog A (S. cerevisiae) [Source:HGNC Symbol;Acc:HGNC:23790]	10.9814	10.951	11.0104	10.0182	10.2111	10.3297	11.1802	11.1461	10.9668	10.878	10.9969	11.0185	10.9298	10.9445	10.6673
OSBP	oxysterol binding protein [Source:HGNC Symbol;Acc:HGNC:8503]	11.2957	11.185	11.2272	11.1409	11.0467	11.0648	11.4203	11.3286	11.3075	11.3856	11.5039	11.3562	11.576	11.2267	11.2922
DIEXF	digestive organ expansion factor homolog (zebrafish) [Source:HGNC Symbol;Acc:HGNC:28440]	8.37212	7.96441	8.64525	8.66723	8.67247	8.35608	8.69063	8.48866	8.63	8.34672	8.23642	8.21611	8.54558	8.34329	8.52694
NIPA1	non imprinted in Prader-Willi/Angelman syndrome 1 [Source:HGNC Symbol;Acc:HGNC:17043]	10.125	10.2403	10.3188	9.45327	9.68809	9.99518	10.3548	9.99011	9.96273	10.4756	10.3287	10.3661	10.3205	10.2139	10.147
PRSS27	protease, serine 27 [Source:HGNC Symbol;Acc:HGNC:15475]	8.40949	8.36483	8.17617	6.95287	7.00358	7.36214	8.82116	9.29156	8.99212	8.39063	8.22304	8.61828	8.55215	8.45801	8.38375
CBL	Cbl proto-oncogene, E3 ubiquitin protein ligase [Source:HGNC Symbol;Acc:HGNC:1541]	8.4824	8.40025	8.24388	8.88427	8.64942	8.57902	8.37834	7.82568	7.95499	8.17799	8.30077	8.13781	8.67958	8.38449	8.52694
SYS1	Sys1 golgi trafficking protein [Source:HGNC Symbol;Acc:HGNC:16162]	11.3722	11.2382	11.2949	12.2483	12.0446	11.6317	11.3602	11.9545	11.7134	11.3662	11.2463	11.2254	11.8018	11.5157	11.8795
ADIG	adipogenin [Source:HGNC Symbol;Acc:HGNC:28606]	6.47297	6.38272	6.22685	6.29065	5.80486	6.23057	6.07365	6.3698	5.96395	6.13606	6.38312	6.24177	6.10519	6.1999	5.91398
MYADML2	myeloid-associated differentiation marker-like 2 [Source:HGNC Symbol;Acc:HGNC:34548]	5.38527	5.51337	5.44971	6.39991	6.42264	6.69949	5.72141	5.84691	5.6976	5.45682	5.49404	5.3071	5.99126	6.0656	6.0201
QPRT	quinolinate phosphoribosyltransferase [Source:HGNC Symbol;Acc:HGNC:9755]	5.79648	5.69254	5.9684	10.3556	9.43636	9.27172	6.1961	6.18904	6.31061	5.95446	6.22269	5.97806	6.52071	6.46983	6.29504
DYSF	dysferlin [Source:HGNC Symbol;Acc:HGNC:3097]	5.95446	5.73779	5.79175	5.97311	5.81757	5.73533	5.75913	5.72327	5.39583	5.93302	5.72265	5.6267	5.88791	5.92508	5.62405
RGS17	regulator of G-protein signaling 17 [Source:HGNC Symbol;Acc:HGNC:14088]	6.07779	5.96105	6.27528	6.05133	5.91669	6.45187	5.55337	5.40437	5.62704	5.70516	5.90634	5.81407	6.71923	6.60918	6.92885
C17orf97	chromosome 17 open reading frame 97 [Source:HGNC Symbol;Acc:HGNC:33800]	8.49604	8.61165	8.60485	9.44179	9.06746	9.58336	8.43105	8.47458	8.55929	8.611	8.40688	8.64353	8.69894	8.22189	8.24925
TFB2M	transcription factor B2, mitochondrial [Source:HGNC Symbol;Acc:HGNC:18559]	11.6586	11.694	11.9242	10.9927	11.1305	11.3333	11.5551	11.0123	11.4521	11.6704	11.491	11.5003	11.6533	11.7071	11.6993
DYNC2LI1	dynein, cytoplasmic 2, light intermediate chain 1 [Source:HGNC Symbol;Acc:HGNC:24595]	6.91153	7.3299	7.34893	7.14489	6.94331	7.68415	6.63382	6.69507	6.80999	6.90771	6.9604	7.0618	6.8777	7.05121	6.97949
SOS2	son of sevenless homolog 2 (Drosophila) [Source:HGNC Symbol;Acc:HGNC:11188]	9.21075	9.06763	8.95577	10.0897	10.1488	9.86608	9.29444	9.0587	9.19784	8.80975	8.47778	8.71026	8.81462	8.98646	9.10144
PON3	paraoxonase 3 [Source:HGNC Symbol;Acc:HGNC:9206]	4.92481	4.86531	5.12036	5.0264	4.95261	6.25213	4.81786	4.96105	5.0274	4.90525	4.85175	4.93074	5.29253	4.97259	4.87652
MGAT4A	mannosyl (alpha-1,3-)-glycoprotein beta-1,4-N-acetylglucosaminyltransferase, isozyme A [Source:HGNC Symbol;Acc:HGNC:7047]	9.11117	8.91703	8.82025	8.45411	8.4246	8.46566	9.28627	9.6546	9.18856	8.80406	9.33031	9.17189	9.05741	9.03686	8.96027
HABP4	hyaluronan binding protein 4 [Source:HGNC Symbol;Acc:HGNC:17062]	10.5029	10.5632	10.5554	11.226	10.9002	10.9826	11.0395	11.2897	11.0458	10.6199	10.6723	10.7447	10.7229	10.5246	10.5365
RPL26L1;ERGIC1;CTC-308K20.1;CTC-308K20.2	ribosomal protein L26-like 1 [Source:HGNC Symbol;Acc:HGNC:17050];endoplasmic reticulum-golgi intermediate compartment (ERGIC) 1 [Source:HGNC Symbol;Acc:HGNC:29205];	6.15136	6.14454	6.30648	7.15884	6.75413	7.03561	6.43747	6.11351	6.26487	6.0629	6.15459	5.90853	5.80119	5.72792	5.86559
PSMD5	proteasome (prosome, macropain) 26S subunit, non-ATPase, 5 [Source:HGNC Symbol;Acc:HGNC:9563]	9.63876	9.62214	9.51975	9.49804	9.22455	9.66869	9.7677	9.48051	9.69837	9.94371	9.80961	9.8584	9.7469	9.26402	9.41356
ITSN1	intersectin 1 (SH3 domain protein) [Source:HGNC Symbol;Acc:HGNC:6183]	8.30891	8.23792	8.40509	7.8238	7.58017	8.15203	8.18783	7.93319	7.95974	8.33025	8.21597	8.30865	8.49808	8.12958	8.07803
ZSWIM4	zinc finger, SWIM-type containing 4 [Source:HGNC Symbol;Acc:HGNC:25704]	6.68315	5.64648	5.62005	5.51999	5.40611	5.60565	5.63893	5.79353	5.58667	5.48894	5.47647	5.48418	5.35835	5.50707	5.67114
R3HDML;Y_RNA	R3H domain containing-like [Source:HGNC Symbol;Acc:HGNC:16249];Y RNA [Source:RFAM;Acc:RF00019]	4.71425	4.99692	5.00205	4.61203	4.78553	5.00715	4.9892	4.85572	4.8726	4.74636	5.06511	4.97936	5.20457	5.12365	4.9705
FAM47E-STBD1	FAM47E-STBD1 readthrough [Source:HGNC Symbol;Acc:HGNC:44667]	11.4164	11.3657	11.5046	12.6839	12.3514	12.5851	12.1543	12.0265	12.0416	11.8397	11.592	11.6837	11.2435	11.0791	10.886
CDKN2AIPNL	CDKN2A interacting protein N-terminal like [Source:HGNC Symbol;Acc:HGNC:30545]	10.0605	9.95686	10.0245	9.83077	9.92828	9.95253	9.83786	10.008	10.1471	9.82558	9.79033	10.0179	9.82954	9.63203	9.91553
CD59;C11orf91;RP4-541C22.5	CD59 molecule, complement regulatory protein [Source:HGNC Symbol;Acc:HGNC:1689];chromosome 11 open reading frame 91 [Source:HGNC Symbol;Acc:HGNC:34444];	6.42941	6.48912	6.09875	6.40611	6.15895	6.41785	6.2251	6.21189	6.38488	5.97728	6.33031	6.13069	6.26124	6.45046	6.07499
HDAC5	histone deacetylase 5 [Source:HGNC Symbol;Acc:HGNC:14068]	11.5754	11.4976	11.3227	12.6948	12.6998	12.2907	11.8147	11.9649	11.8434	11.1436	11.4373	11.3522	11.4255	11.6429	11.6075
BMP5	bone morphogenetic protein 5 [Source:HGNC Symbol;Acc:HGNC:1072]	4.92481	4.99692	4.82018	4.58428	4.54479	4.77658	4.87652	4.68076	4.8726	5.04787	4.66921	4.97936	4.81611	4.75185	4.91017
PSMB10	proteasome (prosome, macropain) subunit, beta type, 10 [Source:HGNC Symbol;Acc:HGNC:9538]	14.3119	14.2047	14.5583	13.4168	13.8079	13.718	14.4976	14.0585	14.2517	14.2803	14.3189	14.2204	14.5141	14.3925	14.444
BSN	bassoon presynaptic cytomatrix protein [Source:HGNC Symbol;Acc:HGNC:1117]	6.47297	6.56519	6.51085	7.53545	7.60649	7.71705	6.87022	6.9263	6.55563	6.31433	6.64582	6.64361	6.50003	6.05676	6.26038
KCNK1	potassium channel, subfamily K, member 1 [Source:HGNC Symbol;Acc:HGNC:6272]	7.58377	7.62197	7.96624	7.61454	7.68387	7.9088	8.20173	7.85876	8.14668	8.0783	8.01174	8.00798	7.93771	7.59322	7.88999
SH3D21	SH3 domain containing 21 [Source:HGNC Symbol;Acc:HGNC:26236]	9.06844	9.20166	9.09675	9.88153	9.92635	10.0656	9.94371	9.68603	9.52481	9.30536	9.56586	9.30725	9.00054	9.12805	8.97604
MGAT5	mannosyl (alpha-1,6-)-glycoprotein beta-1,6-N-acetyl-glucosaminyltransferase [Source:HGNC Symbol;Acc:HGNC:7049]	7.92872	7.7054	7.67964	7.72838	7.97874	7.40929	7.83062	8.03073	7.93864	7.96411	7.86503	7.90662	8.33224	8.19962	8.39743
ACN9	ACN9 homolog (S. cerevisiae) [Source:HGNC Symbol;Acc:HGNC:21752]	11.3827	11.3588	11.7579	10.8957	11.1292	11.4107	11.5432	10.8869	11.3674	11.6771	11.5621	11.5009	11.329	11.6485	11.612
MPHOSPH9	M-phase phosphoprotein 9 [Source:HGNC Symbol;Acc:HGNC:7215]	8.26364	8.25749	8.57726	7.77216	7.78998	8.07888	7.99197	7.85147	7.90409	8.27401	8.13501	8.11256	7.6621	7.74964	7.80567
ARHGAP33	Rho GTPase activating protein 33 [Source:HGNC Symbol;Acc:HGNC:23085]	9.41796	9.78431	9.47021	10.1814	10.153	10.3711	9.87977	10.01	9.67245	9.81895	9.92115	10.0563	9.36012	9.24647	9.33048
MTHFD2	methylenetetrahydrofolate dehydrogenase (NADP+ dependent) 2, methenyltetrahydrofolate cyclohydrolase [Source:HGNC Symbol;Acc:HGNC:7434]	13.8359	13.8176	13.7647	12.8652	13.1262	13.0279	13.4489	13.3461	13.3886	13.4819	13.451	13.266	14.0295	13.6914	13.8353
GRASP	GRP1 (general receptor for phosphoinositides 1)-associated scaffold protein [Source:HGNC Symbol;Acc:HGNC:18707]	8.27305	8.34149	8.4571	11.8541	10.9578	10.7566	8.67375	8.49128	8.78649	8.43021	8.23922	8.22255	8.37578	8.0125	8.21178
KIAA1377	KIAA1377 [Source:HGNC Symbol;Acc:HGNC:29264]	6.25008	6.19923	6.41007	6.89977	6.88417	7.1842	6.07365	6.26231	6.22685	6.16605	6.10496	6.12153	6.03092	6.12083	6.22137
CMSS1	cms1 ribosomal small subunit homolog (yeast) [Source:HGNC Symbol;Acc:HGNC:28666]	10.9747	11.0342	11.177	10.8472	11.0277	11.0343	11.0155	10.8386	11.0971	10.7612	10.898	10.8468	10.9782	11.2456	11.2381
GNB2L1;SNORD96A	guanine nucleotide binding protein (G protein), beta polypeptide 2-like 1 [Source:HGNC Symbol;Acc:HGNC:4399];small nucleolar RNA, C/D box 96A [Source:HGNC Symbol;Acc:HGNC:32758]	8.59144	8.58637	8.67315	9.12347	9.36301	9.21735	8.85271	9.08247	9.44353	8.76144	9.00766	8.90781	8.81858	8.82083	9.02095
DNAJC16	DnaJ (Hsp40) homolog, subfamily C, member 16 [Source:HGNC Symbol;Acc:HGNC:29157]	6.18465	6.19923	6.267	6.29065	6.21983	6.06266	6.48427	6.1562	6.21851	6.19409	6.34812	6.30461	6.55441	6.39602	6.47785
WARS2	tryptophanyl tRNA synthetase 2, mitochondrial [Source:HGNC Symbol;Acc:HGNC:12730]	12.4882	12.3337	12.6563	11.9515	12.031	12.0027	12.3261	11.9703	12.1616	12.3987	12.28	12.3296	12.7997	12.6762	12.6147
SERGEF	secretion regulating guanine nucleotide exchange factor [Source:HGNC Symbol;Acc:HGNC:17499]	9.99271	10.0065	10.1273	10.0342	10.049	10.2257	10.4155	10.4735	10.4484	10.1012	10.3352	10.2613	10.2405	10.0687	10.1074
BBC3	BCL2 binding component 3 [Source:HGNC Symbol;Acc:HGNC:17868]	10.2987	10.116	9.96465	11.1909	11.0277	10.7217	9.96386	10.0394	9.8101	9.79759	9.64207	9.58527	10.6814	10.7889	10.709
PSME4	proteasome (prosome, macropain) activator subunit 4 [Source:HGNC Symbol;Acc:HGNC:20635]	10.4596	10.4601	10.2835	9.96339	9.69448	9.74825	9.9891	10.4354	10.0257	10.4116	10.4111	10.4949	10.345	10.1316	10.3022
AMER1	APC membrane recruitment protein 1 [Source:HGNC Symbol;Acc:HGNC:26837]	9.36717	9.34486	9.72071	10.3277	9.96761	10.2607	10.0584	9.84885	9.96555	9.84178	9.62197	9.91807	9.57608	9.18834	9.32329
EFNB3	ephrin-B3 [Source:HGNC Symbol;Acc:HGNC:3228]	7.68507	7.66747	7.74323	10.979	10.6916	10.7397	8.94644	9.1574	8.96808	8.33876	8.23242	8.35945	8.56395	8.2292	8.39281
DPY19L4	dpy-19-like 4 (C. elegans) [Source:HGNC Symbol;Acc:HGNC:27829]	8.19005	7.9103	8.32888	8.52289	8.45262	8.26854	8.01697	7.7786	8.03327	8.31319	7.96994	7.94634	8.41521	8.35835	8.37084
CCDC183	coiled-coil domain containing 183 [Source:HGNC Symbol;Acc:HGNC:28236]	8.88377	8.87948	8.98991	7.56644	7.9957	8.09282	9.32054	9.34255	9.36505	9.14957	9.12597	9.01608	9.13235	9.25952	9.20902
GUSBP1	glucuronidase, beta pseudogene 1 [Source:HGNC Symbol;Acc:HGNC:13670]	7.37019	7.34893	7.26753	8.73059	9.11386	9.33946	8.19083	7.9022	8.09138	7.55127	7.5504	7.62122	7.4639	7.70759	7.61697
MAP1LC3B	microtubule-associated protein 1 light chain 3 beta [Source:HGNC Symbol;Acc:HGNC:13352]	10.5137	10.4342	10.4528	11.3445	11.0158	11.2468	10.7871	10.7618	10.5245	10.4505	10.407	10.5979	10.5287	9.99314	10.0709
CUTC	cutC copper transporter [Source:HGNC Symbol;Acc:HGNC:24271]	7.47112	7.29368	7.33163	6.8747	6.85288	6.77845	7.34782	7.19984	7.35345	7.16044	7.33427	7.12412	7.23406	7.22345	7.20912
THYN1	thymocyte nuclear protein 1 [Source:HGNC Symbol;Acc:HGNC:29560]	11.5005	11.5462	11.489	11.9873	12.0296	12.012	11.7866	11.8664	11.8927	11.3519	11.531	11.435	11.5258	11.3826	11.5537
KLF3	Kruppel-like factor 3 (basic) [Source:HGNC Symbol;Acc:HGNC:16516]	10.385	10.4853	10.4916	11.1477	10.9858	11.2573	10.8917	10.7561	10.8203	10.6273	10.4009	10.6191	10.6859	10.574	10.5994
NDOR1	NADPH dependent diflavin oxidoreductase 1 [Source:HGNC Symbol;Acc:HGNC:29838]	6.23275	6.15252	6.08142	5.98429	5.89275	6.16514	6.50039	6.47204	6.33539	6.22236	6.40533	6.66048	6.20212	5.87121	6.11753
SLC25A5-AS1	SLC25A5 antisense RNA 1 [Source:HGNC Symbol;Acc:HGNC:43438]	8.06884	8.05565	7.99017	7.67572	7.59763	7.59966	7.77138	7.55842	8.00387	7.56497	8.03314	8.07858	8.58714	8.59678	8.64942
GOT1	glutamic-oxaloacetic transaminase 1, soluble [Source:HGNC Symbol;Acc:HGNC:4432]	11.5247	11.577	11.4035	11.014	11.2021	11.0443	11.6121	11.9313	11.6895	11.3982	11.4006	11.4725	11.2333	11.1567	11.3649
MFSD11	major facilitator superfamily domain containing 11 [Source:HGNC Symbol;Acc:HGNC:25458]	10.7143	10.6644	10.7751	11.1529	11.0526	11.0624	10.7328	10.6085	10.6285	10.5663	10.2374	10.337	10.64	10.2856	10.5183
PCGF2	polycomb group ring finger 2 [Source:HGNC Symbol;Acc:HGNC:12929]	12.4116	12.3963	12.3471	13.4856	13.66	13.2808	12.6086	12.6808	12.8789	12.5655	12.2315	12.2292	12.8839	12.9387	13.0822
MIR22HG	MIR22 host gene (non-protein coding) [Source:HGNC Symbol;Acc:HGNC:28219]	8.89492	9.34486	9.03374	9.34727	8.90938	9.91527	9.15292	9.65929	9.02618	8.66921	8.73967	9.19448	8.59708	8.92887	8.19945
TNNT1	troponin T type 1 (skeletal, slow) [Source:HGNC Symbol;Acc:HGNC:11948]	6.55859	6.70052	6.63382	10.1404	9.18302	8.99492	7.17447	7.38733	7.34551	6.85883	6.94331	6.73594	6.41536	6.56796	6.7488
MTM1	myotubularin 1 [Source:HGNC Symbol;Acc:HGNC:7448]	8.8457	8.84944	9.03259	8.43718	8.54646	9.18966	9.03887	8.37084	8.51621	8.88833	8.6655	8.93067	8.34755	8.5305	8.14842
PELI1	pellino E3 ubiquitin protein ligase 1 [Source:HGNC Symbol;Acc:HGNC:8827]	8.67487	8.7095	8.91386	10.4487	10.0056	10.2353	9.33274	8.59065	9.1035	8.84187	8.78603	8.89206	8.88563	8.86327	8.84306
ZNF334	zinc finger protein 334 [Source:HGNC Symbol;Acc:HGNC:15806]	5.72854	5.97011	6.30648	6.00741	6.28603	6.8973	6.00996	5.73779	5.95393	5.78642	6.15459	6.0607	5.5096	6.05676	5.73132
SLC7A13	solute carrier family 7 (anionic amino acid transporter), member 13 [Source:HGNC Symbol;Acc:HGNC:23092]	6.48665	6.60143	6.19588	6.09276	6.03367	6.59399	7.00805	6.64139	6.41074	6.48006	6.56986	6.69554	6.44276	6.54057	5.8904
SKIL	SKI-like proto-oncogene [Source:HGNC Symbol;Acc:HGNC:10897]	6.57932	6.60758	6.35915	6.88056	6.77464	6.53757	6.33061	6.3017	6.47407	6.4167	6.34812	6.40078	6.39971	6.24361	6.73732
SLC26A2	solute carrier family 26 (anion exchanger), member 2 [Source:HGNC Symbol;Acc:HGNC:10994]	9.29561	9.30469	9.25465	9.66846	9.52325	9.53335	9.82196	9.656	9.55965	9.57345	9.46717	9.54402	9.03361	8.80988	8.68666
MAGEA8	melanoma antigen family A, 8 [Source:HGNC Symbol;Acc:HGNC:6806]	8.27305	8.26236	8.27649	8.30503	7.45803	7.89254	7.21498	7.15918	7.15591	7.28761	7.13571	7.05707	6.92865	7.03142	6.36672
TMEM50A	transmembrane protein 50A [Source:HGNC Symbol;Acc:HGNC:30590]	9.82176	9.79873	9.85373	9.98611	9.70301	9.59574	9.50158	9.63337	9.68709	9.67675	9.73493	9.53138	10.2024	10.0945	10.2092
RERE	arginine-glutamic acid dipeptide (RE) repeats [Source:HGNC Symbol;Acc:HGNC:9965]	9.60172	9.63407	9.64027	10.7185	10.5664	10.665	10.3921	10.0133	9.92657	10.063	9.95539	10.0179	9.84773	9.76639	9.67141
TMEM245	transmembrane protein 245 [Source:HGNC Symbol;Acc:HGNC:1363]	10.7243	10.581	11.0752	10.0168	9.90605	10.3275	10.5274	10.1024	10.1128	10.7946	10.6326	10.5838	11.0094	10.5252	10.5175
ATG4A	autophagy related 4A, cysteine peptidase [Source:HGNC Symbol;Acc:HGNC:16489]	10.4271	10.3721	10.3928	10.0453	10.1628	10.0529	10.5442	10.323	10.5944	10.2458	10.4257	10.3412	10.2388	10.2272	10.2818
GID8	GID complex subunit 8 [Source:HGNC Symbol;Acc:HGNC:15857]	12.7154	12.6112	12.839	13.3365	13.2804	13.3103	12.9934	12.8106	12.8003	12.8378	12.5459	12.7256	12.856	12.7054	12.6892
ADK	adenosine kinase [Source:HGNC Symbol;Acc:HGNC:257]	13.5948	13.6943	13.8717	13.0317	13.1899	13.4844	13.6901	13.237	13.727	13.8867	13.6385	13.6581	13.9485	13.7995	13.7995
TMC7	transmembrane channel-like 7 [Source:HGNC Symbol;Acc:HGNC:23000]	5.10615	5.09612	5.18803	6.03092	5.5664	5.83145	5.36354	4.79913	5.39583	5.52142	5.0865	5.00205	5.24317	5.27443	5.50166
EPHX1	epoxide hydrolase 1, microsomal (xenobiotic) [Source:HGNC Symbol;Acc:HGNC:3401]	12.6755	12.8077	12.6384	11.0532	11.4864	11.7664	12.58	13.0797	12.4172	12.4721	12.8657	12.9129	12.2004	11.963	12.0056
TOMM20	translocase of outer mitochondrial membrane 20 homolog (yeast) [Source:HGNC Symbol;Acc:HGNC:20947]	12.7873	12.5033	13.0313	12.1359	12.3166	12.5049	12.5667	11.8274	12.1309	12.5804	12.4359	12.6009	12.8533	12.8496	12.6885
UPP1	uridine phosphorylase 1 [Source:HGNC Symbol;Acc:HGNC:12576]	6.38665	6.31453	6.31402	6.19386	5.94091	6.38312	6.64705	6.65756	6.72808	6.2687	6.63893	6.39446	6.36811	6.2687	6.24166
BCL11B	B-cell CLL/lymphoma 11B (zinc finger protein) [Source:HGNC Symbol;Acc:HGNC:13222]	7.02753	6.71892	6.94837	7.22082	6.97988	7.06241	6.55999	6.28119	6.36722	6.80031	6.72513	6.65512	7.16947	6.79619	7.08033
GTF2H1	general transcription factor IIH, polypeptide 1, 62kDa [Source:HGNC Symbol;Acc:HGNC:4655]	11.0982	11.0526	11.1427	11.2811	11.3033	11.4685	10.9874	10.6122	11.0612	11.1767	10.9462	11.06	11.3107	11.4074	11.3895
BLOC1S5	biogenesis of lysosomal organelles complex-1, subunit 5, muted [Source:HGNC Symbol;Acc:HGNC:18561]	9.63157	9.39883	9.26915	10.5507	10.324	10.0291	9.22606	9.09342	9.4602	9.42719	9.18397	9.29632	9.46916	9.68181	9.67643
NR5A2	nuclear receptor subfamily 5, group A, member 2 [Source:HGNC Symbol;Acc:HGNC:7984]	5.44257	5.5381	5.7083	8.41348	7.87184	8.18648	7.15918	6.56778	7.33199	6.54882	6.39933	6.48446	5.43463	5.55005	5.60733
FAM188B	family with sequence similarity 188, member B [Source:HGNC Symbol;Acc:HGNC:21916]	7.91907	8.02919	7.64336	8.12271	8.21732	8.06597	8.41454	8.71557	8.79031	8.04966	8.22532	8.23786	7.67106	7.72451	7.96847
NACC2	NACC family member 2, BEN and BTB (POZ) domain containing [Source:HGNC Symbol;Acc:HGNC:23846]	11.2397	10.8485	11.3348	12.1143	11.7712	11.6727	11.4441	11.1275	11.3428	11.0728	10.8175	10.9433	11.3277	11.0856	11.2518
PHKB	phosphorylase kinase, beta [Source:HGNC Symbol;Acc:HGNC:8927]	12.0856	12.0574	11.7827	11.3311	11.5362	11.1774	11.6661	11.8271	11.8234	11.8476	11.8781	11.828	11.7639	11.8729	11.9516
SNAP25	synaptosomal-associated protein, 25kDa [Source:HGNC Symbol;Acc:HGNC:11132]	6.36055	6.33498	6.14466	6.9477	7.09504	7.24933	6.4276	6.81334	6.31885	6.29504	6.47868	6.1747	6.3252	6.36473	5.96237
GPRC5B	G protein-coupled receptor, class C, group 5, member B [Source:HGNC Symbol;Acc:HGNC:13308]	8.44704	8.62509	8.63722	11.4013	10.9787	11.098	9.54468	9.68986	9.64377	9.0904	8.91459	9.16656	8.82503	8.34329	8.47264
UBE2J1	ubiquitin-conjugating enzyme E2, J1 [Source:HGNC Symbol;Acc:HGNC:17598]	10.7631	10.7405	10.7472	10.4572	10.3469	10.3426	10.6034	10.7598	10.7574	10.7587	10.6984	10.6253	10.4838	10.2732	10.4068
NTRK2	neurotrophic tyrosine kinase, receptor, type 2 [Source:HGNC Symbol;Acc:HGNC:8032]	5.10615	5.07487	5.12036	6.05133	6.64975	6.8973	6.0538	5.98662	5.89688	5.53634	5.44445	5.33864	5.12694	4.99538	5.11658
TBC1D19	TBC1 domain family, member 19 [Source:HGNC Symbol;Acc:HGNC:25624]	8.58961	8.78545	9.01027	9.12794	9.02386	9.46264	8.5989	8.41459	8.60636	8.67267	8.53726	8.63411	8.66606	8.68234	8.58101
TSPAN13	tetraspanin 13 [Source:HGNC Symbol;Acc:HGNC:21643]	11.697	11.7066	11.7804	9.84086	9.76771	10.2084	10.9126	11.3222	11.0166	11.4561	11.3236	11.4329	11.5049	11.3413	11.3395
MAP1LC3A	microtubule-associated protein 1 light chain 3 alpha [Source:HGNC Symbol;Acc:HGNC:6838]	9.54212	9.44457	9.35132	11.8987	11.5281	11.3053	9.83654	10.2424	10.1585	9.10707	8.92879	9.06569	7.63014	7.81189	7.96847
RNF141	ring finger protein 141 [Source:HGNC Symbol;Acc:HGNC:21159]	11.0437	11.0651	11.2486	10.8572	10.9762	11.3977	11.0163	10.4219	10.614	11.0338	10.9568	10.9951	10.6359	10.7854	10.6842
[truncated: 10,245 more rows]

## Sheet: MErT-Snail
#1.2
5157	15
[truncated: 5,158 more rows]

## Sheet: Cluster I
#1.2
1208	15
[truncated: 1,209 more rows]

## Sheet: Cluster II
#1.2
576	15
[truncated: 577 more rows]

## Sheet: Cluster III
#1.2
712	15
[truncated: 713 more rows]

## Sheet: Cluster IV
#1.2
[truncated: 35 more rows]

## Sheet: Cluster V
#1.2
[truncated: 271 more rows]

[truncated: 12 more sheets: Cluster VI, MErT20 vs NoDox-Snail, Cluster VII, Cluster VIII, Cluster IX, Cluster X, EMPome-Snail, Cluster XI, Cluster XII, Cluster XIII, Cluster XIV, EMPome-Slug]
