# Supplementary material for: A molecular portrait of epithelial–mesenchymal plasticity in prostate cancer associated with clinical outcome
Source: Oncogene. 2018 Sep 7;38(7):913–34. doi: 10.1038/s41388-018-0488-5 (PMC6514858; doi:10.1038/s41388-018-0488-5)
Supplement: Supplementary file 2 — Supplemental dataset 2 - Signature lists and Oncomine [file 41388_2018_488_MOESM2_ESM.xlsx]

## Sheet: MErT GES
MErT GES	Direction
GLDC	UPREGULATED
SULT2B1	UPREGULATED
ELF5	UPREGULATED
SLC27A2	UPREGULATED
CLDN4	UPREGULATED
BIRC3	UPREGULATED
SORBS2	UPREGULATED
MMP7	UPREGULATED
SOWAHB	UPREGULATED
IFIH1	UPREGULATED
AQP3	UPREGULATED
PPP1R14C	UPREGULATED
PKIB	UPREGULATED
BDKRB1	UPREGULATED
SAMD12	UPREGULATED
TSPAN15	UPREGULATED
PPP1R9A	UPREGULATED
PLS1	UPREGULATED
TMPRSS4	UPREGULATED
PVRL4	UPREGULATED
ISX	UPREGULATED
PRR15L	UPREGULATED
KSR2	UPREGULATED
SLCO4A1	UPREGULATED
BLNK	UPREGULATED
GPR160	UPREGULATED
CCDC110	UPREGULATED
EPHX4	UPREGULATED
COBL	UPREGULATED
KIF21B	UPREGULATED
BCAS1	UPREGULATED
SLAIN1	UPREGULATED
MAPK13	UPREGULATED
CCDC83	UPREGULATED
A2ML1	UPREGULATED
PIK3AP1	UPREGULATED
C2ORF15	UPREGULATED
TRPM8	UPREGULATED
EPSTI1	UPREGULATED
FAM84B	UPREGULATED
PLEKHH1	UPREGULATED
BSPRY	UPREGULATED
GALNT3	UPREGULATED
TM4SF1	UPREGULATED
PKIA	UPREGULATED
MBP	UPREGULATED
DDC	UPREGULATED
TMEM163	UPREGULATED
ITGA2	UPREGULATED
COLCA1	UPREGULATED
EML5	UPREGULATED
SH2D4A	UPREGULATED
MCTP2	UPREGULATED
SLC1A3	UPREGULATED
SLC25A19	UPREGULATED
PODXL	UPREGULATED
CCDC88C	UPREGULATED
PLCH1	UPREGULATED
C11ORF52	UPREGULATED
AP1S3	UPREGULATED
PARD6A	UPREGULATED
DOPEY2	UPREGULATED
PADI2	UPREGULATED
FADS1	UPREGULATED
ANKRD22	UPREGULATED
TMEM144	UPREGULATED
HOOK1	UPREGULATED
VPS13A	UPREGULATED
SLAMF9	UPREGULATED
ETNPPL	UPREGULATED
FASN	UPREGULATED
HSH2D	UPREGULATED
ASB8	UPREGULATED
MGAT4A	UPREGULATED
GAS2	UPREGULATED
FRMD5	UPREGULATED
PLA2G4F	UPREGULATED
DNAAF3	UPREGULATED
GLYATL2	UPREGULATED
FAM129A	UPREGULATED
UPK3A	UPREGULATED
SAMD10	UPREGULATED
PPP2R2C	UPREGULATED
HIST2H2AB	UPREGULATED
C6ORF99	UPREGULATED
CKMT2	UPREGULATED
AKNA	UPREGULATED
FUT3	UPREGULATED
PIM2	UPREGULATED
EFHC2	UPREGULATED
GALNT7	UPREGULATED
SP6	UPREGULATED
MAPT	UPREGULATED
AIM1L	UPREGULATED
SACS	UPREGULATED
DNAH11	UPREGULATED
SLC4A4	UPREGULATED
DOHH	UPREGULATED
C1ORF210	UPREGULATED
SLC7A5	UPREGULATED
MYRIP	UPREGULATED
LONRF2	UPREGULATED
RDM1	UPREGULATED
STX17-AS1	UPREGULATED
TTC39A	UPREGULATED
MNX1	UPREGULATED
TMPRSS2	UPREGULATED
TMEM62	UPREGULATED
ACSL1	UPREGULATED
IL11	UPREGULATED
ZNF620	UPREGULATED
TRIP13	UPREGULATED
ICAM4	UPREGULATED
MB	UPREGULATED
GCG	UPREGULATED
ZFYVE28	UPREGULATED
ECT2	UPREGULATED
ELOVL7	UPREGULATED
C6ORF132	UPREGULATED
TJP2	UPREGULATED
MYO5C	UPREGULATED
ABCA3	UPREGULATED
PEG3	UPREGULATED
MDN1	UPREGULATED
ABCA12	UPREGULATED
SLC9A2	UPREGULATED
MAN2A2	UPREGULATED
FAM134B	UPREGULATED
EPCAM	UPREGULATED
PRSS27	UPREGULATED
PLEKHS1	UPREGULATED
OVOL1	UPREGULATED
ALOXE3	UPREGULATED
PLAU	UPREGULATED
PART1	UPREGULATED
ALDH3B2	UPREGULATED
GDPD1	UPREGULATED
IYD	UPREGULATED
ANKRD2	UPREGULATED
SLC18B1	UPREGULATED
HID1	UPREGULATED
KHK	UPREGULATED
GRB7	UPREGULATED
KRAS	UPREGULATED
PDGFRL	UPREGULATED
LRIG3	UPREGULATED
CDCA2	UPREGULATED
CDCA7L	UPREGULATED
MPV17L	UPREGULATED
RWDD2A	UPREGULATED
ISYNA1	UPREGULATED
PLEKHB1	UPREGULATED
PAG1	UPREGULATED
SAMHD1	UPREGULATED
CCDC64B	UPREGULATED
C1ORF168	UPREGULATED
RIMKLA	UPREGULATED
FRY	UPREGULATED
GAS2L3	UPREGULATED
ADAP2	UPREGULATED
ESCO2	UPREGULATED
TMEM45B	UPREGULATED
PRODH	UPREGULATED
DDAH1	UPREGULATED
EHF	UPREGULATED
FAM177B	UPREGULATED
OR7E14P	UPREGULATED
WDSUB1	UPREGULATED
SYT4	UPREGULATED
PARD6B	UPREGULATED
RSPH1	UPREGULATED
CEBPA	UPREGULATED
CDCP1	UPREGULATED
SQRDL	UPREGULATED
IGF2R	UPREGULATED
GLYATL1	UPREGULATED
CDCA5	UPREGULATED
RNF128	UPREGULATED
PBK	UPREGULATED
SPINK1	UPREGULATED
SEMA3F	UPREGULATED
NOX5	UPREGULATED
CAMKMT	UPREGULATED
UACA	UPREGULATED
KIF15	UPREGULATED
PIM3	UPREGULATED
FERMT1	UPREGULATED
PPL	UPREGULATED
LBR	UPREGULATED
LIMA1	UPREGULATED
PRKAR1B	UPREGULATED
DAPK1	UPREGULATED
RNF208	UPREGULATED
SLFN5	UPREGULATED
LGALS8	UPREGULATED
RHPN1	UPREGULATED
NFKB2	UPREGULATED
SFI1	UPREGULATED
PRSS8	UPREGULATED
SLC6A11	UPREGULATED
TNFRSF10A	UPREGULATED
CTRL	UPREGULATED
NUP210	UPREGULATED
RALGPS1	UPREGULATED
SI	UPREGULATED
CNTD1	UPREGULATED
PIK3CB	UPREGULATED
CCDC183	UPREGULATED
KCNJ11	UPREGULATED
EXPH5	UPREGULATED
FGL1	UPREGULATED
KNG1	UPREGULATED
CCNF	UPREGULATED
PLK1	UPREGULATED
ZNF165	UPREGULATED
GADD45G	UPREGULATED
LDLR	UPREGULATED
RBM47	UPREGULATED
INSIG2	UPREGULATED
SEMA4D	UPREGULATED
HYAL3	UPREGULATED
CHAC2	UPREGULATED
CHDH	UPREGULATED
LRRC26	UPREGULATED
FTCDNL1	UPREGULATED
NSMAF	UPREGULATED
MARS2	UPREGULATED
NCAPG	UPREGULATED
SLC46A1	UPREGULATED
EPB41L5	UPREGULATED
NMU	UPREGULATED
TRIB1	UPREGULATED
SLC45A2	UPREGULATED
RALGAPA2	UPREGULATED
ATP2C2	UPREGULATED
TMED11P	UPREGULATED
TACC2	UPREGULATED
C9ORF152	UPREGULATED
E2F2	UPREGULATED
LRRC36	UPREGULATED
MCF2L	UPREGULATED
RGS3	UPREGULATED
GNPTAB	UPREGULATED
DTWD2	UPREGULATED
HSPA4L	UPREGULATED
IQCD	UPREGULATED
KIAA1257	UPREGULATED
DPP4	UPREGULATED
FAM111A	UPREGULATED
RDH10	UPREGULATED
LRRC8B	UPREGULATED
TFRC	UPREGULATED
TMEM125	UPREGULATED
SIDT1	UPREGULATED
TM7SF3	UPREGULATED
IFITM5	UPREGULATED
MPZL2	UPREGULATED
RHPN1-AS1	UPREGULATED
NFE2L3	UPREGULATED
SGMS1	UPREGULATED
MAPKAPK3	UPREGULATED
KLK3	UPREGULATED
C19ORF33	UPREGULATED
ESRP1	UPREGULATED
FAM3B	UPREGULATED
TTC13	UPREGULATED
CSPG5	UPREGULATED
NIPA1	UPREGULATED
IRF6	UPREGULATED
MORN3	UPREGULATED
BUB1B	UPREGULATED
NUCB2	UPREGULATED
SMPDL3B	UPREGULATED
CRACR2B	UPREGULATED
ODAM	UPREGULATED
RINL	UPREGULATED
PLEKHA1	UPREGULATED
CXADR	UPREGULATED
ZYG11A	UPREGULATED
SH3YL1	UPREGULATED
ARG1	UPREGULATED
GSG2	UPREGULATED
IL6R	UPREGULATED
E2F8	UPREGULATED
USP18	UPREGULATED
ALDH1A3	UPREGULATED
LINC01137	UPREGULATED
ITGA6	UPREGULATED
CYFIP2	UPREGULATED
ABCG2	UPREGULATED
ACOXL	UPREGULATED
BRI3BP	UPREGULATED
RASAL3	UPREGULATED
MFHAS1	UPREGULATED
LMO7	UPREGULATED
PRKAG2	UPREGULATED
ALAS1	UPREGULATED
MIF4GD	UPREGULATED
ATP10A	UPREGULATED
FZD6	UPREGULATED
RAB40C	UPREGULATED
RAB17	UPREGULATED
ME2	UPREGULATED
CEP76	UPREGULATED
RNF144B	UPREGULATED
C10ORF95	UPREGULATED
SH3BGRL2	UPREGULATED
EPHA10	UPREGULATED
CDC6	UPREGULATED
NEIL2	UPREGULATED
CLEC7A	UPREGULATED
RNFT2	UPREGULATED
ATP8B1	UPREGULATED
ELOVL6	UPREGULATED
RANGAP1	UPREGULATED
OSBPL3	UPREGULATED
GOLT1A	UPREGULATED
TSPAN13	UPREGULATED
CNKSR2	UPREGULATED
NDC1	UPREGULATED
NBEAL2	UPREGULATED
HK3	UPREGULATED
KLK1	UPREGULATED
CORO2A	UPREGULATED
ESRP2	UPREGULATED
MREG	UPREGULATED
SLC10A7	UPREGULATED
ZMIZ2	UPREGULATED
DNMT3B	UPREGULATED
STARD4	UPREGULATED
ICA1	UPREGULATED
LRP8	UPREGULATED
HIST3H2BB	UPREGULATED
THEM6	UPREGULATED
LCP1	UPREGULATED
FHOD1	UPREGULATED
DLGAP5	UPREGULATED
DOK7	UPREGULATED
PMAIP1	UPREGULATED
BRCC3	UPREGULATED
OGDH	UPREGULATED
DBNDD1	UPREGULATED
MAFK	UPREGULATED
STC2	UPREGULATED
LPIN1	UPREGULATED
AGR2	UPREGULATED
OCLN	UPREGULATED
LRFN2	UPREGULATED
SMKR1	UPREGULATED
VPRBP	UPREGULATED
AGBL3	UPREGULATED
DDX58	UPREGULATED
INSIG1	UPREGULATED
TTL	UPREGULATED
RLN1	UPREGULATED
AGPAT3	UPREGULATED
TXNDC12	UPREGULATED
ARHGEF38	UPREGULATED
TCTE3	UPREGULATED
SMARCD2	UPREGULATED
MSMB	UPREGULATED
C11ORF80	UPREGULATED
CBR3-AS1	UPREGULATED
EMB	UPREGULATED
KIF9	UPREGULATED
CXCL16	UPREGULATED
ZSCAN16	UPREGULATED
AKAP1	UPREGULATED
CELSR2	UPREGULATED
RAF1	UPREGULATED
RAB3IP	UPREGULATED
TMEM87A	UPREGULATED
C11ORF24	UPREGULATED
ARHGAP22	UPREGULATED
CYP2J2	UPREGULATED
LITAF	UPREGULATED
TM7SF2	UPREGULATED
ERBB3	UPREGULATED
ARHGAP11A	UPREGULATED
PARP9	UPREGULATED
RAB27B	UPREGULATED
WNT7B	UPREGULATED
AGFG2	UPREGULATED
BAG1	UPREGULATED
CYB5RL	UPREGULATED
WRAP53	UPREGULATED
GPR19	UPREGULATED
LIPH	UPREGULATED
H2AFX	UPREGULATED
MCM10	UPREGULATED
RLN2	UPREGULATED
TTC36	UPREGULATED
CAMK2B	UPREGULATED
ARTN	UPREGULATED
FAM83D	UPREGULATED
ATP6V0E2	UPREGULATED
KLHL1	UPREGULATED
CPNE7	UPREGULATED
MICALCL	UPREGULATED
KLHL23	UPREGULATED
SLC7A6	UPREGULATED
TGFBRAP1	UPREGULATED
BRCA1	UPREGULATED
ARHGAP26	UPREGULATED
PI4K2B	UPREGULATED
KIF16B	UPREGULATED
GRHL1	UPREGULATED
GLOD5	UPREGULATED
TMEM56	UPREGULATED
TMEM184A	UPREGULATED
RTKN2	UPREGULATED
MSMO1	UPREGULATED
SULT1A1	UPREGULATED
SLC26A4-AS1	UPREGULATED
SLC29A2	UPREGULATED
HINT3	UPREGULATED
SLC12A8	UPREGULATED
TBC1D30	UPREGULATED
WNT10A	UPREGULATED
SGMS2	UPREGULATED
IPO8	UPREGULATED
PTDSS1	UPREGULATED
HIST1H3I	UPREGULATED
KLK15	UPREGULATED
SLURP1	UPREGULATED
SLC29A1	UPREGULATED
FYCO1	UPREGULATED
TC2N	UPREGULATED
RAD51B	UPREGULATED
CASP12	UPREGULATED
HSD3B7	UPREGULATED
DUSP19	UPREGULATED
PFN2	UPREGULATED
HAO2	UPREGULATED
L2HGDH	UPREGULATED
ANLN	UPREGULATED
PALMD	UPREGULATED
MPP5	UPREGULATED
USP43	UPREGULATED
RPP25	UPREGULATED
RFESD	UPREGULATED
GK5	UPREGULATED
CAAP1	UPREGULATED
IBA57	UPREGULATED
NEURL1B	UPREGULATED
GRK6	UPREGULATED
C19ORF57	UPREGULATED
CENPA	UPREGULATED
LRSAM1	UPREGULATED
CCDC149	UPREGULATED
C1ORF115	UPREGULATED
HRASLS2	UPREGULATED
NCAPH	UPREGULATED
LLGL2	UPREGULATED
EXOC6	UPREGULATED
CCDC109B	UPREGULATED
TXNL4A	UPREGULATED
WDR7	UPREGULATED
WWC1	UPREGULATED
MYB	UPREGULATED
MCOLN2	UPREGULATED
HGD	UPREGULATED
AURKC	UPREGULATED
BEND7	UPREGULATED
DNASE1	UPREGULATED
GCA	UPREGULATED
KIAA1671	UPREGULATED
PNPO	UPREGULATED
ACSM3	UPREGULATED
KNTC1	UPREGULATED
POLR1B	UPREGULATED
FAM174B	UPREGULATED
MRPL44	UPREGULATED
PROSC	UPREGULATED
PTTG3P	UPREGULATED
ACSF3	UPREGULATED
APOBEC3D	UPREGULATED
SMPDL3A	UPREGULATED
PDK3	UPREGULATED
LGALS8-AS1	UPREGULATED
STX2	UPREGULATED
ANK1	UPREGULATED
LMNB1	UPREGULATED
HIST1H2AB	UPREGULATED
BLM	UPREGULATED
ZNF815P	UPREGULATED
GMDS	UPREGULATED
TRAPPC9	UPREGULATED
PIANP	UPREGULATED
APOL4	UPREGULATED
NUP62CL	UPREGULATED
MYEF2	UPREGULATED
ENPP4	UPREGULATED
OR7G1	UPREGULATED
SGSM3	UPREGULATED
MPP7	UPREGULATED
KIAA1147	UPREGULATED
KPNA2	UPREGULATED
MUCL1	UPREGULATED
ST14	UPREGULATED
ALPL	DOWNREGULATED
MPP1	DOWNREGULATED
SNED1	DOWNREGULATED
CLCF1	DOWNREGULATED
EDN1	DOWNREGULATED
DENND2A	DOWNREGULATED
DPYSL4	DOWNREGULATED
CXXC4	DOWNREGULATED
PALM3	DOWNREGULATED
APBB1	DOWNREGULATED
PRICKLE2	DOWNREGULATED
PXDN	DOWNREGULATED
UTS2B	DOWNREGULATED
UST	DOWNREGULATED
RNLS	DOWNREGULATED
SMO	DOWNREGULATED
S100B	DOWNREGULATED
GAB1	DOWNREGULATED
TTR	DOWNREGULATED
FRMD6	DOWNREGULATED
NTN4	DOWNREGULATED
BRINP1	DOWNREGULATED
CYB5R2	DOWNREGULATED
VWA5B1	DOWNREGULATED
DOCK4	DOWNREGULATED
C20ORF194	DOWNREGULATED
PCDHB2	DOWNREGULATED
ADAM19	DOWNREGULATED
DAPL1	DOWNREGULATED
MID1	DOWNREGULATED
CRISPLD2	DOWNREGULATED
ANO4	DOWNREGULATED
ELF4	DOWNREGULATED
PREX2	DOWNREGULATED
ACSL6	DOWNREGULATED
NELL2	DOWNREGULATED
USP11	DOWNREGULATED
PCDH9	DOWNREGULATED
COLQ	DOWNREGULATED
CAPN6	DOWNREGULATED
MRVI1	DOWNREGULATED
BVES	DOWNREGULATED
SHC4	DOWNREGULATED
APCDD1	DOWNREGULATED
KCNN1	DOWNREGULATED
FOXD2	DOWNREGULATED
SLC22A4	DOWNREGULATED
ZNF135	DOWNREGULATED
AZIN2	DOWNREGULATED
SYCE1	DOWNREGULATED
SLC44A5	DOWNREGULATED
LRRC4B	DOWNREGULATED
IQSEC3	DOWNREGULATED
ZNF385B	DOWNREGULATED
PCOLCE	DOWNREGULATED
ST3GAL3	DOWNREGULATED
FAM183A	DOWNREGULATED
PHKG1	DOWNREGULATED
ACSL4	DOWNREGULATED
MAP3K7CL	DOWNREGULATED
COL8A2	DOWNREGULATED
USP51	DOWNREGULATED
ACTG2	DOWNREGULATED
HOXB6	DOWNREGULATED
KEL	DOWNREGULATED
LINC00324	DOWNREGULATED
SCUBE1	DOWNREGULATED
TSPAN12	DOWNREGULATED
KLF4	DOWNREGULATED
LHFPL2	DOWNREGULATED
CYS1	DOWNREGULATED
C16ORF45	DOWNREGULATED
ROR1	DOWNREGULATED
AK5	DOWNREGULATED
IGFBP5	DOWNREGULATED
TMEM44	DOWNREGULATED
MAML2	DOWNREGULATED
BMP6	DOWNREGULATED
GYPC	DOWNREGULATED
HFM1	DOWNREGULATED
FOXS1	DOWNREGULATED
ELAVL2	DOWNREGULATED
ABCC8	DOWNREGULATED
SBSPON	DOWNREGULATED
NES	DOWNREGULATED
LIX1L	DOWNREGULATED
HOXB5	DOWNREGULATED
ARHGEF6	DOWNREGULATED
YPEL3	DOWNREGULATED
VAMP1	DOWNREGULATED
FAIM2	DOWNREGULATED
SYNGR4	DOWNREGULATED
KCNQ5	DOWNREGULATED
RBPMS	DOWNREGULATED
FKBP1B	DOWNREGULATED
NANOS1	DOWNREGULATED
NPB	DOWNREGULATED
RABGAP1L	DOWNREGULATED
ENOX1	DOWNREGULATED
CENPV	DOWNREGULATED
CELF5	DOWNREGULATED
HSPB2	DOWNREGULATED
HLA-DRB1	DOWNREGULATED
PLCL2	DOWNREGULATED
IGF2	DOWNREGULATED
OLFM1	DOWNREGULATED
SYDE1	DOWNREGULATED
TKTL1	DOWNREGULATED
ASPA	DOWNREGULATED
NRXN2	DOWNREGULATED
DNAH12	DOWNREGULATED
RBFOX3	DOWNREGULATED
PLCB1	DOWNREGULATED
PRX	DOWNREGULATED
CAV2	DOWNREGULATED
PDGFRB	DOWNREGULATED
MAP3K12	DOWNREGULATED
FHIT	DOWNREGULATED
TRABD2B	DOWNREGULATED
ANKRD6	DOWNREGULATED
IFI44L	DOWNREGULATED
RTN1	DOWNREGULATED
ANO2	DOWNREGULATED
RRAGB	DOWNREGULATED
RGAG4	DOWNREGULATED
DGKA	DOWNREGULATED
PRRT2	DOWNREGULATED
IL34	DOWNREGULATED
ZEB1	DOWNREGULATED
CYP3A43	DOWNREGULATED
ARHGAP20	DOWNREGULATED
CD302	DOWNREGULATED
ARHGAP31	DOWNREGULATED
NAV2	DOWNREGULATED
ABTB1	DOWNREGULATED
C6ORF118	DOWNREGULATED
SLC26A10	DOWNREGULATED
CHGB	DOWNREGULATED
DST	DOWNREGULATED
FSD1	DOWNREGULATED
ITPRIPL2	DOWNREGULATED
LKAAEAR1	DOWNREGULATED
EFNB3	DOWNREGULATED
ATP6V1B1	DOWNREGULATED
CCL26	DOWNREGULATED
DAPK2	DOWNREGULATED
PLXDC2	DOWNREGULATED
STAC	DOWNREGULATED
S100A3	DOWNREGULATED
FOSL2	DOWNREGULATED
KIAA0226L	DOWNREGULATED
FAM212B-AS1	DOWNREGULATED
PDCD4-AS1	DOWNREGULATED
BMP1	DOWNREGULATED
PROX1	DOWNREGULATED
EBF3	DOWNREGULATED
LINC00900	DOWNREGULATED
VWA5A	DOWNREGULATED
ZNF572	DOWNREGULATED
JAM3	DOWNREGULATED
SLC22A15	DOWNREGULATED
TIMP1	DOWNREGULATED
CD274	DOWNREGULATED
SVEP1	DOWNREGULATED
IL11RA	DOWNREGULATED
OSBPL6	DOWNREGULATED
CSF1R	DOWNREGULATED
NGFR	DOWNREGULATED
TMEM176B	DOWNREGULATED
CDH23	DOWNREGULATED
RASGEF1A	DOWNREGULATED
ZNF454	DOWNREGULATED
AS3MT	DOWNREGULATED
SPSB1	DOWNREGULATED
RGS2	DOWNREGULATED
PAX1	DOWNREGULATED
NACAD	DOWNREGULATED
UBQLNL	DOWNREGULATED
SDPR	DOWNREGULATED
TNNI1	DOWNREGULATED
MFGE8	DOWNREGULATED
STON1	DOWNREGULATED
THBS4	DOWNREGULATED
ITM2C	DOWNREGULATED
FAM20C	DOWNREGULATED
ITGA2B	DOWNREGULATED
MTMR9LP	DOWNREGULATED
SNCA	DOWNREGULATED
MDFIC	DOWNREGULATED
SLCO2A1	DOWNREGULATED
KLF3-AS1	DOWNREGULATED
TBX19	DOWNREGULATED
ACOX2	DOWNREGULATED
DTX3	DOWNREGULATED
AP1S2	DOWNREGULATED
IGSF1	DOWNREGULATED
CYP26B1	DOWNREGULATED
CTSO	DOWNREGULATED
CALCOCO1	DOWNREGULATED
NR2F1-AS1	DOWNREGULATED
GPRC5B	DOWNREGULATED
ATP10D	DOWNREGULATED
NTRK2	DOWNREGULATED
COLGALT2	DOWNREGULATED
ETNK2	DOWNREGULATED
PRB3	DOWNREGULATED
C10ORF11	DOWNREGULATED
PCOLCE2	DOWNREGULATED
FZD2	DOWNREGULATED
C11ORF95	DOWNREGULATED
LRP2BP	DOWNREGULATED
TMEM37	DOWNREGULATED
GRP	DOWNREGULATED
DCN	DOWNREGULATED
SLC38A3	DOWNREGULATED
LRRTM1	DOWNREGULATED
KANK1	DOWNREGULATED
RTN2	DOWNREGULATED
MXRA7	DOWNREGULATED
OBSL1	DOWNREGULATED
FAM149A	DOWNREGULATED
PRKCA	DOWNREGULATED
GAS1	DOWNREGULATED
PCDHB11	DOWNREGULATED
FAM225A	DOWNREGULATED
OPRK1	DOWNREGULATED
C1ORF228	DOWNREGULATED
PCDHB6	DOWNREGULATED
AGPAT4	DOWNREGULATED
KALRN	DOWNREGULATED
NRCAM	DOWNREGULATED
PCDHB8	DOWNREGULATED
MYLK	DOWNREGULATED
CNPY4	DOWNREGULATED
AFAP1L2	DOWNREGULATED
ATP1A2	DOWNREGULATED
NHS	DOWNREGULATED
SCARA3	DOWNREGULATED
PAPLN	DOWNREGULATED
AKAP9	DOWNREGULATED
ZNF469	DOWNREGULATED
ARAP3	DOWNREGULATED
AKAP2	DOWNREGULATED
HHEX	DOWNREGULATED
CTGF	DOWNREGULATED
DNAH6	DOWNREGULATED
PTN	DOWNREGULATED
TNFRSF11B	DOWNREGULATED
ZC3H12B	DOWNREGULATED
ARHGAP23	DOWNREGULATED
HSD17B13	DOWNREGULATED
RORA	DOWNREGULATED
NTN1	DOWNREGULATED
GBP1	DOWNREGULATED
CACNG4	DOWNREGULATED
TDO2	DOWNREGULATED
PELI2	DOWNREGULATED
INPP5D	DOWNREGULATED
MYOF	DOWNREGULATED
FAM19A2	DOWNREGULATED
HOXA11-AS	DOWNREGULATED
HRCT1	DOWNREGULATED
AASS	DOWNREGULATED
RHOBTB1	DOWNREGULATED
CYP3A4	DOWNREGULATED
BZRAP1	DOWNREGULATED
PLCD4	DOWNREGULATED
CEND1	DOWNREGULATED
PRDM8	DOWNREGULATED
PARM1	DOWNREGULATED
KCNC4	DOWNREGULATED
S100A2	DOWNREGULATED
PCDHB7	DOWNREGULATED
MAP1B	DOWNREGULATED
SSTR2	DOWNREGULATED
HOXA7	DOWNREGULATED
SCHIP1	DOWNREGULATED
C7ORF31	DOWNREGULATED
EBF4	DOWNREGULATED
LOXL2	DOWNREGULATED
SIX2	DOWNREGULATED
CCDC82	DOWNREGULATED
LIMD2	DOWNREGULATED
NPR3	DOWNREGULATED
NR2F1	DOWNREGULATED
SOX9	DOWNREGULATED
C1R	DOWNREGULATED
ERP27	DOWNREGULATED
FBLN1	DOWNREGULATED
NKX3-2	DOWNREGULATED
PARVA	DOWNREGULATED
C19ORF66	DOWNREGULATED
GRASP	DOWNREGULATED
EXTL1	DOWNREGULATED
PTPN21	DOWNREGULATED
PCDHB12	DOWNREGULATED
FBXL7	DOWNREGULATED
PSORS1C1	DOWNREGULATED
UBE2QL1	DOWNREGULATED
RFTN1	DOWNREGULATED
TNFRSF1B	DOWNREGULATED
TGFBI	DOWNREGULATED
LGALS1	DOWNREGULATED
CYP3A7	DOWNREGULATED
ANXA1	DOWNREGULATED
TBX2	DOWNREGULATED
ZNF711	DOWNREGULATED
FCGRT	DOWNREGULATED
NR3C1	DOWNREGULATED
SH3PXD2A	DOWNREGULATED
GDPD5	DOWNREGULATED
NDRG4	DOWNREGULATED
GLI3	DOWNREGULATED
AGT	DOWNREGULATED
SHF	DOWNREGULATED
CDKN1C	DOWNREGULATED
SH3GL3	DOWNREGULATED
YPEL4	DOWNREGULATED
VAX1	DOWNREGULATED
LRRC4C	DOWNREGULATED
HLA-DPB1	DOWNREGULATED
CHST2	DOWNREGULATED
PVRL3	DOWNREGULATED
ITIH3	DOWNREGULATED
SERPIND1	DOWNREGULATED
CDH18	DOWNREGULATED
GALNT14	DOWNREGULATED
HLA-DPA1	DOWNREGULATED
PCDHB16	DOWNREGULATED
NAP1L3	DOWNREGULATED
AKAP14	DOWNREGULATED
KCNC1	DOWNREGULATED
SCRN1	DOWNREGULATED
TCF7L1	DOWNREGULATED
HAPLN3	DOWNREGULATED
ADAMTS9	DOWNREGULATED
APOD	DOWNREGULATED
WIPF1	DOWNREGULATED
VIM	DOWNREGULATED
SAMD14	DOWNREGULATED
CYP3A5	DOWNREGULATED
SCN3A	DOWNREGULATED
BPIFB1	DOWNREGULATED
TGFB3	DOWNREGULATED
FBLIM1	DOWNREGULATED
LRRN1	DOWNREGULATED
PCDHB14	DOWNREGULATED
FAM46A	DOWNREGULATED
ZCCHC18	DOWNREGULATED
CPNE5	DOWNREGULATED
RBP4	DOWNREGULATED
ST8SIA4	DOWNREGULATED
EMP1	DOWNREGULATED
NOV	DOWNREGULATED
PGM5	DOWNREGULATED
ZNF541	DOWNREGULATED
SYT17	DOWNREGULATED
GRK5	DOWNREGULATED
LINC01105	DOWNREGULATED
ANTXR2	DOWNREGULATED
HTRA1	DOWNREGULATED
KCNMB4	DOWNREGULATED
FNDC4	DOWNREGULATED
EFHD1	DOWNREGULATED
MSRB3	DOWNREGULATED
FHL1	DOWNREGULATED
CRISPLD1	DOWNREGULATED
FMO4	DOWNREGULATED
PMP22	DOWNREGULATED
ACTA1	DOWNREGULATED
SPTBN1	DOWNREGULATED
DOCK8	DOWNREGULATED
FAM133A	DOWNREGULATED
PCSK5	DOWNREGULATED
TGFBR2	DOWNREGULATED
B3GAT1	DOWNREGULATED
TNNT1	DOWNREGULATED
WNT6	DOWNREGULATED
WFDC1	DOWNREGULATED
CCDC3	DOWNREGULATED
IRS1	DOWNREGULATED
C11ORF96	DOWNREGULATED
LEF1	DOWNREGULATED
TLE4	DOWNREGULATED
SPARC	DOWNREGULATED
TRPC1	DOWNREGULATED
TUBB6	DOWNREGULATED
CHST11	DOWNREGULATED
EFEMP1	DOWNREGULATED
APC2	DOWNREGULATED
HOXA11	DOWNREGULATED
COL3A1	DOWNREGULATED
SERPINE2	DOWNREGULATED
TUBB2B	DOWNREGULATED
RELN	DOWNREGULATED
EPHB6	DOWNREGULATED
MAMLD1	DOWNREGULATED
KIF25	DOWNREGULATED
CCL2	DOWNREGULATED
FBXL2	DOWNREGULATED
ARHGAP24	DOWNREGULATED
SPEG	DOWNREGULATED
NLGN1	DOWNREGULATED
FMOD	DOWNREGULATED
NR5A2	DOWNREGULATED
WWC2	DOWNREGULATED
HEG1	DOWNREGULATED
DAB2	DOWNREGULATED
RSPO4	DOWNREGULATED
CUX2	DOWNREGULATED
IGFBP6	DOWNREGULATED
MAP1LC3A	DOWNREGULATED
ELOVL4	DOWNREGULATED
EGFLAM	DOWNREGULATED
NCALD	DOWNREGULATED
LY6H	DOWNREGULATED
ETV5	DOWNREGULATED
ATP1B2	DOWNREGULATED
PCDHB10	DOWNREGULATED
HR	DOWNREGULATED
CRMP1	DOWNREGULATED
ST3GAL6	DOWNREGULATED
QKI	DOWNREGULATED
QPRT	DOWNREGULATED
LINGO1	DOWNREGULATED
SULF2	DOWNREGULATED
DKK3	DOWNREGULATED
C1S	DOWNREGULATED
PLEKHA4	DOWNREGULATED
EMID1	DOWNREGULATED
PRR16	DOWNREGULATED
CHN1	DOWNREGULATED
TMTC1	DOWNREGULATED
NLRP1	DOWNREGULATED
CNN1	DOWNREGULATED
FBLN7	DOWNREGULATED
COL5A1	DOWNREGULATED
PCDHB15	DOWNREGULATED
DMKN	DOWNREGULATED
CIB2	DOWNREGULATED
IHH	DOWNREGULATED
FOLR1	DOWNREGULATED
FNDC5	DOWNREGULATED
CASC10	DOWNREGULATED
PCDHB9	DOWNREGULATED
PLXND1	DOWNREGULATED
DISC1	DOWNREGULATED
SPOCK1	DOWNREGULATED
SFRP1	DOWNREGULATED
LMCD1	DOWNREGULATED
FEZ1	DOWNREGULATED
THSD7A	DOWNREGULATED
FOXD1	DOWNREGULATED
FREM1	DOWNREGULATED
CLEC2B	DOWNREGULATED
KLF12	DOWNREGULATED
MMP2	DOWNREGULATED
PEAK1	DOWNREGULATED
PHF21B	DOWNREGULATED
DCHS1	DOWNREGULATED
IGDCC3	DOWNREGULATED
BIRC7	DOWNREGULATED
RAI2	DOWNREGULATED
COL13A1	DOWNREGULATED
TENM2	DOWNREGULATED
PXDC1	DOWNREGULATED
FAM43B	DOWNREGULATED
LAMB1	DOWNREGULATED
PNMA2	DOWNREGULATED
FOXC1	DOWNREGULATED
PRRX2	DOWNREGULATED
TPBG	DOWNREGULATED
C15ORF59	DOWNREGULATED
MYL9	DOWNREGULATED
CACNA1G	DOWNREGULATED
SCN4B	DOWNREGULATED
MATN3	DOWNREGULATED
SERPINF2	DOWNREGULATED
NTF4	DOWNREGULATED
SYT2	DOWNREGULATED
SEMA6D	DOWNREGULATED
MCAM	DOWNREGULATED
S100A10	DOWNREGULATED
ROR2	DOWNREGULATED
PHLDB2	DOWNREGULATED
BEX1	DOWNREGULATED
CHST1	DOWNREGULATED
SERTAD4-AS1	DOWNREGULATED
NUDT10	DOWNREGULATED
BEND5	DOWNREGULATED
FXYD6	DOWNREGULATED
CBLN2	DOWNREGULATED
NBL1	DOWNREGULATED
CMTM3	DOWNREGULATED
MRC2	DOWNREGULATED
MUC12	DOWNREGULATED
COL23A1	DOWNREGULATED
ATOH8	DOWNREGULATED
EMILIN2	DOWNREGULATED
SPARCL1	DOWNREGULATED

## Sheet: EMT GES
EMT GES	Direction
SPARCL1	UPREGULATED
EMILIN2	UPREGULATED
MUC12	UPREGULATED
MRC2	UPREGULATED
ATOH8	UPREGULATED
MCAM	UPREGULATED
ROR2	UPREGULATED
SEMA6D	UPREGULATED
NUDT10	UPREGULATED
BEND5	UPREGULATED
COL23A1	UPREGULATED
CHST1	UPREGULATED
NBL1	UPREGULATED
TENM2	UPREGULATED
FXYD6	UPREGULATED
SERTAD4-AS1	UPREGULATED
CMTM3	UPREGULATED
PNMA2	UPREGULATED
PHF21B	UPREGULATED
COL5A1	UPREGULATED
NTF4	UPREGULATED
CACNA1G	UPREGULATED
SCN4B	UPREGULATED
BEX1	UPREGULATED
DKK3	UPREGULATED
COL3A1	UPREGULATED
QPRT	UPREGULATED
SERPINF2	UPREGULATED
LAMB1	UPREGULATED
EMID1	UPREGULATED
FREM1	UPREGULATED
IGDCC3	UPREGULATED
BIRC7	UPREGULATED
SULF2	UPREGULATED
MATN3	UPREGULATED
FAM43B	UPREGULATED
PLEKHA4	UPREGULATED
FBLN7	UPREGULATED
DCHS1	UPREGULATED
PXDC1	UPREGULATED
PRRX2	UPREGULATED
S100A10	UPREGULATED
SYT2	UPREGULATED
DISC1	UPREGULATED
LINGO1	UPREGULATED
MMP2	UPREGULATED
PEAK1	UPREGULATED
CNN1	UPREGULATED
FOLR1	UPREGULATED
TPBG	UPREGULATED
C15ORF59	UPREGULATED
PLXND1	UPREGULATED
AGT	UPREGULATED
FEZ1	UPREGULATED
COL13A1	UPREGULATED
HLA-DPB1	UPREGULATED
FBXL2	UPREGULATED
TMTC1	UPREGULATED
PHLDB2	UPREGULATED
CLEC2B	UPREGULATED
LMCD1	UPREGULATED
SFRP1	UPREGULATED
FCGRT	UPREGULATED
CASC10	UPREGULATED
APC2	UPREGULATED
KLF12	UPREGULATED
NCALD	UPREGULATED
NLGN1	UPREGULATED
QKI	UPREGULATED
AKAP14	UPREGULATED
DMKN	UPREGULATED
ZCCHC18	UPREGULATED
TRPC1	UPREGULATED
NLRP1	UPREGULATED
EFHD1	UPREGULATED
SHF	UPREGULATED
CIB2	UPREGULATED
GRK5	UPREGULATED
RAI2	UPREGULATED
CBLN2	UPREGULATED
NDRG4	UPREGULATED
LY6H	UPREGULATED
THSD7A	UPREGULATED
SAMD14	UPREGULATED
MYL9	UPREGULATED
DAB2	UPREGULATED
RSPO4	UPREGULATED
HAPLN3	UPREGULATED
PXDN	UPREGULATED
HR	UPREGULATED
FBXL7	UPREGULATED
C1S	UPREGULATED
CRMP1	UPREGULATED
CUX2	UPREGULATED
SERPINE2	UPREGULATED
ST3GAL6	UPREGULATED
KIF25	UPREGULATED
CDKN1C	UPREGULATED
PCDHB10	UPREGULATED
FNDC5	UPREGULATED
NR5A2	UPREGULATED
FOXD1	UPREGULATED
ZNF711	UPREGULATED
FMOD	UPREGULATED
PCDHB9	UPREGULATED
CCL2	UPREGULATED
ATP1B2	UPREGULATED
EGFLAM	UPREGULATED
IGFBP6	UPREGULATED
MTMR9LP	UPREGULATED
C1R	UPREGULATED
SPTBN1	UPREGULATED
PRR16	UPREGULATED
ST8SIA4	UPREGULATED
NTN1	UPREGULATED
TGFBR2	UPREGULATED
WNT6	UPREGULATED
KCNC1	UPREGULATED
TCF7L1	UPREGULATED
TUBB2B	UPREGULATED
EXTL1	UPREGULATED
SPEG	UPREGULATED
FAM19A2	UPREGULATED
EFEMP1	UPREGULATED
KALRN	UPREGULATED
LIMD2	UPREGULATED
TGFB3	UPREGULATED
SH3PXD2A	UPREGULATED
ARAP3	UPREGULATED
TNNT1	UPREGULATED
PCDHB15	UPREGULATED
IHH	UPREGULATED
NOV	UPREGULATED
LGALS1	UPREGULATED
PCSK5	UPREGULATED
LINC01105	UPREGULATED
HTRA1	UPREGULATED
MFGE8	UPREGULATED
ZNF541	UPREGULATED
MXRA7	UPREGULATED
SLC38A3	UPREGULATED
ARHGAP24	UPREGULATED
RELN	UPREGULATED
YPEL4	UPREGULATED
MAMLD1	UPREGULATED
FAM212B-AS1	UPREGULATED
CHST2	UPREGULATED
FOXC1	UPREGULATED
ELOVL4	UPREGULATED
FAM46A	UPREGULATED
ADAMTS9	UPREGULATED
GDPD5	UPREGULATED
RBP4	UPREGULATED
EFNB3	UPREGULATED
ATP6V1B1	UPREGULATED
VIM	UPREGULATED
ETV5	UPREGULATED
SCN3A	UPREGULATED
FNDC4	UPREGULATED
B3GAT1	UPREGULATED
SPARC	UPREGULATED
WIPF1	UPREGULATED
CCDC3	UPREGULATED
ACTA1	UPREGULATED
CPNE5	UPREGULATED
CHN1	UPREGULATED
LOXL2	UPREGULATED
INPP5D	UPREGULATED
OPRK1	UPREGULATED
LRRN1	UPREGULATED
HOXA7	UPREGULATED
FAM133A	UPREGULATED
BPIFB1	UPREGULATED
HOXA11	UPREGULATED
WFDC1	UPREGULATED
EPHB6	UPREGULATED
AKAP9	UPREGULATED
GALNT14	UPREGULATED
EBF3	UPREGULATED
CAPN6	UPREGULATED
PCDHB16	UPREGULATED
CYP26B1	UPREGULATED
TDO2	UPREGULATED
ARHGAP23	UPREGULATED
RTN2	UPREGULATED
HEG1	UPREGULATED
PLCD4	UPREGULATED
C11ORF96	UPREGULATED
TLE4	UPREGULATED
LEF1	UPREGULATED
SIX2	UPREGULATED
FHL1	UPREGULATED
SH3GL3	UPREGULATED
SCHIP1	UPREGULATED
SOX9	UPREGULATED
PMP22	UPREGULATED
DFNA5	UPREGULATED
PCOLCE2	UPREGULATED
DNAH6	UPREGULATED
PGM5	UPREGULATED
CHST11	UPREGULATED
HLA-DPA1	UPREGULATED
CTGF	UPREGULATED
CEND1	UPREGULATED
KCNMB4	UPREGULATED
DTX3	UPREGULATED
NR3C1	UPREGULATED
HHEX	UPREGULATED
SLC26A10	UPREGULATED
SERPIND1	UPREGULATED
EBF4	UPREGULATED
TBX2	UPREGULATED
TMEM44	UPREGULATED
NHS	UPREGULATED
RHOBTB1	UPREGULATED
RFTN1	UPREGULATED
TMEM176B	UPREGULATED
NES	UPREGULATED
JAM3	UPREGULATED
ERP27	UPREGULATED
NR2F1	UPREGULATED
TNFRSF1B	UPREGULATED
FSD1	UPREGULATED
LRRC4C	UPREGULATED
RGAG4	UPREGULATED
C10ORF11	UPREGULATED
MID1	UPREGULATED
AKAP2	UPREGULATED
SYT17	UPREGULATED
C7ORF31	UPREGULATED
AP1S2	UPREGULATED
RBPMS2	UPREGULATED
GRP	UPREGULATED
RNLS	UPREGULATED
TUBB6	UPREGULATED
NKX3-2	UPREGULATED
PRDM8	UPREGULATED
ARHGAP20	UPREGULATED
SSTR2	UPREGULATED
TSHZ2	UPREGULATED
TPM2	UPREGULATED
CDH18	UPREGULATED
AGPAT4	UPREGULATED
MCC	UPREGULATED
MYOF	UPREGULATED
AFAP1L2	UPREGULATED
HRCT1	UPREGULATED
FHIT	UPREGULATED
GRASP	UPREGULATED
PCOLCE	UPREGULATED
GNG4	UPREGULATED
TGFBI	UPREGULATED
FBLN1	UPREGULATED
PVRL3	UPREGULATED
ACOX2	UPREGULATED
SDPR	UPREGULATED
MSRB3	UPREGULATED
CRISPLD1	UPREGULATED
NRXN2	UPREGULATED
CNPY4	UPREGULATED
NACAD	UPREGULATED
NR2F1-AS1	UPREGULATED
ITM2C	UPREGULATED
FLRT2	UPREGULATED
FOXD2	UPREGULATED
MAP3K12	UPREGULATED
IFI44L	UPREGULATED
DCN	UPREGULATED
LRRC4B	UPREGULATED
SNED1	UPREGULATED
ANTXR2	UPREGULATED
FBLIM1	UPREGULATED
HSPB2	UPREGULATED
ABCC8	UPREGULATED
PAQR8	UPREGULATED
WDR63	UPREGULATED
C1ORF228	UPREGULATED
C11ORF95	UPREGULATED
NRCAM	UPREGULATED
CACNG4	UPREGULATED
BZRAP1	UPREGULATED
SCRN1	UPREGULATED
ITIH3	UPREGULATED
FAM20C	UPREGULATED
ITGA2B	UPREGULATED
PTN	UPREGULATED
KLF3-AS1	UPREGULATED
LRRTM4	UPREGULATED
SPOCK1	UPREGULATED
HSD17B13	UPREGULATED
PCDHB14	UPREGULATED
CYP3A5	UPREGULATED
ATP1A2	UPREGULATED
C1QTNF6	UPREGULATED
HHAT	UPREGULATED
PPM1N	UPREGULATED
ZC3H12B	UPREGULATED
VANGL2	UPREGULATED
MYLK	UPREGULATED
ARHGEF25	UPREGULATED
TNFRSF11B	UPREGULATED
GPRC5B	UPREGULATED
CHRNA3	UPREGULATED
IGF2	UPREGULATED
ETNK2	UPREGULATED
KCNN1	UPREGULATED
CTIF	UPREGULATED
IQSEC3	UPREGULATED
CAV2	UPREGULATED
THBS4	UPREGULATED
TTTY14	UPREGULATED
AZIN2	UPREGULATED
MAML2	UPREGULATED
CCL26	UPREGULATED
NPR3	UPREGULATED
ANO2	UPREGULATED
KCNH3	UPREGULATED
TNNI1	UPREGULATED
VWA5A	UPREGULATED
ZNF469	UPREGULATED
ANTXR1	UPREGULATED
MBD5	UPREGULATED
CRISPLD2	UPREGULATED
LTBP1	UPREGULATED
PDGFRB	UPREGULATED
UBE2QL1	UPREGULATED
ADAM19	UPREGULATED
CALCOCO1	UPREGULATED
HFM1	UPREGULATED
CYP3A4	UPREGULATED
TNS3	UPREGULATED
APOD	UPREGULATED
WWC2	UPREGULATED
RASGEF1A	UPREGULATED
ALPL	UPREGULATED
IGSF1	UPREGULATED
TTR	UPREGULATED
LRRTM1	UPREGULATED
NAP1L3	UPREGULATED
GLI3	UPREGULATED
WDR86	UPREGULATED
SYNGR4	UPREGULATED
ELAVL2	UPREGULATED
CDH23	UPREGULATED
LKAAEAR1	UPREGULATED
PELI2	UPREGULATED
HLA-DOA	UPREGULATED
PTH1R	UPREGULATED
BVES	UPREGULATED
NTRK2	UPREGULATED
GAS1	UPREGULATED
TMEFF1	UPREGULATED
ZNF572	UPREGULATED
CELF5	UPREGULATED
FGFR2	UPREGULATED
C16ORF45	UPREGULATED
TMEM37	UPREGULATED
VAX1	UPREGULATED
ALDH3B1	UPREGULATED
FMO4	UPREGULATED
SCARA3	UPREGULATED
BMP1	UPREGULATED
EMP1	UPREGULATED
CLCF1	UPREGULATED
PDZD4	UPREGULATED
RNF217	UPREGULATED
F2R	UPREGULATED
GFPT2	UPREGULATED
VAX2	UPREGULATED
CHGB	UPREGULATED
KIAA0226L	UPREGULATED
FAM149A	UPREGULATED
DGKA	UPREGULATED
TKTL1	UPREGULATED
PAX2	UPREGULATED
MROH8	UPREGULATED
RABGAP1L	UPREGULATED
CFI	UPREGULATED
IRS1	UPREGULATED
TNIK	UPREGULATED
GATA5	UPREGULATED
PAPLN	UPREGULATED
GPC3	UPREGULATED
TNFRSF25	UPREGULATED
APBB1	UPREGULATED
SNCA	UPREGULATED
TMEM173	UPREGULATED
FOXS1	UPREGULATED
TRABD2B	UPREGULATED
NBEA	UPREGULATED
AUTS2	UPREGULATED
ANXA1	UPREGULATED
NPB	UPREGULATED
NCAM1	UPREGULATED
KCNH6	UPREGULATED
STARD9	UPREGULATED
SVEP1	UPREGULATED
TNS1	UPREGULATED
GBP1	UPREGULATED
UTS2B	UPREGULATED
HS6ST2	UPREGULATED
DOCK8	UPREGULATED
PLCL2	UPREGULATED
GNG2	UPREGULATED
CAMK1D	UPREGULATED
NFIB	UPREGULATED
FANK1	UPREGULATED
WLS	UPREGULATED
COLEC12	UPREGULATED
APCDD1	UPREGULATED
S100A3	UPREGULATED
STAC	UPREGULATED
IGFBP5	UPREGULATED
ANO4	UPREGULATED
GYPC	UPREGULATED
CRLF1	UPREGULATED
OBSL1	UPREGULATED
CCDC82	UPREGULATED
FZD2	UPREGULATED
S100A2	UPREGULATED
S100B	UPREGULATED
DPYSL4	UPREGULATED
STK32B	UPREGULATED
CRYAB	UPREGULATED
PLEKHO1	UPREGULATED
TNC	UPREGULATED
KATNAL2	UPREGULATED
PAX1	UPREGULATED
HOXA11-AS	UPREGULATED
VWCE	UPREGULATED
TRHDE	UPREGULATED
TBX19	UPREGULATED
RBMS2	UPREGULATED
IL11RA	UPREGULATED
C1ORF220	UPREGULATED
C19ORF66	UPREGULATED
FST	UPREGULATED
KLF4	UPREGULATED
CCDC102A	UPREGULATED
RBFOX3	UPREGULATED
SYCE1	UPREGULATED
FKBP7	UPREGULATED
ITPRIPL2	UPREGULATED
FYN	UPREGULATED
BMP6	UPREGULATED
USP11	UPREGULATED
RORA	UPREGULATED
TTC28	UPREGULATED
PNLIPRP2	UPREGULATED
KIAA1462	UPREGULATED
C20ORF194	UPREGULATED
DOK4	UPREGULATED
FAM183A	UPREGULATED
RBPMS	UPREGULATED
MRVI1	UPREGULATED
ARHGAP28	UPREGULATED
NANOS1	UPREGULATED
CYS1	UPREGULATED
DST	UPREGULATED
ACSL6	UPREGULATED
CXXC4	UPREGULATED
ANKRD35	UPREGULATED
C6ORF118	UPREGULATED
ZEB1	UPREGULATED
ZNF713	UPREGULATED
TEAD2	UPREGULATED
PRRT2	UPREGULATED
RGS2	UPREGULATED
DKKL1	UPREGULATED
TSPAN18	UPREGULATED
SYDE1	UPREGULATED
ACSL4	UPREGULATED
MYO18A	UPREGULATED
CASQ1	UPREGULATED
AHSG	UPREGULATED
FBLN2	UPREGULATED
SLC16A2	UPREGULATED
ZNF629	UPREGULATED
TSPAN12	UPREGULATED
TIMP1	UPREGULATED
VASH2	UPREGULATED
SVIL	UPREGULATED
PROCR	UPREGULATED
SMO	UPREGULATED
PLCB1	UPREGULATED
FOSL2	UPREGULATED
FKBP9	UPREGULATED
SLC44A5	UPREGULATED
NGFR	UPREGULATED
FAM225A	UPREGULATED
NOVA1	UPREGULATED
IL34	UPREGULATED
BMF	UPREGULATED
PDCD4-AS1	UPREGULATED
FZD7	UPREGULATED
ATP10D	UPREGULATED
PALM3	UPREGULATED
SYT13	UPREGULATED
DACT3	UPREGULATED
TMEM74B	UPREGULATED
MAFK	DOWNREGULATED
ENTPD5	DOWNREGULATED
AGPAT3	DOWNREGULATED
KIF21A	DOWNREGULATED
OR52A1	DOWNREGULATED
DNASE1	DOWNREGULATED
USP31	DOWNREGULATED
SHANK2	DOWNREGULATED
MRPL11	DOWNREGULATED
IL6R	DOWNREGULATED
KBTBD8	DOWNREGULATED
SPIB	DOWNREGULATED
FAXDC2	DOWNREGULATED
TMEM125	DOWNREGULATED
ETNPPL	DOWNREGULATED
NBEAL2	DOWNREGULATED
NCOA7	DOWNREGULATED
AURKC	DOWNREGULATED
KNTC1	DOWNREGULATED
CABP7	DOWNREGULATED
AKR1D1	DOWNREGULATED
GCLM	DOWNREGULATED
EPS8	DOWNREGULATED
PFKFB2	DOWNREGULATED
HOMER2	DOWNREGULATED
OR7E14P	DOWNREGULATED
KLK1	DOWNREGULATED
CEP55	DOWNREGULATED
WNT10A	DOWNREGULATED
SOX6	DOWNREGULATED
BRI3BP	DOWNREGULATED
SEMA4D	DOWNREGULATED
MTMR1	DOWNREGULATED
NEURL1B	DOWNREGULATED
LIPH	DOWNREGULATED
UCHL5	DOWNREGULATED
XRCC2	DOWNREGULATED
PKP1	DOWNREGULATED
BTBD16	DOWNREGULATED
INPP4B	DOWNREGULATED
PRKCH	DOWNREGULATED
PLEKHB1	DOWNREGULATED
WDR76	DOWNREGULATED
ZFYVE28	DOWNREGULATED
ALAS1	DOWNREGULATED
BRCC3	DOWNREGULATED
CNTN3	DOWNREGULATED
F2RL1	DOWNREGULATED
ATP2A3	DOWNREGULATED
WWTR1	DOWNREGULATED
SLC39A12	DOWNREGULATED
NMU	DOWNREGULATED
TAOK2	DOWNREGULATED
RHPN1	DOWNREGULATED
MCOLN2	DOWNREGULATED
RFESD	DOWNREGULATED
MAOB	DOWNREGULATED
MAP3K5	DOWNREGULATED
FAM174B	DOWNREGULATED
CLSPN	DOWNREGULATED
RALGAPA2	DOWNREGULATED
FCRL1	DOWNREGULATED
CWH43	DOWNREGULATED
BANK1	DOWNREGULATED
APOF	DOWNREGULATED
DTL	DOWNREGULATED
SGOL1	DOWNREGULATED
DLGAP5	DOWNREGULATED
GOLT1A	DOWNREGULATED
ADAP2	DOWNREGULATED
STX2	DOWNREGULATED
CEBPD	DOWNREGULATED
LPAR1	DOWNREGULATED
PIK3CB	DOWNREGULATED
WNT7B	DOWNREGULATED
DEFB132	DOWNREGULATED
CT47B1	DOWNREGULATED
KIAA1257	DOWNREGULATED
SLC41A2	DOWNREGULATED
GCA	DOWNREGULATED
GRIA2	DOWNREGULATED
EYS	DOWNREGULATED
DGKH	DOWNREGULATED
AQP3	DOWNREGULATED
SLC35A3	DOWNREGULATED
LRP8	DOWNREGULATED
TFDP3	DOWNREGULATED
GABRA4	DOWNREGULATED
MNX1	DOWNREGULATED
TOM1L1	DOWNREGULATED
MORN3	DOWNREGULATED
EXOC6	DOWNREGULATED
ANKRD19P	DOWNREGULATED
FOXG1	DOWNREGULATED
ZBTB25	DOWNREGULATED
IL17RB	DOWNREGULATED
RAF1	DOWNREGULATED
SLC9C2	DOWNREGULATED
EXO1	DOWNREGULATED
TCTE3	DOWNREGULATED
TPD52	DOWNREGULATED
TTK	DOWNREGULATED
FGF1	DOWNREGULATED
HYAL3	DOWNREGULATED
KIF11	DOWNREGULATED
GNPNAT1	DOWNREGULATED
TXNL4A	DOWNREGULATED
ACOXL	DOWNREGULATED
HIST1H3I	DOWNREGULATED
SLC29A1	DOWNREGULATED
ESYT2	DOWNREGULATED
HINT3	DOWNREGULATED
TACC2	DOWNREGULATED
NDC1	DOWNREGULATED
FHOD1	DOWNREGULATED
FAM105A	DOWNREGULATED
UGT2B4	DOWNREGULATED
WDR7	DOWNREGULATED
LYSMD3	DOWNREGULATED
HIST2H2AB	DOWNREGULATED
SLC7A13	DOWNREGULATED
TUBA3FP	DOWNREGULATED
TBXAS1	DOWNREGULATED
DAPK1	DOWNREGULATED
OXR1	DOWNREGULATED
RNFT2	DOWNREGULATED
EMBP1	DOWNREGULATED
GLYATL1	DOWNREGULATED
TIPIN	DOWNREGULATED
DPP4	DOWNREGULATED
LCP1	DOWNREGULATED
TACC3	DOWNREGULATED
ENPP4	DOWNREGULATED
SLC46A1	DOWNREGULATED
MESP1	DOWNREGULATED
MCTP1	DOWNREGULATED
GRID2	DOWNREGULATED
KCNH8	DOWNREGULATED
CCDC183	DOWNREGULATED
KIF16B	DOWNREGULATED
SLFN12L	DOWNREGULATED
ITGA6	DOWNREGULATED
NUP62CL	DOWNREGULATED
USP18	DOWNREGULATED
EHF	DOWNREGULATED
THSD7B	DOWNREGULATED
CHDH	DOWNREGULATED
LARP4	DOWNREGULATED
POLQ	DOWNREGULATED
SLURP1	DOWNREGULATED
FAP	DOWNREGULATED
HOPX	DOWNREGULATED
KNG1	DOWNREGULATED
TUBA3C	DOWNREGULATED
AKAP1	DOWNREGULATED
TM7SF3	DOWNREGULATED
CARTPT	DOWNREGULATED
TCF19	DOWNREGULATED
OAS3	DOWNREGULATED
HK3	DOWNREGULATED
DOCK11	DOWNREGULATED
ACSL3	DOWNREGULATED
INSIG1	DOWNREGULATED
FRAS1	DOWNREGULATED
PCGF5	DOWNREGULATED
SKA1	DOWNREGULATED
DCK	DOWNREGULATED
FAM83D	DOWNREGULATED
RPP25	DOWNREGULATED
TMEM105	DOWNREGULATED
SIDT1	DOWNREGULATED
ISYNA1	DOWNREGULATED
SI	DOWNREGULATED
TRIM46	DOWNREGULATED
PKIA	DOWNREGULATED
OR7E5P	DOWNREGULATED
LINC01137	DOWNREGULATED
TMEM144	DOWNREGULATED
FZD6	DOWNREGULATED
ZP3	DOWNREGULATED
CXCL16	DOWNREGULATED
CCDC83	DOWNREGULATED
SPAG17	DOWNREGULATED
TMEM253	DOWNREGULATED
SMPDL3B	DOWNREGULATED
SYT4	DOWNREGULATED
MSMB	DOWNREGULATED
RTKN2	DOWNREGULATED
ATP6V0E2	DOWNREGULATED
MAST4	DOWNREGULATED
SASS6	DOWNREGULATED
TUBGCP5	DOWNREGULATED
HGD	DOWNREGULATED
PSAT1	DOWNREGULATED
MSMO1	DOWNREGULATED
RBL1	DOWNREGULATED
SDR16C5	DOWNREGULATED
MIF4GD	DOWNREGULATED
C9ORF152	DOWNREGULATED
PRODH	DOWNREGULATED
NEDD1	DOWNREGULATED
SLC9A2	DOWNREGULATED
SFI1	DOWNREGULATED
TMED11P	DOWNREGULATED
KIF21B	DOWNREGULATED
KLHL1	DOWNREGULATED
ICAM4	DOWNREGULATED
C10ORF95	DOWNREGULATED
ALDH1A3	DOWNREGULATED
DENND1B	DOWNREGULATED
BLM	DOWNREGULATED
SUSD1	DOWNREGULATED
LY75	DOWNREGULATED
CASP5	DOWNREGULATED
CCDC112	DOWNREGULATED
ANLN	DOWNREGULATED
HID1	DOWNREGULATED
LPIN1	DOWNREGULATED
GALNT7	DOWNREGULATED
ORC1	DOWNREGULATED
FGL1	DOWNREGULATED
CILP2	DOWNREGULATED
TRIM10	DOWNREGULATED
HAO2	DOWNREGULATED
PMAIP1	DOWNREGULATED
PAG1	DOWNREGULATED
CASR	DOWNREGULATED
DDAH1	DOWNREGULATED
KRT20	DOWNREGULATED
MGAT4A	DOWNREGULATED
PPP2R2C	DOWNREGULATED
CORO2A	DOWNREGULATED
BRCA1	DOWNREGULATED
CBR3-AS1	DOWNREGULATED
PIM2	DOWNREGULATED
IRF6	DOWNREGULATED
MND1	DOWNREGULATED
CCNF	DOWNREGULATED
CPNE7	DOWNREGULATED
SLC6A11	DOWNREGULATED
SPAG1	DOWNREGULATED
PLK1	DOWNREGULATED
LRFN2	DOWNREGULATED
ZNF620	DOWNREGULATED
ZDHHC2	DOWNREGULATED
AKNA	DOWNREGULATED
PI4K2B	DOWNREGULATED
PTPRQ	DOWNREGULATED
EPHA10	DOWNREGULATED
RHPN1-AS1	DOWNREGULATED
EPB41L5	DOWNREGULATED
PADI2	DOWNREGULATED
CCDC64B	DOWNREGULATED
ACSL1	DOWNREGULATED
MYB	DOWNREGULATED
TBC1D30	DOWNREGULATED
PTPRR	DOWNREGULATED
ZYG11A	DOWNREGULATED
PDGFRL	DOWNREGULATED
HERC3	DOWNREGULATED
NIPA1	DOWNREGULATED
ABCA3	DOWNREGULATED
OSBPL3	DOWNREGULATED
ASB8	DOWNREGULATED
EPCAM	DOWNREGULATED
SLC18B1	DOWNREGULATED
TMEM184A	DOWNREGULATED
PEG3	DOWNREGULATED
TM4SF1	DOWNREGULATED
ESRP1	DOWNREGULATED
PSMB11	DOWNREGULATED
ESRP2	DOWNREGULATED
DTWD2	DOWNREGULATED
TBC1D8	DOWNREGULATED
CDCP1	DOWNREGULATED
C6ORF99	DOWNREGULATED
CLEC7A	DOWNREGULATED
SLC29A2	DOWNREGULATED
ME2	DOWNREGULATED
SPINK1	DOWNREGULATED
GPR19	DOWNREGULATED
CAMKMT	DOWNREGULATED
C11ORF80	DOWNREGULATED
GSG2	DOWNREGULATED
USP43	DOWNREGULATED
NUP210	DOWNREGULATED
PARD6A	DOWNREGULATED
BUB1B	DOWNREGULATED
MPZL2	DOWNREGULATED
H2AFX	DOWNREGULATED
MTUS1	DOWNREGULATED
CDCA5	DOWNREGULATED
MB	DOWNREGULATED
SLAMF9	DOWNREGULATED
SNTG1	DOWNREGULATED
EMB	DOWNREGULATED
SV2C	DOWNREGULATED
PARD6B	DOWNREGULATED
ATAD2	DOWNREGULATED
PODXL	DOWNREGULATED
CIDEB	DOWNREGULATED
GRHL3	DOWNREGULATED
PLEKHS1	DOWNREGULATED
CDCA7L	DOWNREGULATED
EML5	DOWNREGULATED
C2ORF15	DOWNREGULATED
RBM47	DOWNREGULATED
SLC26A4-AS1	DOWNREGULATED
OGDH	DOWNREGULATED
RASAL3	DOWNREGULATED
ANKRD2	DOWNREGULATED
HSD11B2	DOWNREGULATED
NAF1	DOWNREGULATED
MARS2	DOWNREGULATED
MYRIP	DOWNREGULATED
CHAC2	DOWNREGULATED
RIMKLA	DOWNREGULATED
FTCDNL1	DOWNREGULATED
ASB15	DOWNREGULATED
AHR	DOWNREGULATED
KIF14	DOWNREGULATED
SLC7A5	DOWNREGULATED
BLNK	DOWNREGULATED
FAM129A	DOWNREGULATED
MAN2A2	DOWNREGULATED
MIR323A	DOWNREGULATED
ATP8B5P	DOWNREGULATED
EGF	DOWNREGULATED
SAMHD1	DOWNREGULATED
OVOL1	DOWNREGULATED
GRHL1	DOWNREGULATED
GALNT3	DOWNREGULATED
TTC13	DOWNREGULATED
IRAK3	DOWNREGULATED
NSMAF	DOWNREGULATED
LRRC26	DOWNREGULATED
SLC35G1	DOWNREGULATED
TMEM56	DOWNREGULATED
RDM1	DOWNREGULATED
CDCA2	DOWNREGULATED
DOPEY2	DOWNREGULATED
ST14	DOWNREGULATED
GRB7	DOWNREGULATED
ASIC2	DOWNREGULATED
UACA	DOWNREGULATED
GAS2L3	DOWNREGULATED
UPK3A	DOWNREGULATED
CTSC	DOWNREGULATED
LDLR	DOWNREGULATED
LRRK2	DOWNREGULATED
ATP1B4	DOWNREGULATED
ECT2	DOWNREGULATED
RWDD2A	DOWNREGULATED
E2F2	DOWNREGULATED
PLEKHH1	DOWNREGULATED
CD58	DOWNREGULATED
DSC1	DOWNREGULATED
MFSD6L	DOWNREGULATED
WDSUB1	DOWNREGULATED
OR2F1	DOWNREGULATED
FASN	DOWNREGULATED
CCDC109B	DOWNREGULATED
NDC80	DOWNREGULATED
RYR2	DOWNREGULATED
STX17-AS1	DOWNREGULATED
TNFRSF10A	DOWNREGULATED
PRSS27	DOWNREGULATED
LONRF2	DOWNREGULATED
AIM1	DOWNREGULATED
PIANP	DOWNREGULATED
HIST3H2BB	DOWNREGULATED
ABCA12	DOWNREGULATED
FADS1	DOWNREGULATED
ARTN	DOWNREGULATED
TMEM62	DOWNREGULATED
RAB27B	DOWNREGULATED
NOX5	DOWNREGULATED
CDC6	DOWNREGULATED
PLAU	DOWNREGULATED
TTC36	DOWNREGULATED
ARHGAP11A	DOWNREGULATED
C1ORF168	DOWNREGULATED
ALOXE3	DOWNREGULATED
MBP	DOWNREGULATED
PART1	DOWNREGULATED
C19ORF33	DOWNREGULATED
MYOM1	DOWNREGULATED
SORBS2	DOWNREGULATED
CXADR	DOWNREGULATED
KSR2	DOWNREGULATED
GCG	DOWNREGULATED
ATP10A	DOWNREGULATED
ADCY2	DOWNREGULATED
ARAP2	DOWNREGULATED
NCAPG	DOWNREGULATED
DNAH11	DOWNREGULATED
TJP2	DOWNREGULATED
CTRL	DOWNREGULATED
TMEM79	DOWNREGULATED
TSPAN13	DOWNREGULATED
SOWAHB	DOWNREGULATED
TADA2B	DOWNREGULATED
KIF15	DOWNREGULATED
ISX	DOWNREGULATED
GNE	DOWNREGULATED
SGMS2	DOWNREGULATED
SGOL2	DOWNREGULATED
TEK	DOWNREGULATED
CCDC88C	DOWNREGULATED
AP1S3	DOWNREGULATED
TTC39A	DOWNREGULATED
VPS13A	DOWNREGULATED
EXPH5	DOWNREGULATED
PGC	DOWNREGULATED
FAM177B	DOWNREGULATED
TMPRSS4	DOWNREGULATED
STARD4	DOWNREGULATED
CASP12	DOWNREGULATED
ELOVL7	DOWNREGULATED
RLN2	DOWNREGULATED
LRRC8B	DOWNREGULATED
SLCO4A1	DOWNREGULATED
GDPD1	DOWNREGULATED
TRIP13	DOWNREGULATED
GLOD5	DOWNREGULATED
TRPM8	DOWNREGULATED
TERT	DOWNREGULATED
PBK	DOWNREGULATED
SLC25A19	DOWNREGULATED
CCDC110	DOWNREGULATED
MYO5C	DOWNREGULATED
ESCO2	DOWNREGULATED
HRASLS2	DOWNREGULATED
SLAIN1	DOWNREGULATED
LRRC36	DOWNREGULATED
HSH2D	DOWNREGULATED
IFITM5	DOWNREGULATED
AGBL3	DOWNREGULATED
FAM84B	DOWNREGULATED
KRAS	DOWNREGULATED
KCNJ11	DOWNREGULATED
SH2D4A	DOWNREGULATED
SLC16A14	DOWNREGULATED
PPP4R4	DOWNREGULATED
PLA2G4F	DOWNREGULATED
BDKRB1	DOWNREGULATED
CBLC	DOWNREGULATED
C6ORF132	DOWNREGULATED
EPHX4	DOWNREGULATED
COBL	DOWNREGULATED
SPINK8	DOWNREGULATED
F5	DOWNREGULATED
ELF5	DOWNREGULATED
SAMD10	DOWNREGULATED
MMP7	DOWNREGULATED
GLDC	DOWNREGULATED
PPP1R9A	DOWNREGULATED
PRR15L	DOWNREGULATED
CENPN	DOWNREGULATED
EFHC2	DOWNREGULATED
HOOK1	DOWNREGULATED
A2ML1	DOWNREGULATED
SLC1A3	DOWNREGULATED
BSPRY	DOWNREGULATED
SAMD12	DOWNREGULATED
C11ORF52	DOWNREGULATED
PPP1R14C	DOWNREGULATED
FXYD3	DOWNREGULATED
MAD2L1	DOWNREGULATED
SLC45A2	DOWNREGULATED
BCAS1	DOWNREGULATED
MCTP2	DOWNREGULATED
CLDN4	DOWNREGULATED
DDC	DOWNREGULATED
EPSTI1	DOWNREGULATED
TMPRSS2	DOWNREGULATED
BIRC3	DOWNREGULATED
GLYATL2	DOWNREGULATED
E2F8	DOWNREGULATED
ODAM	DOWNREGULATED
IYD	DOWNREGULATED
MPV17L	DOWNREGULATED
PLS1	DOWNREGULATED
CA10	DOWNREGULATED
PVRL4	DOWNREGULATED
AGR2	DOWNREGULATED
C1ORF210	DOWNREGULATED
RLN1	DOWNREGULATED
COLCA1	DOWNREGULATED
TMEM45B	DOWNREGULATED
CADPS2	DOWNREGULATED
TSPAN15	DOWNREGULATED
SLC27A2	DOWNREGULATED
ANKRD22	DOWNREGULATED
PKIB	DOWNREGULATED
SULT2B1	DOWNREGULATED
PIK3AP1	DOWNREGULATED
IFIH1	DOWNREGULATED
KLK3	DOWNREGULATED
GPR160	DOWNREGULATED

## Sheet: MPS
MPS
GLDC
SLCO4A1
A2ML1
BSPRY
SLC25A19
CCDC88C
FADS1
FASN
FUT3
AIM1L
DNAH11
SLC7A5
RDM1
MNX1
IL11
ABCA3
PLEKHS1
OVOL1
GRB7
CDCA2
ISYNA1
RIMKLA
GAS2L3
ADAP2
SYT4
CEBPA
CDCP1
CDCA5
PBK
KIF15
RNF208
RHPN1
SFI1
NUP210
RALGPS1
CCDC183
FGL1
KNG1
PLK1
ZNF165
HYAL3
NCAPG
SLC46A1
NMU
RALGAPA2
E2F2
MCF2L
GNPTAB
KIAA1257
IFITM5
KLK3
BUB1B
PLEKHA1
ARG1
GSG2
IL6R
CYFIP2
BRI3BP
PRKAG2
CDC6
RNFT2
OSBPL3
NBEAL2
ZMIZ2
DNMT3B
LRP8
DLGAP5
STC2
LPIN1
INSIG1
AGPAT3
ARHGAP11A
H2AFX
ARTN
CPNE7
SLC7A6
BRCA1
ARHGAP26
KIF16B
TMEM184A
SULT1A1
ANLN
USP43
RPP25
CENPA
LRSAM1
NCAPH
LLGL2
KIAA1671
KNTC1
STX2
LMNB1
BLM
TRAPPC9
MUCL1
PRR11
CENPP
POLD3
HSD11B2
PTPN3
SGOL1
VDR
TACC3
CDKN2D
EPPK1
JAG2
ETF1
CEP55
IRF5
MID1IP1
MCM8
PUS1
POLR3E
KIF2C
RNF213
OXR1
SCARB1
ZDHHC21
PPFIA1
PROM2
C2CD2L
MLPH
TOP2A
LARP4
DHCR7
CLSPN
CDC20
GET4
FARP2
WDR54
TRA2B
PTK6
KHDRBS3
SYNPO
SKA3
NCAPG2
CLN3
ALCAM
DIAPH3
FANCG
SLC2A1
TICRR
NUDT19
RRM2
TIMELESS
KIFC1
TRMU
SPC25
FAM64A
POP1
EXO1
TPRN
DOK3
SLC26A1
SPC24
ZBTB7B
CCDC85C
PACSIN1
KIF11
PSMC3IP
RECQL4
ABHD8
ZNF524
WHSC1
KIAA0101
RAD54L
REEP4
HIST1H3B
CTSV
MAST1
ITPR3
AGO2
WDR4
OAS3
FEN1
ESPL1
NOXA1
ATAD2
NCAPD2
SH3GLB2
GTPBP3
GRPEL1
CDT1
SREBF2
AK4
DTL
RCC1
PDXDC1
YBX3
PDK1
SCLY
PTTG1
KIF20A
MRPL38
MYBL2
JUND
RAD51
HIST1H3D
LETM1
PAQR4
MGME1
FBXL6
FKBP4
TMEM106C
OIP5
CHEK1
SLC52A2
GRAMD1C
FOXM1
SGK2
BUB1
MCM7
MCCC2
PROSER1
METTL21A
PIAS2
HIST1H1D
RAB26
EIF4EBP1
CLPB
LRRC45
VWA1
TYMS
CHAF1A
MCM2
PSME3
PIF1
HSD17B2
SLC5A6
PPM1F
COMTD1
AURKA
CDC7
POLQ
GTSE1
MYO19
CDC45
PRC1
RMND5B
ARF1
GOLGA3
CCNB2
FAM215A
FOXJ1
CDKN3
HIP1R
SNHG7
CENPM
ECE2
ABCB6
MCM4
ITSN2
PDXDC2P
SPAG5
TPX2
PKP3
TMEM105
GAPDH
SECTM1
CDCA3
RCE1
ZWINT
CEP78
RACGAP1
MYO1C
TRIB3
PGK1
TTC39B
GINS2
SDR16C5
WDR90
CDCA8
FANCD2
TRMT61A
FANCB
LARS
E2F7
HIST1H4B
DONSON
ATP5D
PAWR
TMC8
ZMYND19
STRBP
TROAP
GPI
MRPS17
RTN3
EVPL
CKS2
WDR5
USP37
SYNE2
ATL3
CPT1A
TRIM10
UBE2T
PUS7
DAZAP1
LAD1
MELK
TAOK2
RMI2
PKMYT1
HAUS8
KNSTRN
BRWD1
UCK2
ABHD11
TK1
KIF23
FANCI
REEP3
FAM195A
UBE2C
EME1
ARHGEF39
DDX39A
FANCA
WDR62
NLE1
HPRT1
DHODH
CDC25C
RFC5
TRPM2
ORC6
SDCCAG3
NOL6
CDCA4
NUSAP1
MTDH
BIRC5
ARRDC1
POC1A
KIF4A
VANGL1
SRP19
KIF24
GRPEL2
IRF7
XPO1
SDC1
HRAS
SLC25A13
RASSF7
CCDC15
TUBA1C
HN1
DICER1
EZH2
CCNB1
ERP44
PPP1R35
GRID2
ALG3
EPB41L4B
PGP
FGFR1OP
BUB3
EEF1A2
NDUFS8
ASF1B
NPDC1
TTLL5
E2F1
RNASEH2A
ZCCHC6
TADA2B
RNF24
UTP23
NAPRT
ANK3
TMEM132A
INCENP
MPHOSPH8
ALB
SLC16A3
PPFIBP1
TPR
DDX6
ZNF609
PIK3R3
MORC2
TUBB3
KLF11
TRNP1
SGK3
GIGYF2
TOP1MT
ZBTB43
TEF
TBX1
EHMT2
BBC3
CRTC2
LPP
SETD5
AR
PTK2
FAM69B
EFNA1
CABP7
ATXN7L2
CXXC5
CEP131
UBAP2
ASCC3
TCF25
INVS
PRKCD
MMP11
MZF1
RBM6
PRRC2B
UBE2H
BPTF
STK11
CHD8
FAM120C
TTYH3
PDS5B
LUC7L
HOXA10
YEATS2
ZFAND5
SOX4
FBXO11
NPW
RAD52
TMSB10
F8
METRN
NPEPL1
USP33
MAPKAPK2
NR2C2
PORCN
KIAA0907
RABGAP1
UBE2Z
PGLS
EXOC4
AASDH
CELSR3
HDAC7
STK11IP
PRKCZ
ITIH4
SUSD2
RNF216P1
FAM73B
ARHGAP35
PQLC1
TAPBP
TMEM8B
GON4L
ARFGAP1
CPT1C
TSC22D4
ZNF587
METRNL
RAPH1
SIMC1
PILRB
FAM13A
DSTYK
VMO1
ORAOV1
PIP4K2B
PI4K2A
AK1
CUL9
VGLL4
POGZ
SLC27A1
PKM
SETDB1
HTT
TUBGCP6
CCDC40
HIPK2
RNF216
ZC3H11A
SENP5
CLCN7
ZBTB37
OPLAH
SHPRH
AGRN
ZBTB17
ZNF395
IP6K2
PDE7A
AKAP8L
ZNF3
GGA3
RNF44
HSD11B1L
NACC2
ACAP3
UNK
PHC2
PXN
WWC3
TNIP1
GSDMB
CCDC171
PTTG1IP
RBM12B
TMEM201
TRIO
BSDC1
CHKA
ZNF785
ZER1
RP9
PTMS
BCOR
PRR7
CGGBP1
RIOK3
ITPKA
CIC
KIF3C
PIP5K1C
PLXNA1
ABL1
NR1H2
STX16
WIPI2
WDR6
LRRC8A
EBLN2
ERC1
HCN3
CCDC174
KIAA1549
CERK
CRIP2
TULP3
RGS12
CSNK1E
MCM3AP-AS1
POU2F1
TMEM39B
VPS13B
LHX2
TMEFF2
CLK3
LZTS2
TPM1
GTF2IRD1
RALA
SEC14L1
KRBA1
PFKP
ATXN2
CACFD1
STAG3
PCMTD2
B4GALNT4
ZFYVE27
CSNK1D
CCDC50
DIAPH2
LPGAT1
KCNQ1OT1
USP4
AGBL5
RYBP
SMG6
TIGD1
ZFYVE19
S100PBP
MED13
DIRAS1
KDM5A
CACNB3
NFE2L1
SS18L1
KMT2C
PDRG1
USP42
FOXD3
KCNG1
MAST2
TOM1L2
CNTROB
ULK1
GPSM1
MAP3K3
VHL
ORAI2
PRAME
ASH1L
CREBBP
ZNF250
ING5
CDC42BPB
KANSL1
AGPAT1
KRBOX4
ANKIB1
NUCKS1
FBXL17
ZNF783
CMTM7
SERPINA1
SOX11
EMD
PIP4K2A
ZBTB16
LZTS1
CDKN2A
CYHR1
PDIA2
SDCBP
ASB6
MYO9B
CRTC1
ZNF500
TEP1
CCNL2
FAM193B
GDI1
LRRC61
ELMOD3
ALPK1
DCAF5
ZNF493
UBOX5
ARHGAP32
GRB14
AP3M2
MAP4K4
PRR12
CD2BP2
CSPP1
APEX2
R3HDM2
SMARCC2
ZKSCAN1
HOXB9
EGLN3
TYK2
ZNF236
AMER1
SLFNL1
CPS1
ZNF160
DFNB31
SNX29
SCAMP5
XXYLT1
CCDC120
CCBL1
SOX12
INTS3
PPP2R5B
TIA1
SMYD4
RERE
ZNF625
ZNF646
ARGLU1
SYNRG
FAM160B2
BBX
SRGAP2
BGLAP
ABCC5
MSX1
ZNF197
TECPR2
DISP2
BTN2A3P
LRRC75B
CCDC151
SECISBP2L
IRX5
TTC21A
ZNF821
CHST12
THBS3
KDM5B
CRYGS
SEMA6C
PHKA2
PHF21A
TET2
ZNF253
PPP1R3F
SH3BGRL3
ARHGAP33
ZFP36L1
AIFM2
PSD3

## Sheet: MPS-CCR
MPS-CCR
EBLN2
AK4
PRRC2B
BTN2A3P
PLEKHS1
PROSER1
TICRR
FAM215A
MGME1
LRRC75B
CCDC174
XXYLT1
SIMC1
PPP1R35
ARHGEF39
CACFD1
CCDC171
YBX3
CTSV
DDX39A
AGO2
METTL21A
ARHGAP35
CCDC183
MCM3AP-AS1
KMT2C
NAPRT
KANSL1
SLC52A2
PDXDC2P
PKM
RNF216P1
KRBOX4
SUSD2
HCN3
FAM13A
EPB41L4B
CPT1C
HSD11B1L
UBAP2
CCDC40
GRB14
SEC14L1
BCOR
TTC21A
PHF21A
GDI1
IRX5
CPS1
TEP1
ERC1
ANK3
EGLN3
RERE
R3HDM2
SLC16A3
ALPK1
ALB
PORCN
TAPBP
ITIH4
FOXD3
SNX29
F8
STK11IP
SS18L1
AGBL5
TET2
IP6K2
DISP2
NACC2
ABCC5
OPLAH
PDE7A
RNF216
EFNA1
METRNL
TCF25
FAM120C
BSDC1
ZER1
PDIA2
EMD
ZNF783
BGLAP
LPGAT1
DDX6
ZC3H11A
APEX2
SECISBP2L
UBE2Z
FAM193B
RGS12
DFNB31
CCDC50
PI4K2A
USP42
ANKIB1
ZNF160
PPP1R3F
TIA1
HOXB9
SEMA6C
KRBA1
ZFYVE27
AIFM2
GGA3
ATXN7L2
ZFYVE19
CRTC1
CDC42BPB
AGPAT1
SLFNL1
POU2F1
SLC27A1
HDAC7
ELMOD3
PILRB
PHKA2
MZF1
PCMTD2
LUC7L
WWC3
SH3BGRL3
POGZ
FBXL17
ARHGAP33
MAP4K4
SENP5
CCNL2
TEF
CYHR1
CLCN7
FBXO11
VPS13B
RBM6
NPW
NR2C2
TMSB10
MAP3K3
PRAME
ZBTB37
ORAI2
SMG6
ZFAND5
TIGD1
WIPI2
SDCBP
NPEPL1
ZNF250
VMO1
ZNF236
LRRC8A
SYNRG
SMARCC2
MORC2
PQLC1
MSX1
THBS3
SCAMP5
SETD5
CRIP2
UNK
VGLL4
GTF2IRD1
NFE2L1
SRGAP2
PIP5K1C
FAM160B2
MED13
AP3M2
TULP3
TOM1L2
MYO9B
SMYD4
DSTYK
DCAF5
CCDC120
SHPRH
MPHOSPH8
TECPR2
SOX12
SERPINA1
EXOC4
USP4
ZNF625
AKAP8L
TOP1MT
RAPH1
CACNB3
CERK
PIK3R3
TTYH3
S100PBP
ZNF646
PLXNA1
ZNF609
KDM5A
TYK2
TSC22D4
GON4L
TBX1
KCNQ1OT1
ZNF785
BBX
CD2BP2
ATXN2
CRYGS
HTT
PTTG1IP
FAM73B
KCNG1
ASB6
BBC3
PDS5B
TNIP1
ZNF493
YEATS2
CIC
B4GALNT4
CCBL1
PGLS
ZNF253
ULK1
CHST12
RP9
ZNF197
KLF11
CGGBP1
PDRG1
KIAA0907
EHMT2
SOX11
ITPKA
RYBP
ARFGAP1
CHD8
PIP4K2B
RNF44
PRR7
TMEM39B
CRTC2
DIRAS1
PXN
ZBTB43
GPSM1
MMP11
SETDB1
TMEM132A
LRRC61
ACAP3
LPP
ZNF821
RBM12B
ZNF3
ZFP36L1
CMTM7
UBOX5
PFKP
ZKSCAN1
CCDC151
GSDMB
KIF3C
BPTF
ZNF500
FOXJ1
ZNF587
CELSR3
AGRN
FAM69B
ORAOV1
LHX2
RABGAP1
METRN
PTMS
KIAA1549
TMEM201
CXXC5
UBE2H
ASCC3
MAST2
ASH1L
AASDH
ARGLU1
ZNF395
PRR12
SYT4
MUCL1
TTC39B
RCE1
ERP44
SLC7A5
PAQR4
RNFT2
OVOL1
A2ML1
TRIM10
RIMKLA
TRIB3
PRKAG2
BRWD1
SLC5A6
TRPM2
PPFIBP1
OSBPL3
IFITM5
CCDC88C
KIAA1257
MCCC2
OAS3
TMC8
DONSON
AGPAT3
ALCAM
PROM2
UTP23
RHPN1
GRPEL2
RALGAPA2
NPDC1
PTK6
RNF24
ADAP2
OIP5
GLDC
ABHD8
RALGPS1
ZBTB7B
REEP3
FGFR1OP
FARP2
RAB26
RDM1
GET4
TMEM106C
SDR16C5
CPT1A
KIAA1671
MCF2L
ARHGAP26
GNPTAB
COMTD1
ABHD11
PPFIA1
LRP8
CCDC85C
ZDHHC21
GRB7
ZNF165
USP43
TRAPPC9
FANCI
CYFIP2
VANGL1
TMEM184A
CLPB
SGK2
PACSIN1
POLD3
KHDRBS3
SLC25A13
SLC7A6
GAPDH
CENPP
PGP
ATL3
SPC24
SH3GLB2
STC2
ECE2
HYAL3
UBE2T
MYO1C
GTPBP3
WDR5
FGL1
CDCP1
ABCB6
MLPH
MRPL38
LRSAM1
ABCA3
DHODH
SGK3
WHSC1
PUS7
TIMELESS
TRMU
RNF213
POC1A
SECTM1
ARTN
MNX1
HIP1R
GRPEL1
OXR1
LARS
SCLY
KIF16B
PDXDC1
NUP210
DAZAP1
GRAMD1C
EEF1A2
SLC26A1
STX2
PSME3
SULT1A1
CPNE7
SYNE2
BSPRY
AIM1L
MAST1
SLCO4A1
C2CD2L
PGK1
RNF208
SDC1
CLN3
MRPS17
LARP4
FANCB
PIF1
SLC2A1
RFC5
SFI1
SNHG7
WDR4
SREBF2
FAM195A
MYO19
HPRT1
STRBP
GINS2
CDCA4
ARRDC1
ARHGAP11A
ZNF524
WDR90
ZMIZ2
HSD11B2
NUDT19
FUT3
NDUFS8
NOXA1
PLEKHA1
SRP19
PPM1F
ZMYND19
EPPK1
SCARB1
RASSF7
TADA2B
SLC46A1
HN1
ALG3
POLR3E
FBXL6
EVPL
GAS2L3
MID1IP1
WDR62
FKBP4
UCK2
TRMT61A
LAD1
LPIN1
POP1
FAM64A
WDR54
CCDC15
NMU
TMEM105
RMND5B
ATP5D
RTN3
NOL6
RNASEH2A
PKP3
TROAP
LLGL2
ISYNA1
REEP4
ITSN2
DNAH11
VDR
DHCR7
DOK3
LRRC45
GOLGA3
KIF24
HSD17B2
TTLL5
SLC25A19
ZCCHC6
POLQ
HIST1H4B
TUBA1C
INSIG1
ETF1
BRI3BP
VWA1
CEP78
HIST1H3D
PUS1
ATAD2
HIST1H1D
FADS1
RPP25
JAG2
ITPR3
TRA2B
HIST1H3B
TPRN
PSD3

## Sheet: MPS-Concept Analysis
Filters:
Concept Type:	Over-expression (Oncomine Concepts)
Analysis Type:	Clinical Outcome Analysis
Primary Concept:
My Concepts	MPS
Associated Concepts:
Concept Type	Concept Name	Overlap	P-Value	Q-Value	Odds Ratio	Dataset	Property	Expression	Top %
Oncomine Gene Expression Signatures	Breast Carcinoma - Metastatic Event at 5 Years - Top 5% Over-expressed (vandeVijver Breast)	141	1.35e-59	1.21e-56	7.3	vandeVijver Breast	Metastatic Event Status at 5 Years (Breast Carcinoma)	Over-expressed	5
Oncomine Gene Expression Signatures	Breast Carcinoma - Metastatic Event at 5 Years - Top 10% Over-expressed (Loi Breast 3)	218	6.34e-59	5.56e-56	4.7	Loi Breast 3	Metastatic Event Status at 5 Years (Breast Carcinoma)	Over-expressed	10
Oncomine Gene Expression Signatures	Breast Carcinoma - Recurrence at 5 Years - Top 5% Over-expressed (vandeVijver Breast)	140	9.81e-59	8.38e-56	7.2	vandeVijver Breast	Recurrence Status at 5 Years (Breast Carcinoma)	Over-expressed	5
Oncomine Gene Expression Signatures	Invasive Ductal Breast Carcinoma - Dead at 5 Years - Top 5% Over-expressed (Curtis Breast)	151	5.23e-58	4.15e-55	6.3	Curtis Breast	Survival Status at 5 Years (Invasive Ductal Breast Carcinoma)	Over-expressed	5
Oncomine Gene Expression Signatures	Breast Carcinoma - Recurrence at 5 Years - Top 10% Over-expressed (Loi Breast 3)	213	1.28e-55	8.87e-53	4.5	Loi Breast 3	Recurrence Status at 5 Years (Breast Carcinoma)	Over-expressed	10
Oncomine Gene Expression Signatures	Invasive Ductal Breast Carcinoma - Dead at 3 Years - Top 5% Over-expressed (Curtis Breast)	144	1.71e-52	9.86e-50	5.9	Curtis Breast	Survival Status at 3 Years (Invasive Ductal Breast Carcinoma)	Over-expressed	5
Oncomine Gene Expression Signatures	Breast Carcinoma - Recurrence at 3 Years - Top 5% Over-expressed (vandeVijver Breast)	132	5.04e-52	2.8e-49	6.6	vandeVijver Breast	Recurrence Status at 3 Years (Breast Carcinoma)	Over-expressed	5
Oncomine Gene Expression Signatures	Breast Carcinoma - Metastatic Event at 3 Years - Top 5% Over-expressed (vandeVijver Breast)	125	2.06e-46	7.6e-44	6.1	vandeVijver Breast	Metastatic Event Status at 3 Years (Breast Carcinoma)	Over-expressed	5
Oncomine Gene Expression Signatures	Lung Adenocarcinoma - Dead at 3 Years - Top 5% Over-expressed (DirectorsChallenge Lung)	113	3.63e-42	1.07e-39	6.1	DirectorsChallenge Lung	Survival Status at 3 Years (Lung Adenocarcinoma)	Over-expressed	5
Oncomine Gene Expression Signatures	Breast Carcinoma - Dead at 5 Years - Top 5% Over-expressed (vandeVijver Breast)	117	2.62e-40	7.37e-38	5.5	vandeVijver Breast	Survival Status at 5 Years (Breast Carcinoma)	Over-expressed	5
Oncomine Gene Expression Signatures	Invasive Breast Carcinoma - Metastatic Event at 5 Years - Top 5% Over-expressed (Schmidt Breast)	109	4.56e-39	1.2e-36	5.8	Schmidt Breast	Metastatic Event Status at 5 Years (Invasive Breast Carcinoma)	Over-expressed	5
Oncomine Gene Expression Signatures	Lung Adenocarcinoma - Dead at 5 Years - Top 5% Over-expressed (DirectorsChallenge Lung)	109	4.56e-39	1.2e-36	5.8	DirectorsChallenge Lung	Survival Status at 5 Years (Lung Adenocarcinoma)	Over-expressed	5
Oncomine Gene Expression Signatures	Breast Carcinoma - Metastatic Event at 3 Years - Top 5% Over-expressed (vantVeer Breast)	102	1.75e-38	4.46e-36	6	vantVeer Breast	Metastatic Event Status at 3 Years (Breast Carcinoma)	Over-expressed	5
Oncomine Gene Expression Signatures	Breast Carcinoma - Dead at 5 Years - Top 5% Over-expressed (Pawitan Breast)	123	8.33e-38	2.07e-35	4.8	Pawitan Breast	Survival Status at 5 Years (Breast Carcinoma)	Over-expressed	5
Oncomine Gene Expression Signatures	Breast Carcinoma - Recurrence at 3 Years - Top 10% Over-expressed (Loi Breast 3)	183	1.64e-37	4.03e-35	3.6	Loi Breast 3	Recurrence Status at 3 Years (Breast Carcinoma)	Over-expressed	10
Oncomine Gene Expression Signatures	Invasive Breast Carcinoma - Metastatic Event at 3 Years - Top 5% Over-expressed (Schmidt Breast)	105	4.63e-36	1.08e-33	5.5	Schmidt Breast	Metastatic Event Status at 3 Years (Invasive Breast Carcinoma)	Over-expressed	5
Oncomine Gene Expression Signatures	Breast Carcinoma - Dead at 5 Years - Top 10% Over-expressed (Kao Breast)	179	2.49e-35	5.63e-33	3.4	Kao Breast	Survival Status at 5 Years (Breast Carcinoma)	Over-expressed	10
Oncomine Gene Expression Signatures	Breast Carcinoma - Metastatic Event at 3 Years - Top 10% Over-expressed (Loi Breast 3)	179	2.49e-35	5.64e-33	3.4	Loi Breast 3	Metastatic Event Status at 3 Years (Breast Carcinoma)	Over-expressed	10
Oncomine Gene Expression Signatures	Invasive Lobular Breast Carcinoma - Dead at 5 Years - Top 10% Over-expressed (Curtis Breast)	177	8.13e-35	1.81e-32	3.4	Curtis Breast	Survival Status at 5 Years (Invasive Lobular Breast Carcinoma)	Over-expressed	10
Oncomine Gene Expression Signatures	Breast Carcinoma - Recurrence at 3 Years - Top 10% Over-expressed (Wang Breast)	148	3.32e-33	6.82e-31	3.8	Wang Breast	Recurrence Status at 3 Years (Breast Carcinoma)	Over-expressed	10
Oncomine Gene Expression Signatures	Breast Carcinoma - Recurrence at 5 Years - Top 10% Over-expressed (Wang Breast)	146	4.84e-32	9.47e-30	3.8	Wang Breast	Recurrence Status at 5 Years (Breast Carcinoma)	Over-expressed	10
Oncomine Gene Expression Signatures	Lung Adenocarcinoma - Dead at 1 Year - Top 5% Over-expressed (DirectorsChallenge Lung)	99	9.88e-32	1.91e-29	5	DirectorsChallenge Lung	Survival Status at 1 Year (Lung Adenocarcinoma)	Over-expressed	5
Oncomine Gene Expression Signatures	Breast Carcinoma - Metastatic Event at 5 Years - Top 5% Over-expressed (vantVeer Breast)	91	2.74e-30	4.86e-28	5.1	vantVeer Breast	Metastatic Event Status at 5 Years (Breast Carcinoma)	Over-expressed	5
Oncomine Gene Expression Signatures	Breast Carcinoma - Metastatic Event at 5 Years - Top 10% Over-expressed (Loi Breast)	169	4.02e-30	7.02e-28	3.2	Loi Breast	Metastatic Event Status at 5 Years (Breast Carcinoma)	Over-expressed	10
Oncomine Gene Expression Signatures	Breast Carcinoma - Recurrence at 5 Years - Top 10% Over-expressed (Loi Breast)	169	4.02e-30	7.01e-28	3.2	Loi Breast	Recurrence Status at 5 Years (Breast Carcinoma)	Over-expressed	10
Oncomine Gene Expression Signatures	Breast Carcinoma - Dead at 3 Years - Top 5% Over-expressed (vandeVijver Breast)	102	8.5e-30	1.47e-27	4.5	vandeVijver Breast	Survival Status at 3 Years (Breast Carcinoma)	Over-expressed	5
Oncomine Gene Expression Signatures	Breast Carcinoma - Dead at 3 Years - Top 10% Over-expressed (Pawitan Breast)	164	1.17e-28	1.93e-26	3.1	Pawitan Breast	Survival Status at 3 Years (Breast Carcinoma)	Over-expressed	10
Oncomine Gene Expression Signatures	Breast Carcinoma - Metastatic Event at 3 Years - Top 5% Over-expressed (Bos Breast)	109	6.33e-28	9.89e-26	4	Bos Breast	Metastatic Event Status at 3 Years (Breast Carcinoma)	Over-expressed	5
Oncomine Gene Expression Signatures	Invasive Ductal Breast Carcinoma - Metastatic Event at 5 Years - Top 5% Over-expressed (Desmedt Breast)	93	1.26e-27	1.94e-25	4.6	Desmedt Breast	Metastatic Event Status at 5 Years (Invasive Ductal Breast Carcinoma)	Over-expressed	5
Oncomine Gene Expression Signatures	Uveal Melanoma - Metastatic Event at 5 Years - Top 10% Over-expressed (Laurent Melanoma)	163	3.58e-27	5.38e-25	3	Laurent Melanoma	Metastatic Event Status at 5 Years (Uveal Melanoma)	Over-expressed	10
Oncomine Gene Expression Signatures	Prostate Carcinoma - Recurrence at 5 Years - Top 1% Over-expressed (Taylor Prostate 3)	48	8.95e-27	1.32e-24	9.1	Taylor Prostate 3	Recurrence Status at 5 Years (Prostate Carcinoma)	Over-expressed	1
Oncomine Gene Expression Signatures	Multiple Myeloma - Dead at 3 Years - Top 10% Over-expressed (Zhan Myeloma 2)	162	1.08e-26	1.57e-24	3	Zhan Myeloma 2	Survival Status at 3 Years (Multiple Myeloma)	Over-expressed	10
Oncomine Gene Expression Signatures	Breast Carcinoma - Metastatic Event at 3 Years - Top 5% Over-expressed (Loi Breast)	106	3.8e-26	5.36e-24	3.8	Loi Breast	Metastatic Event Status at 3 Years (Breast Carcinoma)	Over-expressed	5
Oncomine Gene Expression Signatures	Breast Carcinoma - Recurrence at 3 Years - Top 5% Over-expressed (Loi Breast)	106	3.8e-26	5.35e-24	3.8	Loi Breast	Recurrence Status at 3 Years (Breast Carcinoma)	Over-expressed	5
Oncomine Gene Expression Signatures	Astrocytoma - Dead at 3 Years - Top 5% Over-expressed (Phillips Brain)	104	1.04e-25	1.44e-23	3.8	Phillips Brain	Survival Status at 3 Years (Astrocytoma)	Over-expressed	5
Oncomine Gene Expression Signatures	Lung Adenocarcinoma - Recurrence at 5 Years - Top 5% Over-expressed (Okayama Lung)	105	1.45e-25	1.96e-23	3.8	Okayama Lung	Recurrence Status at 5 Years (Lung Adenocarcinoma)	Over-expressed	5
Oncomine Gene Expression Signatures	Lung Adenocarcinoma - Recurrence at 1 Year - Top 5% Over-expressed (Lee Lung)	104	5.49e-25	7.23e-23	3.7	Lee Lung	Recurrence Status at 1 Year (Lung Adenocarcinoma)	Over-expressed	5
Oncomine Gene Expression Signatures	Invasive Breast Carcinoma - Metastatic Event at 1 Year - Top 10% Over-expressed (Schmidt Breast)	133	6.41e-25	8.41e-23	3.3	Schmidt Breast	Metastatic Event Status at 1 Year (Invasive Breast Carcinoma)	Over-expressed	10
Oncomine Gene Expression Signatures	Invasive Breast Carcinoma - Dead at 3 Years - Top 10% Over-expressed (Esserman Breast)	153	4.71e-22	5.2e-20	2.7	Esserman Breast	Survival Status at 3 Years (Invasive Breast Carcinoma)	Over-expressed	10
Oncomine Gene Expression Signatures	Ductal Breast Carcinoma Epithelia - Dead at 1 Year - Top 5% Over-expressed (Boersma Breast)	84	6.64e-22	7.29e-20	4	Boersma Breast	Survival Status at 1 Year (Ductal Breast Carcinoma Epithelia)	Over-expressed	5
Oncomine Gene Expression Signatures	Multiple Myeloma - Dead at 1 Year - Top 10% Over-expressed (Zhan Myeloma 2)	151	1.11e-21	1.21e-19	2.7	Zhan Myeloma 2	Survival Status at 1 Year (Multiple Myeloma)	Over-expressed	10
Oncomine Gene Expression Signatures	Clear Cell Renal Cell Carcinoma - Dead at 3 Years - Top 10% Over-expressed (TCGA Renal)	151	9.81e-21	1.01e-18	2.6	TCGA Renal	Survival Status at 3 Years (Clear Cell Renal Cell Carcinoma)	Over-expressed	10
Oncomine Gene Expression Signatures	Astrocytoma - Dead at 1 Year - Top 10% Over-expressed (Phillips Brain)	146	2.42e-20	2.45e-18	2.6	Phillips Brain	Survival Status at 1 Year (Astrocytoma)	Over-expressed	10
Oncomine Gene Expression Signatures	Breast Carcinoma - Dead at 3 Years - Top 10% Over-expressed (Kao Breast)	146	1.48e-19	1.43e-17	2.6	Kao Breast	Survival Status at 3 Years (Breast Carcinoma)	Over-expressed	10
Oncomine Gene Expression Signatures	Monophasic Synovial Sarcoma - Dead at 5 Years - Top 10% Over-expressed (Nakayama Sarcoma 2)	144	9.83e-19	9.07e-17	2.5	Nakayama Sarcoma 2	Survival Status at 5 Years (Monophasic Synovial Sarcoma)	Over-expressed	10
Oncomine Gene Expression Signatures	Lung Adenocarcinoma - Recurrence at 3 Years - Top 10% Over-expressed (Okayama Lung)	143	2.5e-18	2.25e-16	2.5	Okayama Lung	Recurrence Status at 3 Years (Lung Adenocarcinoma)	Over-expressed	10
Oncomine Gene Expression Signatures	Invasive Ductal Breast Carcinoma - Recurrence at 3 Years - Top 10% Over-expressed (Desmedt Breast)	119	3.8e-18	3.39e-16	2.8	Desmedt Breast	Recurrence Status at 3 Years (Invasive Ductal Breast Carcinoma)	Over-expressed	10
Oncomine Gene Expression Signatures	Lung Adenocarcinoma - Dead at 5 Years - Top 5% Over-expressed (Okayama Lung)	91	5.44e-18	4.81e-16	3.1	Okayama Lung	Survival Status at 5 Years (Lung Adenocarcinoma)	Over-expressed	5
Oncomine Gene Expression Signatures	Papillary Renal Cell Carcinoma - Dead at 5 Years - Top 5% Over-expressed (Yang Renal)	91	5.44e-18	4.82e-16	3.1	Yang Renal	Survival Status at 5 Years (Papillary Renal Cell Carcinoma)	Over-expressed	5
Oncomine Gene Expression Signatures	Astrocytoma - Dead at 5 Years - Top 10% Over-expressed (Phillips Brain)	140	7.4e-18	6.47e-16	2.5	Phillips Brain	Survival Status at 5 Years (Astrocytoma)	Over-expressed	10
Oncomine Gene Expression Signatures	Adrenal Cortex Carcinoma - Dead at 1 Year - Top 10% Over-expressed (Giordano Adrenal 2)	140	3.87e-17	3.26e-15	2.4	Giordano Adrenal 2	Survival Status at 1 Year (Adrenal Cortex Carcinoma)	Over-expressed	10
Oncomine Gene Expression Signatures	Invasive Breast Carcinoma - Dead at 5 Years - Top 10% Over-expressed (Curtis Breast)	138	1.04e-16	8.54e-15	2.4	Curtis Breast	Survival Status at 5 Years (Invasive Breast Carcinoma)	Over-expressed	10
Oncomine Gene Expression Signatures	Prostate Carcinoma - Dead at 5 Years - Top 5% Over-expressed (Setlur Prostate)	50	1.84e-16	1.49e-14	4.9	Setlur Prostate	Survival Status at 5 Years (Prostate Carcinoma)	Over-expressed	5
Oncomine Gene Expression Signatures	Lung Adenocarcinoma - Dead at 1 Year - Top 10% Over-expressed (Kuner Lung)	138	2.29e-16	1.84e-14	2.4	Kuner Lung	Survival Status at 1 Year (Lung Adenocarcinoma)	Over-expressed	10
Oncomine Gene Expression Signatures	Papillary Renal Cell Carcinoma - Dead at 3 Years - Top 10% Over-expressed (Yang Renal)	136	1.31e-15	9.97e-14	2.3	Yang Renal	Survival Status at 3 Years (Papillary Renal Cell Carcinoma)	Over-expressed	10
Oncomine Gene Expression Signatures	Breast Carcinoma - Recurrence at 1 Year - Top 10% Over-expressed (Wang Breast)	113	1.52e-15	1.15e-13	2.6	Wang Breast	Recurrence Status at 1 Year (Breast Carcinoma)	Over-expressed	10
Oncomine Gene Expression Signatures	Multiple Myeloma - Dead at 1 Year - Top 10% Over-expressed (Carrasco Myeloma)	135	3.08e-15	2.3e-13	2.3	Carrasco Myeloma	Survival Status at 1 Year (Multiple Myeloma)	Over-expressed	10
Oncomine Gene Expression Signatures	Diffuse Large B-Cell Lymphoma - Dead at 1 Year - Top 10% Over-expressed (Monti Lymphoma)	134	7.19e-15	5.2e-13	2.3	Monti Lymphoma	Survival Status at 1 Year (Diffuse Large B-Cell Lymphoma)	Over-expressed	10
Oncomine Gene Expression Signatures	Invasive Breast Carcinoma - Metastatic Event at 1 Year - Top 5% Over-expressed (Hatzis Breast)	71	1.23e-14	8.73e-13	3.2	Hatzis Breast	Metastatic Event Status at 1 Year (Invasive Breast Carcinoma)	Over-expressed	5
Oncomine Gene Expression Signatures	Invasive Breast Carcinoma - Metastatic Event at 3 Years - Top 5% Over-expressed (Symmans Breast 2)	71	1.23e-14	8.72e-13	3.2	Symmans Breast 2	Metastatic Event Status at 3 Years (Invasive Breast Carcinoma)	Over-expressed	5
Oncomine Gene Expression Signatures	Breast Carcinoma - Recurrence at 1 Year - Top 10% Over-expressed (vandeVijver Breast)	119	1.25e-14	8.88e-13	2.4	vandeVijver Breast	Recurrence Status at 1 Year (Breast Carcinoma)	Over-expressed	10
Oncomine Gene Expression Signatures	Peritoneal Serous Adenocarcinoma - Dead at 3 Years - Top 10% Over-expressed (Tothill Ovarian)	133	1.66e-14	1.17e-12	2.3	Tothill Ovarian	Survival Status at 3 Years (Peritoneal Serous Adenocarcinoma)	Over-expressed	10
Oncomine Gene Expression Signatures	Anaplastic Oligodendroglioma - Dead at 1 Year - Top 10% Over-expressed (Freije Brain)	131	2.07e-14	1.44e-12	2.3	Freije Brain	Survival Status at 1 Year (Anaplastic Oligodendroglioma)	Over-expressed	10
Oncomine Gene Expression Signatures	Invasive Ductal Breast Carcinoma - Metastatic Event at 3 Years - Top 1% Over-expressed (Desmedt Breast)	29	3.12e-14	2.15e-12	7.2	Desmedt Breast	Metastatic Event Status at 3 Years (Invasive Ductal Breast Carcinoma)	Over-expressed	1
Oncomine Gene Expression Signatures	Prostate Carcinoma - Recurrence at 3 Years - Top 5% Over-expressed (Taylor Prostate 3)	84	4.31e-14	2.89e-12	2.8	Taylor Prostate 3	Recurrence Status at 3 Years (Prostate Carcinoma)	Over-expressed	5
Oncomine Gene Expression Signatures	Prostate Carcinoma - Dead at 3 Years - Top 5% Over-expressed (Setlur Prostate)	46	8.94e-14	5.92e-12	4.4	Setlur Prostate	Survival Status at 3 Years (Prostate Carcinoma)	Over-expressed	5
Oncomine Gene Expression Signatures	Lobular Breast Carcinoma - Recurrence at 5 Years - Top 10% Over-expressed (Esserman Breast)	132	9.05e-14	5.99e-12	2.2	Esserman Breast	Recurrence Status at 5 Years (Lobular Breast Carcinoma)	Over-expressed	10
Oncomine Gene Expression Signatures	Ductal Breast Carcinoma Stroma - Dead at 1 Year - Top 10% Over-expressed (Boersma Breast)	108	1.62e-13	1.05e-11	2.4	Boersma Breast	Survival Status at 1 Year (Ductal Breast Carcinoma Stroma)	Over-expressed	10
Oncomine Gene Expression Signatures	Invasive Lobular Breast Carcinoma - Recurrence at 5 Years - Top 10% Over-expressed (Desmedt Breast)	108	1.62e-13	1.05e-11	2.4	Desmedt Breast	Recurrence Status at 5 Years (Invasive Lobular Breast Carcinoma)	Over-expressed	10
Oncomine Gene Expression Signatures	Breast Carcinoma - Metastatic Event at 1 Year - Top 10% Over-expressed (Bos Breast)	129	4.28e-13	2.68e-11	2.2	Bos Breast	Metastatic Event Status at 1 Year (Breast Carcinoma)	Over-expressed	10
Oncomine Gene Expression Signatures	Mantle Cell Lymphoma - Dead at 1 Year - Top 5% Over-expressed (Rosenwald Lymphoma 3)	36	5.84e-13	3.62e-11	5.4	Rosenwald Lymphoma 3	Survival Status at 1 Year (Mantle Cell Lymphoma)	Over-expressed	5
Oncomine Gene Expression Signatures	Invasive Lobular Breast Carcinoma - Recurrence at 3 Years - Top 10% Over-expressed (Desmedt Breast)	105	2.29e-12	1.36e-10	2.3	Desmedt Breast	Recurrence Status at 3 Years (Invasive Lobular Breast Carcinoma)	Over-expressed	10
Oncomine Gene Expression Signatures	Ductal Breast Carcinoma Epithelia - Recurrence at 3 Years - Top 10% Over-expressed (Ma Breast 2)	116	2.46e-12	1.45e-10	2.2	Ma Breast 2	Recurrence Status at 3 Years (Ductal Breast Carcinoma Epithelia)	Over-expressed	10
Oncomine Gene Expression Signatures	Invasive Ductal and Invasive Lobular Breast Carcinoma - Dead at 5 Years - Top 10% Over-expressed (Curtis Breast)	125	5e-12	2.89e-10	2.1	Curtis Breast	Survival Status at 5 Years (Invasive Ductal and Invasive Lobular Breast Carcinoma)	Over-expressed	10
Oncomine Gene Expression Signatures	Lung Adenocarcinoma - Recurrence at 3 Years - Top 5% Over-expressed (Lee Lung)	78	5.35e-12	3.07e-10	2.6	Lee Lung	Recurrence Status at 3 Years (Lung Adenocarcinoma)	Over-expressed	5
Oncomine Gene Expression Signatures	Invasive Ductal and Invasive Lobular Breast Carcinoma - Dead at 3 Years - Top 10% Over-expressed (Curtis Breast)	123	2.26e-11	1.23e-09	2.1	Curtis Breast	Survival Status at 3 Years (Invasive Ductal and Invasive Lobular Breast Carcinoma)	Over-expressed	10
Oncomine Gene Expression Signatures	Breast Carcinoma - Dead at 3 Years - Top 10% Over-expressed (Bild Breast)	81	2.71e-11	1.47e-09	2.6	Bild Breast	Survival Status at 3 Years (Breast Carcinoma)	Over-expressed	10
Oncomine Gene Expression Signatures	Large Cell Lung Carcinoma - Dead at 1 Year - Top 10% Over-expressed (Hou Lung)	123	4.16e-11	2.21e-09	2.1	Hou Lung	Survival Status at 1 Year (Large Cell Lung Carcinoma)	Over-expressed	10
Oncomine Gene Expression Signatures	Lung Adenocarcinoma - Dead at 3 Years - Top 10% Over-expressed (Okayama Lung)	123	4.16e-11	2.2e-09	2.1	Okayama Lung	Survival Status at 3 Years (Lung Adenocarcinoma)	Over-expressed	10
Oncomine Gene Expression Signatures	Uveal Melanoma - Metastatic Event at 3 Years - Top 10% Over-expressed (Laurent Melanoma)	123	4.16e-11	2.21e-09	2.1	Laurent Melanoma	Metastatic Event Status at 3 Years (Uveal Melanoma)	Over-expressed	10
Oncomine Gene Expression Signatures	Superficial Bladder Cancer - Dead at 3 Years - Top 10% Over-expressed (Lee Bladder)	120	4.48e-11	2.37e-09	2.1	Lee Bladder	Survival Status at 3 Years (Superficial Bladder Cancer)	Over-expressed	10
Oncomine Gene Expression Signatures	Lung Adenocarcinoma - Recurrence at 1 Year - Top 10% Over-expressed (Kuner Lung)	121	1.76e-10	8.9e-09	2	Kuner Lung	Recurrence Status at 1 Year (Lung Adenocarcinoma)	Over-expressed	10
Oncomine Gene Expression Signatures	Monophasic Synovial Sarcoma - Dead at 3 Years - Top 10% Over-expressed (Nakayama Sarcoma 2)	120	3.57e-10	1.75e-08	2	Nakayama Sarcoma 2	Survival Status at 3 Years (Monophasic Synovial Sarcoma)	Over-expressed	10
Oncomine Gene Expression Signatures	Multiple Myeloma - Dead at 5 Years - Top 10% Over-expressed (Zhan Myeloma 2)	120	3.57e-10	1.75e-08	2	Zhan Myeloma 2	Survival Status at 5 Years (Multiple Myeloma)	Over-expressed	10
Oncomine Gene Expression Signatures	Ductal Breast Carcinoma - Recurrence at 3 Years - Top 10% Over-expressed (Esserman Breast)	121	3.62e-10	1.77e-08	2	Esserman Breast	Recurrence Status at 3 Years (Ductal Breast Carcinoma)	Over-expressed	10
Oncomine Gene Expression Signatures	Mantle Cell Lymphoma - Dead at 3 Years - Top 5% Over-expressed (Rosenwald Lymphoma 3)	32	3.79e-10	1.85e-08	4.5	Rosenwald Lymphoma 3	Survival Status at 3 Years (Mantle Cell Lymphoma)	Over-expressed	5
Oncomine Gene Expression Signatures	Adrenal Cortex Carcinoma - Dead at 3 Years - Top 10% Over-expressed (Giordano Adrenal 2)	119	7.16e-10	3.42e-08	2	Giordano Adrenal 2	Survival Status at 3 Years (Adrenal Cortex Carcinoma)	Over-expressed	10
Oncomine Gene Expression Signatures	Invasive Breast Carcinoma - Recurrence at 1 Year - Top 10% Over-expressed (Esserman Breast)	120	7.23e-10	3.43e-08	2	Esserman Breast	Recurrence Status at 1 Year (Invasive Breast Carcinoma)	Over-expressed	10
Oncomine Gene Expression Signatures	Colon Adenocarcinoma - Recurrence at 3 Years - Top 10% Over-expressed (Jorissen Colorectal 3)	118	1.42e-09	6.59e-08	1.9	Jorissen Colorectal 3	Recurrence Status at 3 Years (Colon Adenocarcinoma)	Over-expressed	10
Oncomine Gene Expression Signatures	Poorly Differentiated Synovial Sarcoma - Dead at 3 Years - Top 10% Over-expressed (Nakayama Sarcoma 2)	118	1.42e-09	6.59e-08	1.9	Nakayama Sarcoma 2	Survival Status at 3 Years (Poorly Differentiated Synovial Sarcoma)	Over-expressed	10
Oncomine Gene Expression Signatures	Clear Cell Renal Cell Carcinoma - Dead at 5 Years - Top 10% Over-expressed (Zhao Renal)	103	4.46e-09	1.97e-07	2	Zhao Renal	Survival Status at 5 Years (Clear Cell Renal Cell Carcinoma)	Over-expressed	10
Oncomine Gene Expression Signatures	Lung Adenocarcinoma - Recurrence at 3 Years - Top 10% Over-expressed (Kuner Lung)	116	5.43e-09	2.35e-07	1.9	Kuner Lung	Recurrence Status at 3 Years (Lung Adenocarcinoma)	Over-expressed	10
Oncomine Gene Expression Signatures	Invasive Breast Carcinoma - Metastatic Event at 5 Years - Top 10% Over-expressed (Symmans Breast)	95	6.92e-09	2.98e-07	2.1	Symmans Breast	Metastatic Event Status at 5 Years (Invasive Breast Carcinoma)	Over-expressed	10
Oncomine Gene Expression Signatures	Infiltrating Bladder Urothelial Carcinoma - Dead at 1 Year - Top 5% Over-expressed (Blaveri Bladder 2)	39	8.12e-09	3.45e-07	3.2	Blaveri Bladder 2	Survival Status at 1 Year (Infiltrating Bladder Urothelial Carcinoma)	Over-expressed	5
Oncomine Gene Expression Signatures	Lung Adenocarcinoma - Dead at 3 Years - Top 10% Over-expressed (Bild Lung)	115	1.04e-08	4.41e-07	1.9	Bild Lung	Survival Status at 3 Years (Lung Adenocarcinoma)	Over-expressed	10
Oncomine Gene Expression Signatures	Multiple Myeloma - Recurrence at 1 Year - Top 10% Over-expressed (Carrasco Myeloma)	115	1.04e-08	4.41e-07	1.9	Carrasco Myeloma	Recurrence Status at 1 Year (Multiple Myeloma)	Over-expressed	10
Oncomine Gene Expression Signatures	Invasive Ductal Breast Carcinoma - Recurrence at 5 Years - Top 10% Over-expressed (Desmedt Breast)	94	1.44e-08	5.98e-07	2	Desmedt Breast	Recurrence Status at 5 Years (Invasive Ductal Breast Carcinoma)	Over-expressed	10
Oncomine Gene Expression Signatures	Gastric Intestinal Type Adenocarcinoma - Recurrence at 3 Years - Top 1% Over-expressed (Forster Gastric)	25	1.9e-08	7.81e-07	4.2	Forster Gastric	Recurrence Status at 3 Years (Gastric Intestinal Type Adenocarcinoma)	Over-expressed	1
Oncomine Gene Expression Signatures	Gastric Intestinal Type Adenocarcinoma - Metastatic Event at 1 Year - Top 10% Over-expressed (Forster Gastric)	114	1.98e-08	8.08e-07	1.9	Forster Gastric	Metastatic Event Status at 1 Year (Gastric Intestinal Type Adenocarcinoma)	Over-expressed	10
Oncomine Gene Expression Signatures	Gastric Intestinal Type Adenocarcinoma - Recurrence at 1 Year - Top 10% Over-expressed (Forster Gastric)	114	1.98e-08	8.08e-07	1.9	Forster Gastric	Recurrence Status at 1 Year (Gastric Intestinal Type Adenocarcinoma)	Over-expressed	10
Oncomine Gene Expression Signatures	Medullary Breast Carcinoma - Dead at 5 Years - Top 10% Over-expressed (Curtis Breast)	113	2.27e-08	9.21e-07	1.9	Curtis Breast	Survival Status at 5 Years (Medullary Breast Carcinoma)	Over-expressed	10
Oncomine Gene Expression Signatures	Prostate Carcinoma - Recurrence at 3 Years - Top 10% Over-expressed (Glinsky Prostate)	93	2.94e-08	1.18e-06	2	Glinsky Prostate	Recurrence Status at 3 Years (Prostate Carcinoma)	Over-expressed	10
Oncomine Gene Expression Signatures	Ductal Breast Carcinoma - Dead at 5 Years - Top 10% Over-expressed (Esserman Breast)	114	3.71e-08	1.47e-06	1.8	Esserman Breast	Survival Status at 5 Years (Ductal Breast Carcinoma)	Over-expressed	10
Oncomine Gene Expression Signatures	Colorectal Adenocarcinoma - Dead at 3 Years - Top 10% Over-expressed (Smith Colorectal)	113	3.73e-08	1.47e-06	1.8	Smith Colorectal	Survival Status at 3 Years (Colorectal Adenocarcinoma)	Over-expressed	10
Oncomine Gene Expression Signatures	Invasive Breast Carcinoma - Metastatic Event at 5 Years - Top 10% Over-expressed (Symmans Breast 2)	92	5.93e-08	2.29e-06	2	Symmans Breast 2	Metastatic Event Status at 5 Years (Invasive Breast Carcinoma)	Over-expressed	10
Oncomine Gene Expression Signatures	Invasive Breast Carcinoma - Metastatic Event at 3 Years - Top 5% Over-expressed (Hatzis Breast)	56	6.85e-08	2.62e-06	2.4	Hatzis Breast	Metastatic Event Status at 3 Years (Invasive Breast Carcinoma)	Over-expressed	5
Oncomine Gene Expression Signatures	Lung Adenocarcinoma - Recurrence at 1 Year - Top 10% Over-expressed (Okayama Lung)	112	6.95e-08	2.63e-06	1.8	Okayama Lung	Recurrence Status at 1 Year (Lung Adenocarcinoma)	Over-expressed	10
Oncomine Gene Expression Signatures	Invasive Ductal Breast Carcinoma - Recurrence at 5 Years - Top 10% Over-expressed (Sotiriou Breast 2)	49	7.04e-08	2.66e-06	2.7	Sotiriou Breast 2	Recurrence Status at 5 Years (Invasive Ductal Breast Carcinoma)	Over-expressed	10
Oncomine Gene Expression Signatures	Breast Carcinoma - Dead at 1 Year - Top 10% Over-expressed (Bild Breast)	72	7.13e-08	2.69e-06	2.2	Bild Breast	Survival Status at 1 Year (Breast Carcinoma)	Over-expressed	10
Oncomine Gene Expression Signatures	Breast Carcinoma - Dead at 5 Years - Top 10% Over-expressed (Bild Breast)	72	7.13e-08	2.69e-06	2.2	Bild Breast	Survival Status at 5 Years (Breast Carcinoma)	Over-expressed	10
Oncomine Gene Expression Signatures	Gastric Intestinal Type Adenocarcinoma - Metastatic Event at 3 Years - Top 1% Over-expressed (Forster Gastric)	24	8.05e-08	3.01e-06	4	Forster Gastric	Metastatic Event Status at 3 Years (Gastric Intestinal Type Adenocarcinoma)	Over-expressed	1
Oncomine Gene Expression Signatures	Infiltrating Bladder Urothelial Carcinoma - Dead at 1 Year - Top 10% Over-expressed (Lee Bladder)	109	8.13e-08	3.04e-06	1.8	Lee Bladder	Survival Status at 1 Year (Infiltrating Bladder Urothelial Carcinoma)	Over-expressed	10
Oncomine Gene Expression Signatures	Invasive Breast Carcinoma - Recurrence at 3 Years - Top 10% Over-expressed (Esserman Breast)	112	1.26e-07	4.64e-06	1.8	Esserman Breast	Recurrence Status at 3 Years (Invasive Breast Carcinoma)	Over-expressed	10
Oncomine Gene Expression Signatures	Lung Adenocarcinoma - Dead at 3 Years - Top 10% Over-expressed (Bhattacharjee Lung)	71	1.43e-07	5.2e-06	2.1	Bhattacharjee Lung	Survival Status at 3 Years (Lung Adenocarcinoma)	Over-expressed	10
Oncomine Gene Expression Signatures	Ductal Breast Carcinoma - Recurrence at 3 Years - Top 5% Over-expressed (Sorlie Breast)	36	1.89e-07	6.74e-06	3	Sorlie Breast	Recurrence Status at 3 Years (Ductal Breast Carcinoma)	Over-expressed	5
Oncomine Gene Expression Signatures	Ductal Breast Carcinoma - Dead at 3 Years - Top 10% Over-expressed (Esserman Breast)	111	2.3e-07	8.16e-06	1.8	Esserman Breast	Survival Status at 3 Years (Ductal Breast Carcinoma)	Over-expressed	10
Oncomine Gene Expression Signatures	Prostate Carcinoma - Recurrence at 5 Years - Top 10% Over-expressed (Glinsky Prostate)	90	2.32e-07	8.22e-06	1.9	Glinsky Prostate	Recurrence Status at 5 Years (Prostate Carcinoma)	Over-expressed	10
Oncomine Gene Expression Signatures	Germinal Center B-Cell-Like Diffuse Large B-Cell Lymphoma - Dead at 3 Years - Top 10% Over-expressed (Lenz Lymphoma)	110	2.33e-07	8.24e-06	1.8	Lenz Lymphoma	Survival Status at 3 Years (Germinal Center B-Cell-Like Diffuse Large B-Cell Lymphoma)	Over-expressed	10
Oncomine Gene Expression Signatures	Hodgkin's Lymphoma - Recurrence at 1 Year - Top 10% Over-expressed (Steidl Lymphoma)	110	2.33e-07	8.21e-06	1.8	Steidl Lymphoma	Recurrence Status at 1 Year (Hodgkin's Lymphoma)	Over-expressed	10
Oncomine Gene Expression Signatures	Invasive Ductal Breast Carcinoma - Dead at 1 Year - Top 10% Over-expressed (Curtis Breast)	109	2.67e-07	9.31e-06	1.8	Curtis Breast	Survival Status at 1 Year (Invasive Ductal Breast Carcinoma)	Over-expressed	10
Oncomine Gene Expression Signatures	Breast Carcinoma - Metastatic Event at 5 Years - Top 10% Over-expressed (Bos Breast)	109	4.2e-07	1.42e-05	1.8	Bos Breast	Metastatic Event Status at 5 Years (Breast Carcinoma)	Over-expressed	10
Oncomine Gene Expression Signatures	Squamous Cell Lung Carcinoma - Dead at 3 Years - Top 10% Over-expressed (Raponi Lung)	89	4.49e-07	1.51e-05	1.9	Raponi Lung	Survival Status at 3 Years (Squamous Cell Lung Carcinoma)	Over-expressed	10
Oncomine Gene Expression Signatures	Invasive Ductal Breast Carcinoma - Dead at 5 Years - Top 10% Over-expressed (Sotiriou Breast 2)	47	4.96e-07	1.65e-05	2.5	Sotiriou Breast 2	Survival Status at 5 Years (Invasive Ductal Breast Carcinoma)	Over-expressed	10
Oncomine Gene Expression Signatures	Brain Astrocytoma - Dead at 5 Years - Top 5% Copy Number Gain (TCGA Brain 2)	63	5.8e-07	1.93e-05	2.1	TCGA Brain 2	Survival Status at 5 Years (Brain Astrocytoma)	Copy Number Gain	5
Oncomine Gene Expression Signatures	Glioblastoma - Dead at 1 Year - Top 1% Over-expressed (Liang Brain)	17	7.23e-07	2.39e-05	4.9	Liang Brain	Survival Status at 1 Year (Glioblastoma)	Over-expressed	1
Oncomine Gene Expression Signatures	Breast Carcinoma - Dead at 1 Year - Top 10% Over-expressed (Kao Breast)	108	7.48e-07	2.46e-05	1.7	Kao Breast	Survival Status at 1 Year (Breast Carcinoma)	Over-expressed	10
Oncomine Gene Expression Signatures	Uveal Melanoma - Metastatic Event at 1 Year - Top 10% Over-expressed (Laurent Melanoma)	108	7.48e-07	2.46e-05	1.7	Laurent Melanoma	Metastatic Event Status at 1 Year (Uveal Melanoma)	Over-expressed	10
Oncomine Gene Expression Signatures	Diffuse Gastric Adenocarcinoma - Dead at 1 Year - Top 10% Over-expressed (Chen Gastric)	86	8.21e-07	2.7e-05	1.9	Chen Gastric	Survival Status at 1 Year (Diffuse Gastric Adenocarcinoma)	Over-expressed	10
Oncomine Gene Expression Signatures	Oligoastrocytoma - Dead at 3 Years - Top 5% Copy Number Gain (Kotliarov Brain)	64	9.11e-07	2.95e-05	2	Kotliarov Brain	Survival Status at 3 Years (Oligoastrocytoma)	Copy Number Gain	5
Oncomine Gene Expression Signatures	Oligoastrocytoma - Dead at 5 Years - Top 5% Copy Number Gain (Kotliarov Brain)	64	9.11e-07	2.95e-05	2	Kotliarov Brain	Survival Status at 5 Years (Oligoastrocytoma)	Copy Number Gain	5
Oncomine Gene Expression Signatures	Ductal Breast Carcinoma - Recurrence at 1 Year - Top 10% Over-expressed (Sorlie Breast)	55	9.61e-07	3.1e-05	2.3	Sorlie Breast	Recurrence Status at 1 Year (Ductal Breast Carcinoma)	Over-expressed	10
Oncomine Gene Expression Signatures	Renal Wilms Tumor - Recurrence at 5 Years - Top 10% Over-expressed (Williams Renal)	78	1.18e-06	3.77e-05	1.9	Williams Renal	Recurrence Status at 5 Years (Renal Wilms Tumor)	Over-expressed	10
Oncomine Gene Expression Signatures	Pancreatic Ductal Adenocarcinoma Epithelia - Dead at 1 Year - Top 10% Over-expressed (Collisson Pancreas)	107	1.32e-06	4.16e-05	1.7	Collisson Pancreas	Survival Status at 1 Year (Pancreatic Ductal Adenocarcinoma Epithelia)	Over-expressed	10
Oncomine Gene Expression Signatures	Mantle Cell Lymphoma - Dead at 5 Years - Top 5% Over-expressed (Rosenwald Lymphoma 3)	26	1.61e-06	5.05e-05	3.4	Rosenwald Lymphoma 3	Survival Status at 5 Years (Mantle Cell Lymphoma)	Over-expressed	5
Oncomine Gene Expression Signatures	Breast Carcinoma - Metastatic Event at 1 Year - Top 5% Over-expressed (vandeVijver Breast)	56	1.88e-06	5.81e-05	2.1	vandeVijver Breast	Metastatic Event Status at 1 Year (Breast Carcinoma)	Over-expressed	5
Oncomine Gene Expression Signatures	Clear Cell Renal Cell Carcinoma - Dead at 1 Year - Top 10% Over-expressed (TCGA Renal)	108	2.04e-06	6.27e-05	1.7	TCGA Renal	Survival Status at 1 Year (Clear Cell Renal Cell Carcinoma)	Over-expressed	10
Oncomine Gene Expression Signatures	Glioblastoma - Dead at 1 Year - Top 10% Over-expressed (Nutt Brain)	67	3.05e-06	9.17e-05	2	Nutt Brain	Survival Status at 1 Year (Glioblastoma)	Over-expressed	10
Oncomine Gene Expression Signatures	Clear Cell Renal Cell Carcinoma - Dead at 3 Years - Top 10% Over-expressed (Zhao Renal)	93	3.15e-06	9.44e-05	1.8	Zhao Renal	Survival Status at 3 Years (Clear Cell Renal Cell Carcinoma)	Over-expressed	10
Oncomine Gene Expression Signatures	Prostate Carcinoma - Dead at 5 Years - Top 5% Over-expressed (Nakagawa Prostate)	9	3.52e-06	0.000105	12	Nakagawa Prostate	Survival Status at 5 Years (Prostate Carcinoma)	Over-expressed	5
Oncomine Gene Expression Signatures	Diffuse Large B-Cell Lymphoma - Dead at 3 Years - Top 10% Over-expressed (Monti Lymphoma)	105	3.95e-06	0.000116	1.7	Monti Lymphoma	Survival Status at 3 Years (Diffuse Large B-Cell Lymphoma)	Over-expressed	10
Oncomine Gene Expression Signatures	Germinal Center B-Cell-Like Diffuse Large B-Cell Lymphoma - Dead at 1 Year - Top 10% Over-expressed (Lenz Lymphoma)	105	3.95e-06	0.000117	1.7	Lenz Lymphoma	Survival Status at 1 Year (Germinal Center B-Cell-Like Diffuse Large B-Cell Lymphoma)	Over-expressed	10
Oncomine Gene Expression Signatures	Germinal Center B-Cell-Like Diffuse Large B-Cell Lymphoma - Dead at 1 Year - Top 10% Over-expressed (Shaknovich Lymphoma)	105	3.95e-06	0.000117	1.7	Shaknovich Lymphoma	Survival Status at 1 Year (Germinal Center B-Cell-Like Diffuse Large B-Cell Lymphoma)	Over-expressed	10
Oncomine Gene Expression Signatures	Germinal Center B-Cell-Like Diffuse Large B-Cell Lymphoma - Recurrence at 1 Year - Top 10% Over-expressed (Shaknovich Lymphoma)	105	3.95e-06	0.000116	1.7	Shaknovich Lymphoma	Recurrence Status at 1 Year (Germinal Center B-Cell-Like Diffuse Large B-Cell Lymphoma)	Over-expressed	10
Oncomine Gene Expression Signatures	Mucinous Breast Carcinoma - Dead at 5 Years - Top 10% Over-expressed (Curtis Breast)	104	4.52e-06	0.000131	1.7	Curtis Breast	Survival Status at 5 Years (Mucinous Breast Carcinoma)	Over-expressed	10
Oncomine Gene Expression Signatures	Prostate Carcinoma - Dead at 3 Years - Top 10% Over-expressed (Nakagawa Prostate 2)	13	5.95e-06	0.000169	7	Nakagawa Prostate 2	Survival Status at 3 Years (Prostate Carcinoma)	Over-expressed	10
Oncomine Gene Expression Signatures	Anaplastic Medulloblastoma - Dead at 3 Years - Top 10% Over-expressed (Robinson Brain)	104	6.74e-06	0.000189	1.7	Robinson Brain	Survival Status at 3 Years (Anaplastic Medulloblastoma)	Over-expressed	10
Oncomine Gene Expression Signatures	Epitheliod Cell Uveal Melanoma - Metastatic Event at 3 Years - Top 10% Over-expressed (Laurent Melanoma)	104	6.74e-06	0.00019	1.7	Laurent Melanoma	Metastatic Event Status at 3 Years (Epitheliod Cell Uveal Melanoma)	Over-expressed	10
Oncomine Gene Expression Signatures	Prostate Carcinoma - Dead at 3 Years - Top 10% Over-expressed (Nakagawa Prostate)	12	7.5e-06	0.000209	7.4	Nakagawa Prostate	Survival Status at 3 Years (Prostate Carcinoma)	Over-expressed	10
Oncomine Gene Expression Signatures	Prostate Carcinoma - Recurrence at 3 Years - Top 10% Over-expressed (Nakagawa Prostate)	12	7.5e-06	0.000209	7.4	Nakagawa Prostate	Recurrence Status at 3 Years (Prostate Carcinoma)	Over-expressed	10
Oncomine Gene Expression Signatures	Prostate Carcinoma - Recurrence at 5 Years - Top 10% Over-expressed (Nakagawa Prostate)	12	7.5e-06	0.000209	7.4	Nakagawa Prostate	Recurrence Status at 5 Years (Prostate Carcinoma)	Over-expressed	10
Oncomine Gene Expression Signatures	Lung Adenocarcinoma - Dead at 1 Year - Top 10% Over-expressed (Hou Lung)	103	1.13e-05	0.000304	1.6	Hou Lung	Survival Status at 1 Year (Lung Adenocarcinoma)	Over-expressed	10
Oncomine Gene Expression Signatures	Hepatocellular Carcinoma - Dead at 3 Years - Top 5% Over-expressed (Hoshida Liver)	31	1.22e-05	0.000326	2.6	Hoshida Liver	Survival Status at 3 Years (Hepatocellular Carcinoma)	Over-expressed	5
Oncomine Gene Expression Signatures	Anaplastic Oligodendroglioma - Dead at 3 Years - Top 10% Over-expressed (Freije Brain)	101	1.51e-05	0.000396	1.6	Freije Brain	Survival Status at 3 Years (Anaplastic Oligodendroglioma)	Over-expressed	10
Oncomine Gene Expression Signatures	Hodgkin's Lymphoma - Dead at 1 Year - Top 10% Over-expressed (Steidl Lymphoma)	102	1.89e-05	0.000484	1.6	Steidl Lymphoma	Survival Status at 1 Year (Hodgkin's Lymphoma)	Over-expressed	10
Oncomine Gene Expression Signatures	Breast Carcinoma - Metastatic Event at 1 Year - Top 10% Over-expressed (vantVeer Breast)	75	2.15e-05	0.000539	1.8	vantVeer Breast	Metastatic Event Status at 1 Year (Breast Carcinoma)	Over-expressed	10
Oncomine Gene Expression Signatures	Invasive Ductal Breast Carcinoma - Dead at 5 Years - Top 5% Over-expressed (TCGA Breast)	60	2.58e-05	0.000638	1.8	TCGA Breast	Survival Status at 5 Years (Invasive Ductal Breast Carcinoma)	Over-expressed	5
Oncomine Gene Expression Signatures	Ductal Breast Carcinoma - Recurrence at 3 Years - Top 5% Over-expressed (Sorlie Breast 2)	31	2.81e-05	0.000689	2.5	Sorlie Breast 2	Recurrence Status at 3 Years (Ductal Breast Carcinoma)	Over-expressed	5
Oncomine Gene Expression Signatures	Gastric Intestinal Type Adenocarcinoma - Metastatic Event at 5 Years - Top 10% Over-expressed (Forster Gastric)	101	3.11e-05	0.000755	1.6	Forster Gastric	Metastatic Event Status at 5 Years (Gastric Intestinal Type Adenocarcinoma)	Over-expressed	10
Oncomine Gene Expression Signatures	Hepatocellular Carcinoma - Recurrence at 1 Year - Top 1% Copy Number Gain (Guichard Liver 2)	19	3.23e-05	0.000783	3.2	Guichard Liver 2	Recurrence Status at 1 Year (Hepatocellular Carcinoma)	Copy Number Gain	1
Oncomine Gene Expression Signatures	Prostate Carcinoma - Recurrence at 3 Years - Top 10% Over-expressed (Nakagawa Prostate 2)	12	3.94e-05	0.000946	6	Nakagawa Prostate 2	Recurrence Status at 3 Years (Prostate Carcinoma)	Over-expressed	10
Oncomine Gene Expression Signatures	Rectal Carcinoma - Dead at 3 Years - Top 5% Over-expressed (Staub Colorectal)	48	4.14e-05	0.000988	2	Staub Colorectal	Survival Status at 3 Years (Rectal Carcinoma)	Over-expressed	5
Oncomine Gene Expression Signatures	Prostate Carcinoma - Recurrence at 3 Years - Top 10% Copy Number Gain (Taylor Prostate)	101	4.9e-05	0.001	1.6	Taylor Prostate	Recurrence Status at 3 Years (Prostate Carcinoma)	Copy Number Gain	10
Oncomine Gene Expression Signatures	Anaplastic Medulloblastoma - Dead at 5 Years - Top 10% Over-expressed (Robinson Brain)	100	5.06e-05	0.001	1.6	Robinson Brain	Survival Status at 5 Years (Anaplastic Medulloblastoma)	Over-expressed	10
Oncomine Gene Expression Signatures	Colorectal Adenocarcinoma - Dead at 1 Year - Top 10% Over-expressed (Smith Colorectal)	100	5.06e-05	0.001	1.6	Smith Colorectal	Survival Status at 1 Year (Colorectal Adenocarcinoma)	Over-expressed	10
Oncomine Gene Expression Signatures	Gastric Intestinal Type Adenocarcinoma - Recurrence at 5 Years - Top 10% Over-expressed (Forster Gastric)	100	5.06e-05	0.001	1.6	Forster Gastric	Recurrence Status at 5 Years (Gastric Intestinal Type Adenocarcinoma)	Over-expressed	10
Oncomine Gene Expression Signatures	Clear Cell Renal Cell Carcinoma - Dead at 5 Years - Top 10% Copy Number Gain (TCGA Renal 2)	101	5.11e-05	0.001	1.6	TCGA Renal 2	Survival Status at 5 Years (Clear Cell Renal Cell Carcinoma)	Copy Number Gain	10
Oncomine Gene Expression Signatures	Acute Myeloid Leukemia - Dead at 5 Years - Top 1% Over-expressed (TCGA Leukemia)	19	5.23e-05	0.001	3.1	TCGA Leukemia	Survival Status at 5 Years (Acute Myeloid Leukemia)	Over-expressed	1
Oncomine Gene Expression Signatures	Breast Carcinoma - Dead at 5 Years - Top 10% Over-expressed (Curtis Breast)	99	5.75e-05	0.001	1.6	Curtis Breast	Survival Status at 5 Years (Breast Carcinoma)	Over-expressed	10
Oncomine Gene Expression Signatures	Clear Cell Renal Cell Carcinoma - Dead at 3 Years - Top 5% Copy Number Gain (TCGA Renal 2)	58	7.06e-05	0.002	1.8	TCGA Renal 2	Survival Status at 3 Years (Clear Cell Renal Cell Carcinoma)	Copy Number Gain	5
Oncomine Gene Expression Signatures	Ductal Breast Carcinoma - Recurrence at 5 Years - Top 10% Over-expressed (Esserman Breast)	100	7.86e-05	0.002	1.6	Esserman Breast	Recurrence Status at 5 Years (Ductal Breast Carcinoma)	Over-expressed	10
Oncomine Gene Expression Signatures	Invasive Breast Carcinoma Stroma - Recurrence at 3 Years - Top 10% Over-expressed (Finak Breast)	100	7.86e-05	0.002	1.6	Finak Breast	Recurrence Status at 3 Years (Invasive Breast Carcinoma Stroma)	Over-expressed	10
Oncomine Gene Expression Signatures	Superficial Bladder Cancer - Dead at 1 Year - Top 10% Over-expressed (Blaveri Bladder 2)	47	8.05e-05	0.002	2	Blaveri Bladder 2	Survival Status at 1 Year (Superficial Bladder Cancer)	Over-expressed	10
Oncomine Gene Expression Signatures	Epitheliod Cell Uveal Melanoma - Metastatic Event at 1 Year - Top 10% Over-expressed (Laurent Melanoma)	99	8.13e-05	0.002	1.6	Laurent Melanoma	Metastatic Event Status at 1 Year (Epitheliod Cell Uveal Melanoma)	Over-expressed	10
Oncomine Gene Expression Signatures	Germinal Center B-Cell-Like Diffuse Large B-Cell Lymphoma - Dead at 3 Years - Top 10% Over-expressed (Shaknovich Lymphoma)	99	8.13e-05	0.002	1.6	Shaknovich Lymphoma	Survival Status at 3 Years (Germinal Center B-Cell-Like Diffuse Large B-Cell Lymphoma)	Over-expressed	10
Oncomine Gene Expression Signatures	Ductal Breast Carcinoma - Dead at 3 Years - Top 10% Over-expressed (Sorlie Breast 2)	49	8.46e-05	0.002	1.9	Sorlie Breast 2	Survival Status at 3 Years (Ductal Breast Carcinoma)	Over-expressed	10
Oncomine Gene Expression Signatures	Lung Adenocarcinoma - Dead at 1 Year - Top 5% Over-expressed (Beer Lung)	25	8.54e-05	0.002	2.6	Beer Lung	Survival Status at 1 Year (Lung Adenocarcinoma)	Over-expressed	5
Oncomine Gene Expression Signatures	Invasive Ductal Breast Carcinoma - Recurrence at 3 Years - Top 10% Over-expressed (Sotiriou Breast 2)	41	8.69e-05	0.002	2.1	Sotiriou Breast 2	Recurrence Status at 3 Years (Invasive Ductal Breast Carcinoma)	Over-expressed	10
Oncomine Gene Expression Signatures	Invasive Lobular Breast Carcinoma - Dead at 3 Years - Top 10% Over-expressed (Curtis Breast)	98	9.24e-05	0.002	1.6	Curtis Breast	Survival Status at 3 Years (Invasive Lobular Breast Carcinoma)	Over-expressed	10
Oncomine Gene Expression Signatures	Lung Adenocarcinoma - Recurrence at 5 Years - Top 5% Over-expressed (Lee Lung)	57	9.36e-05	0.002	1.8	Lee Lung	Recurrence Status at 5 Years (Lung Adenocarcinoma)	Over-expressed	5
Oncomine Gene Expression Signatures	Infiltrating Bladder Urothelial Carcinoma - Dead at 5 Years - Top 10% Over-expressed (Blaveri Bladder 2)	48	9.62e-05	0.002	1.9	Blaveri Bladder 2	Survival Status at 5 Years (Infiltrating Bladder Urothelial Carcinoma)	Over-expressed	10
Oncomine Gene Expression Signatures	Cervical Squamous Cell Carcinoma - Dead at 3 Years - Top 10% Copy Number Gain (Scotto Cervix)	99	0.000113	0.002	1.5	Scotto Cervix	Survival Status at 3 Years (Cervical Squamous Cell Carcinoma)	Copy Number Gain	10
Oncomine Gene Expression Signatures	Lung Adenocarcinoma - Dead at 3 Years - Top 10% Over-expressed (Kuner Lung)	98	0.000129	0.003	1.5	Kuner Lung	Survival Status at 3 Years (Lung Adenocarcinoma)	Over-expressed	10
Oncomine Gene Expression Signatures	Ovarian Endometrioid Adenocarcinoma - Recurrence at 3 Years - Top 10% Over-expressed (Tothill Ovarian)	98	0.000129	0.003	1.5	Tothill Ovarian	Recurrence Status at 3 Years (Ovarian Endometrioid Adenocarcinoma)	Over-expressed	10
Oncomine Gene Expression Signatures	Invasive Ductal Breast Carcinoma - Recurrence at 1 Year - Top 10% Over-expressed (Desmedt Breast)	79	0.000153	0.003	1.6	Desmedt Breast	Recurrence Status at 1 Year (Invasive Ductal Breast Carcinoma)	Over-expressed	10
Oncomine Gene Expression Signatures	Invasive Ductal Breast Carcinoma - Dead at 3 Years - Top 5% Over-expressed (TCGA Breast)	57	0.000163	0.003	1.7	TCGA Breast	Survival Status at 3 Years (Invasive Ductal Breast Carcinoma)	Over-expressed	5
Oncomine Gene Expression Signatures	Hodgkin's Lymphoma - Dead at 5 Years - Top 10% Over-expressed (Steidl Lymphoma)	97	0.000203	0.004	1.5	Steidl Lymphoma	Survival Status at 5 Years (Hodgkin's Lymphoma)	Over-expressed	10
Oncomine Gene Expression Signatures	Type 3 Diffuse Large B-Cell Lymphoma - Recurrence at 1 Year - Top 10% Over-expressed (Shaknovich Lymphoma)	97	0.000203	0.004	1.5	Shaknovich Lymphoma	Recurrence Status at 1 Year (Type 3 Diffuse Large B-Cell Lymphoma)	Over-expressed	10
Oncomine Gene Expression Signatures	Prostate Carcinoma - Dead at 1 Year - Top 10% Over-expressed (Setlur Prostate)	46	0.000228	0.004	1.9	Setlur Prostate	Survival Status at 1 Year (Prostate Carcinoma)	Over-expressed	10
Oncomine Gene Expression Signatures	Lung Adenocarcinoma - Dead at 3 Years - Top 5% Copy Number Gain (TCGA Lung 2)	56	0.000233	0.004	1.7	TCGA Lung 2	Survival Status at 3 Years (Lung Adenocarcinoma)	Copy Number Gain	5
Oncomine Gene Expression Signatures	Clear Cell Renal Cell Carcinoma - Dead at 1 Year - Top 10% Over-expressed (Vasselli Renal)	31	0.000244	0.005	2.2	Vasselli Renal	Survival Status at 1 Year (Clear Cell Renal Cell Carcinoma)	Over-expressed	10
Oncomine Gene Expression Signatures	Ovarian Serous Adenocarcinoma - Dead at 3 Years - Top 10% Over-expressed (Denkert Ovarian)	78	0.000254	0.005	1.6	Denkert Ovarian	Survival Status at 3 Years (Ovarian Serous Adenocarcinoma)	Over-expressed	10
Oncomine Gene Expression Signatures	Diffuse Large B-Cell Lymphoma - Dead at 1 Year - Top 10% Over-expressed (Dave Lymphoma 2)	23	0.000288	0.005	2.6	Dave Lymphoma 2	Survival Status at 1 Year (Diffuse Large B-Cell Lymphoma)	Over-expressed	10
Oncomine Gene Expression Signatures	Hypopharyngeal Squamous Cell Carcinoma - Metastatic Event at 1 Year - Top 10% Over-expressed (Rickman Head-Neck)	96	0.000315	0.006	1.5	Rickman Head-Neck	Metastatic Event Status at 1 Year (Hypopharyngeal Squamous Cell Carcinoma)	Over-expressed	10
Oncomine Gene Expression Signatures	Prostate Carcinoma - Recurrence at 1 Year - Top 5% Over-expressed (Nakagawa Prostate)	7	0.000342	0.006	7.5	Nakagawa Prostate	Recurrence Status at 1 Year (Prostate Carcinoma)	Over-expressed	5
Oncomine Gene Expression Signatures	Prostate Carcinoma - Recurrence at 5 Years - Top 5% Over-expressed (Barwick Prostate)	7	0.000342	0.006	7.5	Barwick Prostate	Recurrence Status at 5 Years (Prostate Carcinoma)	Over-expressed	5
Oncomine Gene Expression Signatures	Ductal Breast Carcinoma - Dead at 1 Year - Top 10% Over-expressed (Sorlie Breast)	47	0.000358	0.006	1.8	Sorlie Breast	Survival Status at 1 Year (Ductal Breast Carcinoma)	Over-expressed	10
Oncomine Gene Expression Signatures	Ductal Breast Carcinoma Epithelia - Dead at 3 Years - Top 10% Over-expressed (Boersma Breast)	77	0.000414	0.007	1.6	Boersma Breast	Survival Status at 3 Years (Ductal Breast Carcinoma Epithelia)	Over-expressed	10
Oncomine Gene Expression Signatures	Squamous Cell Lung Carcinoma - Dead at 1 Year - Top 10% Over-expressed (Raponi Lung)	77	0.000414	0.007	1.6	Raponi Lung	Survival Status at 1 Year (Squamous Cell Lung Carcinoma)	Over-expressed	10
Oncomine Gene Expression Signatures	Superficial Spreading Melanoma - Dead at 5 Years - Top 10% Over-expressed (Xu Melanoma)	77	0.000414	0.007	1.6	Xu Melanoma	Survival Status at 5 Years (Superficial Spreading Melanoma)	Over-expressed	10
Oncomine Gene Expression Signatures	Prostate Carcinoma - Recurrence at 5 Years - Top 10% Copy Number Gain (Taylor Prostate)	96	0.000467	0.008	1.5	Taylor Prostate	Recurrence Status at 5 Years (Prostate Carcinoma)	Copy Number Gain	10
Oncomine Gene Expression Signatures	Colorectal Adenocarcinoma - Dead at 5 Years - Top 10% Over-expressed (Smith Colorectal)	95	0.000484	0.008	1.5	Smith Colorectal	Survival Status at 5 Years (Colorectal Adenocarcinoma)	Over-expressed	10
Oncomine Gene Expression Signatures	Clear Cell Renal Cell Carcinoma - Dead at 5 Years - Top 5% Over-expressed (TCGA Renal)	55	0.000505	0.009	1.7	TCGA Renal	Survival Status at 5 Years (Clear Cell Renal Cell Carcinoma)	Over-expressed	5
Oncomine Gene Expression Signatures	Mycosis Fungoides - Dead at 1 Year - Top 5% Over-expressed (vanDoorn Lymphoma)	54	0.000534	0.009	1.7	vanDoorn Lymphoma	Survival Status at 1 Year (Mycosis Fungoides)	Over-expressed	5
Oncomine Gene Expression Signatures	Acute Myeloid Leukemia - Dead at 3 Years - Top 10% Over-expressed (Bullinger Leukemia)	51	0.000652	0.011	1.7	Bullinger Leukemia	Survival Status at 3 Years (Acute Myeloid Leukemia)	Over-expressed	10
Oncomine Gene Expression Signatures	Ovarian Endometrioid Adenocarcinoma - Recurrence at 1 Year - Top 10% Over-expressed (Lu Ovarian)	92	0.000685	0.011	1.5	Lu Ovarian	Recurrence Status at 1 Year (Ovarian Endometrioid Adenocarcinoma)	Over-expressed	10
Oncomine Gene Expression Signatures	Clear Cell Renal Cell Carcinoma - Dead at 1 Year - Top 10% Copy Number Gain (TCGA Renal 2)	95	0.000732	0.012	1.5	TCGA Renal 2	Survival Status at 1 Year (Clear Cell Renal Cell Carcinoma)	Copy Number Gain	10
Oncomine Gene Expression Signatures	Colon Adenocarcinoma - Dead at 5 Years - Top 10% Copy Number Gain (TCGA Colorectal 2)	95	0.000732	0.012	1.5	TCGA Colorectal 2	Survival Status at 5 Years (Colon Adenocarcinoma)	Copy Number Gain	10
Oncomine Gene Expression Signatures	Hodgkin's Lymphoma - Recurrence at 5 Years - Top 10% Over-expressed (Steidl Lymphoma)	94	0.000734	0.012	1.5	Steidl Lymphoma	Recurrence Status at 5 Years (Hodgkin's Lymphoma)	Over-expressed	10
Oncomine Gene Expression Signatures	Lung Adenocarcinoma - Dead at 1 Year - Top 10% Over-expressed (Bhattacharjee Lung)	58	0.000765	0.012	1.6	Bhattacharjee Lung	Survival Status at 1 Year (Lung Adenocarcinoma)	Over-expressed	10
Oncomine Gene Expression Signatures	Lung Adenocarcinoma - Dead at 3 Years - Top 1% Over-expressed (Zhu Lung)	14	0.000786	0.013	2.9	Zhu Lung	Survival Status at 3 Years (Lung Adenocarcinoma)	Over-expressed	1
Oncomine Gene Expression Signatures	Prostate Carcinoma - Recurrence at 1 Year - Top 5% Over-expressed (Nakagawa Prostate 2)	7	0.000837	0.013	6.4	Nakagawa Prostate 2	Recurrence Status at 1 Year (Prostate Carcinoma)	Over-expressed	5
Oncomine Gene Expression Signatures	Prostate Carcinoma - Recurrence at 5 Years - Top 5% Over-expressed (Nakagawa Prostate 2)	7	0.000837	0.013	6.4	Nakagawa Prostate 2	Recurrence Status at 5 Years (Prostate Carcinoma)	Over-expressed	5
Oncomine Gene Expression Signatures	Clear Cell Renal Cell Carcinoma - Dead at 1 Year - Top 10% Over-expressed (Zhao Renal)	82	0.000854	0.014	1.5	Zhao Renal	Survival Status at 1 Year (Clear Cell Renal Cell Carcinoma)	Over-expressed	10
Oncomine Gene Expression Signatures	Breast Carcinoma - Dead at 1 Year - Top 10% Over-expressed (Pawitan Breast)	92	0.000952	0.015	1.5	Pawitan Breast	Survival Status at 1 Year (Breast Carcinoma)	Over-expressed	10
Oncomine Gene Expression Signatures	Colorectal Adenocarcinoma - Dead at 1 Year - Top 10% Over-expressed (Smith Colorectal 2)	93	0.001	0.017	1.4	Smith Colorectal 2	Survival Status at 1 Year (Colorectal Adenocarcinoma)	Over-expressed	10
Oncomine Gene Expression Signatures	Prostate Carcinoma - Dead at 5 Years - Top 10% Over-expressed (Nakagawa Prostate 2)	10	0.001	0.017	4.3	Nakagawa Prostate 2	Survival Status at 5 Years (Prostate Carcinoma)	Over-expressed	10
Oncomine Gene Expression Signatures	Ductal Breast Carcinoma - Recurrence at 1 Year - Top 10% Over-expressed (Sorlie Breast 2)	45	0.001	0.017	1.7	Sorlie Breast 2	Recurrence Status at 1 Year (Ductal Breast Carcinoma)	Over-expressed	10
Oncomine Gene Expression Signatures	Colon Adenocarcinoma - Dead at 3 Years - Top 5% Copy Number Gain (TCGA Colorectal 2)	53	0.001	0.018	1.6	TCGA Colorectal 2	Survival Status at 3 Years (Colon Adenocarcinoma)	Copy Number Gain	5
Oncomine Gene Expression Signatures	Ovarian Serous Adenocarcinoma - Recurrence at 3 Years - Top 1% Over-expressed (Tothill Ovarian)	16	0.001	0.019	2.5	Tothill Ovarian	Recurrence Status at 3 Years (Ovarian Serous Adenocarcinoma)	Over-expressed	1
Oncomine Gene Expression Signatures	Glioblastoma - Dead at 5 Years - Top 1% Copy Number Gain (Kotliarov Brain)	16	0.001	0.02	2.5	Kotliarov Brain	Survival Status at 5 Years (Glioblastoma)	Copy Number Gain	1
Oncomine Gene Expression Signatures	Infiltrating Bladder Urothelial Carcinoma - Dead at 3 Years - Top 10% Over-expressed (Blaveri Bladder 2)	45	0.001	0.02	1.7	Blaveri Bladder 2	Survival Status at 3 Years (Infiltrating Bladder Urothelial Carcinoma)	Over-expressed	10
Oncomine Gene Expression Signatures	Activated B-Cell-Like Diffuse Large B-Cell Lymphoma - Dead at 5 Years - Top 5% Over-expressed (Lenz Lymphoma)	52	0.002	0.022	1.6	Lenz Lymphoma	Survival Status at 5 Years (Activated B-Cell-Like Diffuse Large B-Cell Lymphoma)	Over-expressed	5
Oncomine Gene Expression Signatures	Colon Adenocarcinoma - Recurrence at 5 Years - Top 10% Over-expressed (Jorissen Colorectal 3)	92	0.002	0.023	1.4	Jorissen Colorectal 3	Recurrence Status at 5 Years (Colon Adenocarcinoma)	Over-expressed	10
Oncomine Gene Expression Signatures	Glioblastoma - Dead at 3 Years - Top 10% Over-expressed (Nutt Brain)	56	0.002	0.03	1.6	Nutt Brain	Survival Status at 3 Years (Glioblastoma)	Over-expressed	10
Oncomine Gene Expression Signatures	Ductal Breast Carcinoma - Recurrence at 1 Year - Top 10% Over-expressed (Esserman Breast)	92	0.002	0.03	1.4	Esserman Breast	Recurrence Status at 1 Year (Ductal Breast Carcinoma)	Over-expressed	10
Oncomine Gene Expression Signatures	Lung Adenocarcinoma - Dead at 1 Year - Top 1% Over-expressed (Zhu Lung)	13	0.002	0.031	2.7	Zhu Lung	Survival Status at 1 Year (Lung Adenocarcinoma)	Over-expressed	1
Oncomine Gene Expression Signatures	Hodgkin's Lymphoma - Dead at 3 Years - Top 10% Over-expressed (Steidl Lymphoma)	91	0.002	0.031	1.4	Steidl Lymphoma	Survival Status at 3 Years (Hodgkin's Lymphoma)	Over-expressed	10
Oncomine Gene Expression Signatures	Meningioma - Dead at 3 Years - Top 10% Over-expressed (Lee Brain 2)	91	0.002	0.031	1.4	Lee Brain 2	Survival Status at 3 Years (Meningioma)	Over-expressed	10
Oncomine Gene Expression Signatures	Invasive Breast Carcinoma - Metastatic Event at 3 Years - Top 10% Over-expressed (Symmans Breast)	73	0.003	0.032	1.5	Symmans Breast	Metastatic Event Status at 3 Years (Invasive Breast Carcinoma)	Over-expressed	10
Oncomine Gene Expression Signatures	Mucinous Breast Carcinoma - Dead at 3 Years - Top 10% Over-expressed (Curtis Breast)	90	0.003	0.034	1.4	Curtis Breast	Survival Status at 3 Years (Mucinous Breast Carcinoma)	Over-expressed	10
Oncomine Gene Expression Signatures	Superficial Bladder Cancer - Recurrence at 3 Years - Top 10% Over-expressed (Lee Bladder)	88	0.003	0.037	1.4	Lee Bladder	Recurrence Status at 3 Years (Superficial Bladder Cancer)	Over-expressed	10
Oncomine Gene Expression Signatures	Classic Medulloblastoma - Dead at 3 Years - Top 5% Over-expressed (Pomeroy Brain)	21	0.003	0.038	2.1	Pomeroy Brain	Survival Status at 3 Years (Classic Medulloblastoma)	Over-expressed	5
Oncomine Gene Expression Signatures	Endometrial Serous Adenocarcinoma - Dead at 5 Years - Top 5% Copy Number Gain (TCGA Uterus 2)	51	0.003	0.04	1.6	TCGA Uterus 2	Survival Status at 5 Years (Endometrial Serous Adenocarcinoma)	Copy Number Gain	5
Oncomine Gene Expression Signatures	Hepatocellular Carcinoma - Dead at 1 Year - Top 10% Copy Number Gain (TCGA Liver)	91	0.003	0.042	1.4	TCGA Liver	Survival Status at 1 Year (Hepatocellular Carcinoma)	Copy Number Gain	10
Oncomine Gene Expression Signatures	Diffuse Large B-Cell Lymphoma - Dead at 5 Years - Top 10% Over-expressed (Monti Lymphoma)	90	0.003	0.041	1.4	Monti Lymphoma	Survival Status at 5 Years (Diffuse Large B-Cell Lymphoma)	Over-expressed	10
Oncomine Gene Expression Signatures	Glioblastoma - Dead at 1 Year - Top 10% Over-expressed (Murat Brain)	90	0.003	0.041	1.4	Murat Brain	Survival Status at 1 Year (Glioblastoma)	Over-expressed	10
Oncomine Gene Expression Signatures	Mixed Cell Uveal Melanoma - Metastatic Event at 5 Years - Top 10% Over-expressed (Laurent Melanoma)	90	0.003	0.042	1.4	Laurent Melanoma	Metastatic Event Status at 5 Years (Mixed Cell Uveal Melanoma)	Over-expressed	10
Oncomine Gene Expression Signatures	Squamous Cell Lung Carcinoma - Dead at 1 Year - Top 10% Over-expressed (Hou Lung)	90	0.003	0.041	1.4	Hou Lung	Survival Status at 1 Year (Squamous Cell Lung Carcinoma)	Over-expressed	10
Oncomine Gene Expression Signatures	Squamous Cell Lung Carcinoma - Dead at 3 Years - Top 10% Over-expressed (Hou Lung)	90	0.003	0.042	1.4	Hou Lung	Survival Status at 3 Years (Squamous Cell Lung Carcinoma)	Over-expressed	10
Oncomine Gene Expression Signatures	Type 3 Diffuse Large B-Cell Lymphoma - Dead at 3 Years - Top 10% Over-expressed (Lenz Lymphoma)	90	0.003	0.042	1.4	Lenz Lymphoma	Survival Status at 3 Years (Type 3 Diffuse Large B-Cell Lymphoma)	Over-expressed	10
Oncomine Gene Expression Signatures	Squamous Cell Lung Carcinoma - Dead at 5 Years - Top 10% Over-expressed (Raponi Lung)	72	0.004	0.044	1.4	Raponi Lung	Survival Status at 5 Years (Squamous Cell Lung Carcinoma)	Over-expressed	10
Oncomine Gene Expression Signatures	Prostate Carcinoma - Recurrence at 1 Year - Top 10% Copy Number Gain (Taylor Prostate)	90	0.005	0.053	1.4	Taylor Prostate	Recurrence Status at 1 Year (Prostate Carcinoma)	Copy Number Gain	10
Oncomine Gene Expression Signatures	Colon Mucinous Adenocarcinoma - Dead at 1 Year - Top 10% Copy Number Gain (TCGA Colorectal 2)	90	0.005	0.055	1.4	TCGA Colorectal 2	Survival Status at 1 Year (Colon Mucinous Adenocarcinoma)	Copy Number Gain	10
Oncomine Gene Expression Signatures	Activated B-Cell-Like Diffuse Large B-Cell Lymphoma - Dead at 1 Year - Top 10% Over-expressed (Lenz Lymphoma)	89	0.005	0.055	1.4	Lenz Lymphoma	Survival Status at 1 Year (Activated B-Cell-Like Diffuse Large B-Cell Lymphoma)	Over-expressed	10
Oncomine Gene Expression Signatures	Germinal Center B-Cell-Like Diffuse Large B-Cell Lymphoma - Dead at 5 Years - Top 10% Over-expressed (Lenz Lymphoma)	89	0.005	0.055	1.4	Lenz Lymphoma	Survival Status at 5 Years (Germinal Center B-Cell-Like Diffuse Large B-Cell Lymphoma)	Over-expressed	10
Oncomine Gene Expression Signatures	Peritoneal Serous Adenocarcinoma - Recurrence at 1 Year - Top 10% Over-expressed (Tothill Ovarian)	89	0.005	0.055	1.4	Tothill Ovarian	Recurrence Status at 1 Year (Peritoneal Serous Adenocarcinoma)	Over-expressed	10
Oncomine Gene Expression Signatures	Lung Adenocarcinoma - Dead at 1 Year - Top 5% Copy Number Gain (TCGA Lung 2)	50	0.005	0.058	1.5	TCGA Lung 2	Survival Status at 1 Year (Lung Adenocarcinoma)	Copy Number Gain	5
Oncomine Gene Expression Signatures	Lung Adenocarcinoma - Dead at 5 Years - Top 10% Over-expressed (Bhattacharjee Lung)	54	0.006	0.06	1.5	Bhattacharjee Lung	Survival Status at 5 Years (Lung Adenocarcinoma)	Over-expressed	10
Oncomine Gene Expression Signatures	Ductal Breast Carcinoma - Dead at 1 Year - Top 10% Over-expressed (Sorlie Breast 2)	42	0.006	0.063	1.6	Sorlie Breast 2	Survival Status at 1 Year (Ductal Breast Carcinoma)	Over-expressed	10
Oncomine Gene Expression Signatures	Superficial Bladder Cancer - Dead at 5 Years - Top 10% Over-expressed (Lee Bladder)	86	0.006	0.064	1.4	Lee Bladder	Survival Status at 5 Years (Superficial Bladder Cancer)	Over-expressed	10
Oncomine Gene Expression Signatures	Ductal Breast Carcinoma - Dead at 3 Years - Top 10% Over-expressed (Sorlie Breast)	42	0.006	0.067	1.6	Sorlie Breast	Survival Status at 3 Years (Ductal Breast Carcinoma)	Over-expressed	10
Oncomine Gene Expression Signatures	Ovarian Serous Adenocarcinoma - Recurrence at 1 Year - Top 5% Over-expressed (Tothill Ovarian)	49	0.007	0.067	1.5	Tothill Ovarian	Recurrence Status at 1 Year (Ovarian Serous Adenocarcinoma)	Over-expressed	5
Oncomine Gene Expression Signatures	Squamous Cell Lung Carcinoma - Dead at 5 Years - Top 5% Over-expressed (Kuner Lung)	49	0.007	0.067	1.5	Kuner Lung	Survival Status at 5 Years (Squamous Cell Lung Carcinoma)	Over-expressed	5
Oncomine Gene Expression Signatures	Hepatocellular Carcinoma - Recurrence at 1 Year - Top 5% Over-expressed (Iizuka Liver 2)	20	0.007	0.067	2	Iizuka Liver 2	Recurrence Status at 1 Year (Hepatocellular Carcinoma)	Over-expressed	5
Oncomine Gene Expression Signatures	Ovarian Endometrioid Adenocarcinoma - Recurrence at 3 Years - Top 10% Over-expressed (Lu Ovarian)	86	0.007	0.069	1.4	Lu Ovarian	Recurrence Status at 3 Years (Ovarian Endometrioid Adenocarcinoma)	Over-expressed	10
Oncomine Gene Expression Signatures	Colorectal Adenocarcinoma - Recurrence at 3 Years - Top 10% Over-expressed (Smith Colorectal 2)	88	0.007	0.07	1.4	Smith Colorectal 2	Recurrence Status at 3 Years (Colorectal Adenocarcinoma)	Over-expressed	10
Oncomine Gene Expression Signatures	Adrenal Cortex Carcinoma - Dead at 5 Years - Top 5% Copy Number Gain (Stephan Adrenal)	49	0.008	0.078	1.5	Stephan Adrenal	Survival Status at 5 Years (Adrenal Cortex Carcinoma)	Copy Number Gain	5
Oncomine Gene Expression Signatures	Ductal Breast Carcinoma Epithelia - Recurrence at 5 Years - Top 10% Over-expressed (Ma Breast 2)	79	0.008	0.079	1.4	Ma Breast 2	Recurrence Status at 5 Years (Ductal Breast Carcinoma Epithelia)	Over-expressed	10
Oncomine Gene Expression Signatures	Glioblastoma - Dead at 3 Years - Top 1% Copy Number Gain (Kotliarov Brain)	14	0.009	0.085	2.2	Kotliarov Brain	Survival Status at 3 Years (Glioblastoma)	Copy Number Gain	1
Oncomine Gene Expression Signatures	Lobular Breast Carcinoma - Recurrence at 3 Years - Top 10% Over-expressed (Esserman Breast)	88	0.009	0.09	1.3	Esserman Breast	Recurrence Status at 3 Years (Lobular Breast Carcinoma)	Over-expressed	10
Oncomine Gene Expression Signatures	Colon Adenocarcinoma - Dead at 1 Year - Top 10% Copy Number Gain (TCGA Colorectal 2)	88	0.01	0.092	1.3	TCGA Colorectal 2	Survival Status at 1 Year (Colon Adenocarcinoma)	Copy Number Gain	10
Oncomine Gene Expression Signatures	Hypopharyngeal Squamous Cell Carcinoma - Dead at 3 Years - Top 10% Over-expressed (Rickman Head-Neck)	87	0.01	0.092	1.3	Rickman Head-Neck	Survival Status at 3 Years (Hypopharyngeal Squamous Cell Carcinoma)	Over-expressed	10

## Sheet: MPS-CCR - Concept Analysis
Filters:
Concept Type:	Over-expression (Oncomine Concepts)
Analysis Type:	Clinical Outcome Analysis
Primary Concept:
My Concepts	MPS-CCR
Associated Concepts:
Concept Type	Concept Name	Overlap	P-Value	Q-Value	Odds Ratio	Dataset	Property	Expression	Top %
Oncomine Gene Expression Signatures	Invasive Lobular Breast Carcinoma - Dead at 5 Years - Top 10% Over-expressed (Curtis Breast)	112	3.02e-17	3.53e-14	2.8	Curtis Breast	Survival Status at 5 Years (Invasive Lobular Breast Carcinoma)	Over-expressed	10
Oncomine Gene Expression Signatures	Breast Carcinoma - Metastatic Event at 5 Years - Top 10% Over-expressed (Loi Breast 3)	112	9.15e-17	1.02e-13	2.7	Loi Breast 3	Metastatic Event Status at 5 Years (Breast Carcinoma)	Over-expressed	10
Oncomine Gene Expression Signatures	Invasive Ductal Breast Carcinoma - Dead at 5 Years - Top 5% Over-expressed (Curtis Breast)	70	1.75e-15	1.64e-12	3.3	Curtis Breast	Survival Status at 5 Years (Invasive Ductal Breast Carcinoma)	Over-expressed	5
Oncomine Gene Expression Signatures	Breast Carcinoma - Metastatic Event at 5 Years - Top 10% Over-expressed (vandeVijver Breast)	95	4.09e-15	3.72e-12	2.8	vandeVijver Breast	Metastatic Event Status at 5 Years (Breast Carcinoma)	Over-expressed	10
Oncomine Gene Expression Signatures	Breast Carcinoma - Recurrence at 5 Years - Top 10% Over-expressed (Loi Breast 3)	107	1.21e-14	1.03e-11	2.5	Loi Breast 3	Recurrence Status at 5 Years (Breast Carcinoma)	Over-expressed	10
Oncomine Gene Expression Signatures	Clear Cell Renal Cell Carcinoma - Dead at 3 Years - Top 10% Over-expressed (TCGA Renal)	108	3.14e-14	2.37e-11	2.5	TCGA Renal	Survival Status at 3 Years (Clear Cell Renal Cell Carcinoma)	Over-expressed	10
Oncomine Gene Expression Signatures	Invasive Ductal Breast Carcinoma - Dead at 3 Years - Top 10% Over-expressed (Curtis Breast)	103	1.88e-13	1.26e-10	2.5	Curtis Breast	Survival Status at 3 Years (Invasive Ductal Breast Carcinoma)	Over-expressed	10
Oncomine Gene Expression Signatures	Breast Carcinoma - Recurrence at 5 Years - Top 5% Over-expressed (vandeVijver Breast)	59	2.36e-13	1.49e-10	3.4	vandeVijver Breast	Recurrence Status at 5 Years (Breast Carcinoma)	Over-expressed	5
Oncomine Gene Expression Signatures	Uveal Melanoma - Metastatic Event at 5 Years - Top 10% Over-expressed (Laurent Melanoma)	103	4.82e-13	2.96e-10	2.4	Laurent Melanoma	Metastatic Event Status at 5 Years (Uveal Melanoma)	Over-expressed	10
Oncomine Gene Expression Signatures	Breast Carcinoma - Metastatic Event at 3 Years - Top 10% Over-expressed (vandeVijver Breast)	86	2.64e-11	1.12e-08	2.4	vandeVijver Breast	Metastatic Event Status at 3 Years (Breast Carcinoma)	Over-expressed	10
Oncomine Gene Expression Signatures	Breast Carcinoma - Recurrence at 3 Years - Top 10% Over-expressed (vandeVijver Breast)	85	6.5e-11	2.57e-08	2.4	vandeVijver Breast	Recurrence Status at 3 Years (Breast Carcinoma)	Over-expressed	10
Oncomine Gene Expression Signatures	Breast Carcinoma - Metastatic Event at 3 Years - Top 10% Over-expressed (Loi Breast 3)	97	8.31e-11	3.18e-08	2.2	Loi Breast 3	Metastatic Event Status at 3 Years (Breast Carcinoma)	Over-expressed	10
Oncomine Gene Expression Signatures	Breast Carcinoma - Recurrence at 3 Years - Top 10% Over-expressed (Loi Breast 3)	96	1.87e-10	6.49e-08	2.2	Loi Breast 3	Recurrence Status at 3 Years (Breast Carcinoma)	Over-expressed	10
Oncomine Gene Expression Signatures	Colorectal Adenocarcinoma - Dead at 3 Years - Top 10% Over-expressed (Smith Colorectal)	96	1.87e-10	6.46e-08	2.2	Smith Colorectal	Survival Status at 3 Years (Colorectal Adenocarcinoma)	Over-expressed	10
Oncomine Gene Expression Signatures	Uveal Melanoma - Metastatic Event at 3 Years - Top 10% Over-expressed (Laurent Melanoma)	94	9.16e-10	2.58e-07	2.1	Laurent Melanoma	Metastatic Event Status at 3 Years (Uveal Melanoma)	Over-expressed	10
Oncomine Gene Expression Signatures	Breast Carcinoma - Dead at 5 Years - Top 10% Over-expressed (Kao Breast)	93	1.99e-09	5.22e-07	2.1	Kao Breast	Survival Status at 5 Years (Breast Carcinoma)	Over-expressed	10
Oncomine Gene Expression Signatures	Germinal Center B-Cell-Like Diffuse Large B-Cell Lymphoma - Dead at 3 Years - Top 10% Over-expressed (Lenz Lymphoma)	92	4.25e-09	1.07e-06	2.1	Lenz Lymphoma	Survival Status at 3 Years (Germinal Center B-Cell-Like Diffuse Large B-Cell Lymphoma)	Over-expressed	10
Oncomine Gene Expression Signatures	Hodgkin's Lymphoma - Recurrence at 1 Year - Top 10% Over-expressed (Steidl Lymphoma)	92	4.25e-09	1.05e-06	2.1	Steidl Lymphoma	Recurrence Status at 1 Year (Hodgkin's Lymphoma)	Over-expressed	10
Oncomine Gene Expression Signatures	Breast Carcinoma - Metastatic Event at 5 Years - Top 10% Over-expressed (Loi Breast)	90	1.87e-08	3.83e-06	2	Loi Breast	Metastatic Event Status at 5 Years (Breast Carcinoma)	Over-expressed	10
Oncomine Gene Expression Signatures	Breast Carcinoma - Recurrence at 5 Years - Top 10% Over-expressed (Loi Breast)	90	1.87e-08	3.82e-06	2	Loi Breast	Recurrence Status at 5 Years (Breast Carcinoma)	Over-expressed	10
Oncomine Gene Expression Signatures	Diffuse Large B-Cell Lymphoma - Dead at 1 Year - Top 10% Over-expressed (Monti Lymphoma)	90	1.87e-08	3.7e-06	2	Monti Lymphoma	Survival Status at 1 Year (Diffuse Large B-Cell Lymphoma)	Over-expressed	10
Oncomine Gene Expression Signatures	Breast Carcinoma - Recurrence at 3 Years - Top 10% Over-expressed (Wang Breast)	71	3.47e-08	6.53e-06	2.2	Wang Breast	Recurrence Status at 3 Years (Breast Carcinoma)	Over-expressed	10
Oncomine Gene Expression Signatures	Lung Adenocarcinoma - Recurrence at 1 Year - Top 10% Over-expressed (Kuner Lung)	89	3.83e-08	7.05e-06	2	Kuner Lung	Recurrence Status at 1 Year (Lung Adenocarcinoma)	Over-expressed	10
Oncomine Gene Expression Signatures	Renal Wilms Tumor - Recurrence at 5 Years - Top 10% Over-expressed (Williams Renal)	64	4.97e-08	9.01e-06	2.3	Williams Renal	Recurrence Status at 5 Years (Renal Wilms Tumor)	Over-expressed	10
Oncomine Gene Expression Signatures	Breast Carcinoma - Dead at 5 Years - Top 10% Over-expressed (vandeVijver Breast)	77	5.03e-08	9.1e-06	2.1	vandeVijver Breast	Survival Status at 5 Years (Breast Carcinoma)	Over-expressed	10
Oncomine Gene Expression Signatures	Lung Adenocarcinoma - Dead at 3 Years - Top 5% Over-expressed (DirectorsChallenge Lung)	44	6.34e-08	1.14e-05	2.7	DirectorsChallenge Lung	Survival Status at 3 Years (Lung Adenocarcinoma)	Over-expressed	5
Oncomine Gene Expression Signatures	Lung Adenocarcinoma - Dead at 1 Year - Top 10% Over-expressed (Hou Lung)	88	7.76e-08	1.3e-05	2	Hou Lung	Survival Status at 1 Year (Lung Adenocarcinoma)	Over-expressed	10
Oncomine Gene Expression Signatures	Invasive Breast Carcinoma - Metastatic Event at 3 Years - Top 10% Over-expressed (Schmidt Breast)	70	7.77e-08	1.29e-05	2.2	Schmidt Breast	Metastatic Event Status at 3 Years (Invasive Breast Carcinoma)	Over-expressed	10
Oncomine Gene Expression Signatures	Lobular Breast Carcinoma - Recurrence at 5 Years - Top 10% Over-expressed (Esserman Breast)	89	8.74e-08	1.44e-05	2	Esserman Breast	Recurrence Status at 5 Years (Lobular Breast Carcinoma)	Over-expressed	10
Oncomine Gene Expression Signatures	Breast Carcinoma - Dead at 3 Years - Top 10% Over-expressed (Kao Breast)	87	1.55e-07	2.44e-05	1.9	Kao Breast	Survival Status at 3 Years (Breast Carcinoma)	Over-expressed	10
Oncomine Gene Expression Signatures	Lung Adenocarcinoma - Dead at 1 Year - Top 10% Over-expressed (Kuner Lung)	87	1.55e-07	2.43e-05	1.9	Kuner Lung	Survival Status at 1 Year (Lung Adenocarcinoma)	Over-expressed	10
Oncomine Gene Expression Signatures	Brain Astrocytoma - Dead at 5 Years - Top 5% Copy Number Gain (TCGA Brain 2)	52	1.7e-07	2.64e-05	2.4	TCGA Brain 2	Survival Status at 5 Years (Brain Astrocytoma)	Copy Number Gain	5
Oncomine Gene Expression Signatures	Breast Carcinoma - Recurrence at 5 Years - Top 10% Over-expressed (Wang Breast)	69	1.71e-07	2.65e-05	2.1	Wang Breast	Recurrence Status at 5 Years (Breast Carcinoma)	Over-expressed	10
Oncomine Gene Expression Signatures	Ductal Breast Carcinoma - Recurrence at 5 Years - Top 10% Over-expressed (Esserman Breast)	88	1.73e-07	2.64e-05	1.9	Esserman Breast	Recurrence Status at 5 Years (Ductal Breast Carcinoma)	Over-expressed	10
Oncomine Gene Expression Signatures	Breast Carcinoma - Metastatic Event at 3 Years - Top 10% Over-expressed (Loi Breast)	86	3.05e-07	4.3e-05	1.9	Loi Breast	Metastatic Event Status at 3 Years (Breast Carcinoma)	Over-expressed	10
Oncomine Gene Expression Signatures	Breast Carcinoma - Recurrence at 3 Years - Top 10% Over-expressed (Loi Breast)	86	3.05e-07	4.3e-05	1.9	Loi Breast	Recurrence Status at 3 Years (Breast Carcinoma)	Over-expressed	10
Oncomine Gene Expression Signatures	Poorly Differentiated Synovial Sarcoma - Dead at 3 Years - Top 10% Over-expressed (Nakayama Sarcoma 2)	86	3.05e-07	4.25e-05	1.9	Nakayama Sarcoma 2	Survival Status at 3 Years (Poorly Differentiated Synovial Sarcoma)	Over-expressed	10
Oncomine Gene Expression Signatures	Ductal Breast Carcinoma - Dead at 5 Years - Top 10% Over-expressed (Esserman Breast)	87	3.39e-07	4.64e-05	1.9	Esserman Breast	Survival Status at 5 Years (Ductal Breast Carcinoma)	Over-expressed	10
Oncomine Gene Expression Signatures	Infiltrating Bladder Urothelial Carcinoma - Dead at 1 Year - Top 5% Over-expressed (Lee Bladder)	51	3.63e-07	4.93e-05	2.3	Lee Bladder	Survival Status at 1 Year (Infiltrating Bladder Urothelial Carcinoma)	Over-expressed	5
Oncomine Gene Expression Signatures	Gastric Intestinal Type Adenocarcinoma - Recurrence at 3 Years - Top 5% Over-expressed (Forster Gastric)	52	4.22e-07	5.49e-05	2.3	Forster Gastric	Recurrence Status at 3 Years (Gastric Intestinal Type Adenocarcinoma)	Over-expressed	5
Oncomine Gene Expression Signatures	Breast Carcinoma - Dead at 5 Years - Top 10% Over-expressed (Pawitan Breast)	84	4.57e-07	5.92e-05	1.9	Pawitan Breast	Survival Status at 5 Years (Breast Carcinoma)	Over-expressed	10
Oncomine Gene Expression Signatures	Oligoastrocytoma - Dead at 3 Years - Top 5% Copy Number Gain (Kotliarov Brain)	52	4.99e-07	6.39e-05	2.3	Kotliarov Brain	Survival Status at 3 Years (Oligoastrocytoma)	Copy Number Gain	5
Oncomine Gene Expression Signatures	Oligoastrocytoma - Dead at 5 Years - Top 5% Copy Number Gain (Kotliarov Brain)	52	4.99e-07	6.38e-05	2.3	Kotliarov Brain	Survival Status at 5 Years (Oligoastrocytoma)	Copy Number Gain	5
Oncomine Gene Expression Signatures	Germinal Center B-Cell-Like Diffuse Large B-Cell Lymphoma - Dead at 1 Year - Top 10% Over-expressed (Lenz Lymphoma)	85	5.93e-07	7.4e-05	1.9	Lenz Lymphoma	Survival Status at 1 Year (Germinal Center B-Cell-Like Diffuse Large B-Cell Lymphoma)	Over-expressed	10
Oncomine Gene Expression Signatures	Breast Carcinoma - Metastatic Event at 3 Years - Top 10% Over-expressed (vantVeer Breast)	63	5.94e-07	7.29e-05	2.1	vantVeer Breast	Metastatic Event Status at 3 Years (Breast Carcinoma)	Over-expressed	10
Oncomine Gene Expression Signatures	Gastric Intestinal Type Adenocarcinoma - Metastatic Event at 3 Years - Top 1% Over-expressed (Forster Gastric)	19	6.22e-07	7.59e-05	4.3	Forster Gastric	Metastatic Event Status at 3 Years (Gastric Intestinal Type Adenocarcinoma)	Over-expressed	1
Oncomine Gene Expression Signatures	Invasive Ductal Breast Carcinoma - Dead at 5 Years - Top 5% Over-expressed (TCGA Breast)	52	9.6e-07	0.000113	2.2	TCGA Breast	Survival Status at 5 Years (Invasive Ductal Breast Carcinoma)	Over-expressed	5
Oncomine Gene Expression Signatures	Germinal Center B-Cell-Like Diffuse Large B-Cell Lymphoma - Dead at 1 Year - Top 10% Over-expressed (Shaknovich Lymphoma)	84	1.14e-06	0.000127	1.9	Shaknovich Lymphoma	Survival Status at 1 Year (Germinal Center B-Cell-Like Diffuse Large B-Cell Lymphoma)	Over-expressed	10
Oncomine Gene Expression Signatures	Germinal Center B-Cell-Like Diffuse Large B-Cell Lymphoma - Recurrence at 1 Year - Top 10% Over-expressed (Shaknovich Lymphoma)	84	1.14e-06	0.000127	1.9	Shaknovich Lymphoma	Recurrence Status at 1 Year (Germinal Center B-Cell-Like Diffuse Large B-Cell Lymphoma)	Over-expressed	10
Oncomine Gene Expression Signatures	Invasive Breast Carcinoma - Dead at 3 Years - Top 10% Over-expressed (Esserman Breast)	85	1.24e-06	0.000136	1.9	Esserman Breast	Survival Status at 3 Years (Invasive Breast Carcinoma)	Over-expressed	10
Oncomine Gene Expression Signatures	Invasive Breast Carcinoma - Metastatic Event at 5 Years - Top 10% Over-expressed (Schmidt Breast)	66	1.64e-06	0.000175	2	Schmidt Breast	Metastatic Event Status at 5 Years (Invasive Breast Carcinoma)	Over-expressed	10
Oncomine Gene Expression Signatures	Invasive Ductal Breast Carcinoma - Dead at 3 Years - Top 10% Over-expressed (TCGA Breast)	85	1.83e-06	0.000191	1.8	TCGA Breast	Survival Status at 3 Years (Invasive Ductal Breast Carcinoma)	Over-expressed	10
Oncomine Gene Expression Signatures	Colorectal Adenocarcinoma - Dead at 1 Year - Top 10% Over-expressed (Smith Colorectal)	83	2.14e-06	0.000215	1.8	Smith Colorectal	Survival Status at 1 Year (Colorectal Adenocarcinoma)	Over-expressed	10
Oncomine Gene Expression Signatures	Epitheliod Cell Uveal Melanoma - Metastatic Event at 1 Year - Top 10% Over-expressed (Laurent Melanoma)	83	2.14e-06	0.000215	1.8	Laurent Melanoma	Metastatic Event Status at 1 Year (Epitheliod Cell Uveal Melanoma)	Over-expressed	10
Oncomine Gene Expression Signatures	Peritoneal Serous Adenocarcinoma - Dead at 3 Years - Top 10% Over-expressed (Tothill Ovarian)	83	2.14e-06	0.000216	1.8	Tothill Ovarian	Survival Status at 3 Years (Peritoneal Serous Adenocarcinoma)	Over-expressed	10
Oncomine Gene Expression Signatures	Uveal Melanoma - Metastatic Event at 1 Year - Top 10% Over-expressed (Laurent Melanoma)	83	2.14e-06	0.000214	1.8	Laurent Melanoma	Metastatic Event Status at 1 Year (Uveal Melanoma)	Over-expressed	10
Oncomine Gene Expression Signatures	Breast Carcinoma - Dead at 5 Years - Top 10% Over-expressed (Curtis Breast)	82	2.26e-06	0.000219	1.8	Curtis Breast	Survival Status at 5 Years (Breast Carcinoma)	Over-expressed	10
Oncomine Gene Expression Signatures	Mucinous Breast Carcinoma - Dead at 5 Years - Top 10% Over-expressed (Curtis Breast)	82	2.26e-06	0.000219	1.8	Curtis Breast	Survival Status at 5 Years (Mucinous Breast Carcinoma)	Over-expressed	10
Oncomine Gene Expression Signatures	Squamous Cell Lung Carcinoma - Dead at 3 Years - Top 10% Over-expressed (Raponi Lung)	65	3.36e-06	0.000314	2	Raponi Lung	Survival Status at 3 Years (Squamous Cell Lung Carcinoma)	Over-expressed	10
Oncomine Gene Expression Signatures	Epitheliod Cell Uveal Melanoma - Metastatic Event at 3 Years - Top 10% Over-expressed (Laurent Melanoma)	82	3.99e-06	0.00035	1.8	Laurent Melanoma	Metastatic Event Status at 3 Years (Epitheliod Cell Uveal Melanoma)	Over-expressed	10
Oncomine Gene Expression Signatures	Multiple Myeloma - Dead at 3 Years - Top 10% Over-expressed (Zhan Myeloma 2)	82	3.99e-06	0.000353	1.8	Zhan Myeloma 2	Survival Status at 3 Years (Multiple Myeloma)	Over-expressed	10
Oncomine Gene Expression Signatures	Type 3 Diffuse Large B-Cell Lymphoma - Recurrence at 1 Year - Top 10% Over-expressed (Shaknovich Lymphoma)	81	7.31e-06	0.000583	1.8	Shaknovich Lymphoma	Recurrence Status at 1 Year (Type 3 Diffuse Large B-Cell Lymphoma)	Over-expressed	10
Oncomine Gene Expression Signatures	Mycosis Fungoides - Dead at 1 Year - Top 5% Over-expressed (vanDoorn Lymphoma)	48	1.06e-05	0.000805	2.1	vanDoorn Lymphoma	Survival Status at 1 Year (Mycosis Fungoides)	Over-expressed	5
Oncomine Gene Expression Signatures	Gastric Intestinal Type Adenocarcinoma - Recurrence at 5 Years - Top 10% Over-expressed (Forster Gastric)	80	1.32e-05	0.000948	1.8	Forster Gastric	Recurrence Status at 5 Years (Gastric Intestinal Type Adenocarcinoma)	Over-expressed	10
Oncomine Gene Expression Signatures	Breast Carcinoma - Recurrence at 1 Year - Top 10% Over-expressed (Wang Breast)	63	1.33e-05	0.000953	1.9	Wang Breast	Recurrence Status at 1 Year (Breast Carcinoma)	Over-expressed	10
Oncomine Gene Expression Signatures	Lung Adenocarcinoma - Dead at 5 Years - Top 5% Over-expressed (DirectorsChallenge Lung)	38	1.73e-05	0.001	2.3	DirectorsChallenge Lung	Survival Status at 5 Years (Lung Adenocarcinoma)	Over-expressed	5
Oncomine Gene Expression Signatures	Prostate Carcinoma - Recurrence at 3 Years - Top 10% Copy Number Gain (Taylor Prostate)	80	2.22e-05	0.001	1.7	Taylor Prostate	Recurrence Status at 3 Years (Prostate Carcinoma)	Copy Number Gain	10
Oncomine Gene Expression Signatures	Adrenal Cortex Carcinoma - Dead at 1 Year - Top 5% Over-expressed (Giordano Adrenal 2)	47	2.25e-05	0.001	2	Giordano Adrenal 2	Survival Status at 1 Year (Adrenal Cortex Carcinoma)	Over-expressed	5
Oncomine Gene Expression Signatures	Breast Carcinoma - Metastatic Event at 3 Years - Top 10% Over-expressed (Bos Breast)	79	2.35e-05	0.001	1.7	Bos Breast	Metastatic Event Status at 3 Years (Breast Carcinoma)	Over-expressed	10
Oncomine Gene Expression Signatures	Glioblastoma - Dead at 1 Year - Top 10% Over-expressed (Murat Brain)	79	2.35e-05	0.001	1.7	Murat Brain	Survival Status at 1 Year (Glioblastoma)	Over-expressed	10
Oncomine Gene Expression Signatures	Hodgkin's Lymphoma - Dead at 1 Year - Top 10% Over-expressed (Steidl Lymphoma)	79	2.35e-05	0.001	1.7	Steidl Lymphoma	Survival Status at 1 Year (Hodgkin's Lymphoma)	Over-expressed	10
Oncomine Gene Expression Signatures	Hepatocellular Carcinoma - Recurrence at 1 Year - Top 1% Copy Number Gain (Guichard Liver 2)	16	2.79e-05	0.002	3.6	Guichard Liver 2	Recurrence Status at 1 Year (Hepatocellular Carcinoma)	Copy Number Gain	1
Oncomine Gene Expression Signatures	Clear Cell Renal Cell Carcinoma - Dead at 3 Years - Top 5% Copy Number Gain (TCGA Renal 2)	47	3.28e-05	0.002	2	TCGA Renal 2	Survival Status at 3 Years (Clear Cell Renal Cell Carcinoma)	Copy Number Gain	5
Oncomine Gene Expression Signatures	Gastric Intestinal Type Adenocarcinoma - Metastatic Event at 5 Years - Top 10% Over-expressed (Forster Gastric)	78	4.13e-05	0.002	1.7	Forster Gastric	Metastatic Event Status at 5 Years (Gastric Intestinal Type Adenocarcinoma)	Over-expressed	10
Oncomine Gene Expression Signatures	Ductal Breast Carcinoma - Recurrence at 3 Years - Top 10% Over-expressed (Esserman Breast)	79	4.37e-05	0.002	1.7	Esserman Breast	Recurrence Status at 3 Years (Ductal Breast Carcinoma)	Over-expressed	10
Oncomine Gene Expression Signatures	Clear Cell Renal Cell Carcinoma - Dead at 1 Year - Top 5% Over-expressed (TCGA Renal)	47	4.39e-05	0.002	2	TCGA Renal	Survival Status at 1 Year (Clear Cell Renal Cell Carcinoma)	Over-expressed	5
Oncomine Gene Expression Signatures	Lung Adenocarcinoma - Recurrence at 3 Years - Top 5% Over-expressed (Kuner Lung)	46	4.64e-05	0.003	2	Kuner Lung	Recurrence Status at 3 Years (Lung Adenocarcinoma)	Over-expressed	5
Oncomine Gene Expression Signatures	Ductal Breast Carcinoma Stroma - Dead at 1 Year - Top 10% Over-expressed (Boersma Breast)	61	4.9e-05	0.003	1.8	Boersma Breast	Survival Status at 1 Year (Ductal Breast Carcinoma Stroma)	Over-expressed	10
Oncomine Gene Expression Signatures	Breast Carcinoma - Metastatic Event at 5 Years - Top 5% Over-expressed (vantVeer Breast)	34	6.41e-05	0.003	2.2	vantVeer Breast	Metastatic Event Status at 5 Years (Breast Carcinoma)	Over-expressed	5
Oncomine Gene Expression Signatures	Gastric Intestinal Type Adenocarcinoma - Metastatic Event at 1 Year - Top 10% Over-expressed (Forster Gastric)	77	7.15e-05	0.003	1.7	Forster Gastric	Metastatic Event Status at 1 Year (Gastric Intestinal Type Adenocarcinoma)	Over-expressed	10
Oncomine Gene Expression Signatures	Gastric Intestinal Type Adenocarcinoma - Recurrence at 1 Year - Top 10% Over-expressed (Forster Gastric)	77	7.15e-05	0.003	1.7	Forster Gastric	Recurrence Status at 1 Year (Gastric Intestinal Type Adenocarcinoma)	Over-expressed	10
Oncomine Gene Expression Signatures	Germinal Center B-Cell-Like Diffuse Large B-Cell Lymphoma - Dead at 3 Years - Top 10% Over-expressed (Shaknovich Lymphoma)	77	7.15e-05	0.003	1.7	Shaknovich Lymphoma	Survival Status at 3 Years (Germinal Center B-Cell-Like Diffuse Large B-Cell Lymphoma)	Over-expressed	10
Oncomine Gene Expression Signatures	Hodgkin's Lymphoma - Dead at 5 Years - Top 10% Over-expressed (Steidl Lymphoma)	77	7.15e-05	0.003	1.7	Steidl Lymphoma	Survival Status at 5 Years (Hodgkin's Lymphoma)	Over-expressed	10
Oncomine Gene Expression Signatures	Multiple Myeloma - Dead at 1 Year - Top 10% Over-expressed (Carrasco Myeloma)	77	7.15e-05	0.004	1.7	Carrasco Myeloma	Survival Status at 1 Year (Multiple Myeloma)	Over-expressed	10
Oncomine Gene Expression Signatures	Hepatocellular Carcinoma - Dead at 3 Years - Top 10% Over-expressed (Hoshida Liver)	32	7.64e-05	0.004	2.3	Hoshida Liver	Survival Status at 3 Years (Hepatocellular Carcinoma)	Over-expressed	10
Oncomine Gene Expression Signatures	Prostate Carcinoma - Dead at 5 Years - Top 10% Over-expressed (Setlur Prostate)	32	7.64e-05	0.004	2.3	Setlur Prostate	Survival Status at 5 Years (Prostate Carcinoma)	Over-expressed	10
Oncomine Gene Expression Signatures	Invasive Lobular Breast Carcinoma - Dead at 3 Years - Top 10% Over-expressed (Curtis Breast)	76	7.65e-05	0.004	1.7	Curtis Breast	Survival Status at 3 Years (Invasive Lobular Breast Carcinoma)	Over-expressed	10
Oncomine Gene Expression Signatures	Medullary Breast Carcinoma - Dead at 5 Years - Top 10% Over-expressed (Curtis Breast)	76	7.65e-05	0.004	1.7	Curtis Breast	Survival Status at 5 Years (Medullary Breast Carcinoma)	Over-expressed	10
Oncomine Gene Expression Signatures	Colorectal Adenocarcinoma - Dead at 1 Year - Top 10% Over-expressed (Smith Colorectal 2)	76	0.000122	0.005	1.6	Smith Colorectal 2	Survival Status at 1 Year (Colorectal Adenocarcinoma)	Over-expressed	10
Oncomine Gene Expression Signatures	Lung Adenocarcinoma - Dead at 3 Years - Top 5% Copy Number Gain (TCGA Lung 2)	45	0.000133	0.006	1.9	TCGA Lung 2	Survival Status at 3 Years (Lung Adenocarcinoma)	Copy Number Gain	5
Oncomine Gene Expression Signatures	Acute Myeloid Leukemia - Dead at 5 Years - Top 1% Over-expressed (TCGA Leukemia)	15	0.000147	0.006	3.3	TCGA Leukemia	Survival Status at 5 Years (Acute Myeloid Leukemia)	Over-expressed	1
Oncomine Gene Expression Signatures	Cervical Squamous Cell Carcinoma - Dead at 3 Years - Top 1% Copy Number Gain (Scotto Cervix)	15	0.000167	0.007	3.2	Scotto Cervix	Survival Status at 3 Years (Cervical Squamous Cell Carcinoma)	Copy Number Gain	1
Oncomine Gene Expression Signatures	Astrocytoma - Dead at 1 Year - Top 10% Over-expressed (Phillips Brain)	74	0.000176	0.007	1.6	Phillips Brain	Survival Status at 1 Year (Astrocytoma)	Over-expressed	10
Oncomine Gene Expression Signatures	Breast Carcinoma - Dead at 1 Year - Top 10% Over-expressed (Pawitan Breast)	74	0.000176	0.007	1.6	Pawitan Breast	Survival Status at 1 Year (Breast Carcinoma)	Over-expressed	10
Oncomine Gene Expression Signatures	Breast Carcinoma - Dead at 3 Years - Top 10% Over-expressed (Pawitan Breast)	74	0.000176	0.007	1.6	Pawitan Breast	Survival Status at 3 Years (Breast Carcinoma)	Over-expressed	10
Oncomine Gene Expression Signatures	Lung Adenocarcinoma - Recurrence at 1 Year - Top 5% Over-expressed (Lee Lung)	44	0.000185	0.007	1.9	Lee Lung	Recurrence Status at 1 Year (Lung Adenocarcinoma)	Over-expressed	5
Oncomine Gene Expression Signatures	Lung Adenocarcinoma - Recurrence at 5 Years - Top 5% Over-expressed (Okayama Lung)	44	0.000185	0.007	1.9	Okayama Lung	Recurrence Status at 5 Years (Lung Adenocarcinoma)	Over-expressed	5
Oncomine Gene Expression Signatures	Lung Adenocarcinoma - Dead at 3 Years - Top 5% Over-expressed (Bhattacharjee Lung)	27	0.000188	0.007	2.3	Bhattacharjee Lung	Survival Status at 3 Years (Lung Adenocarcinoma)	Over-expressed	5
Oncomine Gene Expression Signatures	Invasive Ductal Breast Carcinoma - Recurrence at 1 Year - Top 5% Over-expressed (Desmedt Breast)	35	0.000193	0.008	2.1	Desmedt Breast	Recurrence Status at 1 Year (Invasive Ductal Breast Carcinoma)	Over-expressed	5
Oncomine Gene Expression Signatures	Breast Carcinoma - Metastatic Event at 5 Years - Top 10% Over-expressed (Bos Breast)	75	0.000204	0.008	1.6	Bos Breast	Metastatic Event Status at 5 Years (Breast Carcinoma)	Over-expressed	10
Oncomine Gene Expression Signatures	Large Cell Lung Carcinoma - Dead at 1 Year - Top 10% Over-expressed (Hou Lung)	75	0.000204	0.008	1.6	Hou Lung	Survival Status at 1 Year (Large Cell Lung Carcinoma)	Over-expressed	10
Oncomine Gene Expression Signatures	Pancreatic Ductal Adenocarcinoma Epithelia - Dead at 1 Year - Top 10% Over-expressed (Collisson Pancreas)	75	0.000204	0.008	1.6	Collisson Pancreas	Survival Status at 1 Year (Pancreatic Ductal Adenocarcinoma Epithelia)	Over-expressed	10
Oncomine Gene Expression Signatures	Breast Carcinoma - Dead at 3 Years - Top 5% Over-expressed (vandeVijver Breast)	38	0.000219	0.008	2	vandeVijver Breast	Survival Status at 3 Years (Breast Carcinoma)	Over-expressed	5
Oncomine Gene Expression Signatures	Anaplastic Oligodendroglioma - Dead at 3 Years - Top 10% Over-expressed (Freije Brain)	73	0.000294	0.01	1.6	Freije Brain	Survival Status at 3 Years (Anaplastic Oligodendroglioma)	Over-expressed	10
Oncomine Gene Expression Signatures	Invasive Breast Carcinoma - Metastatic Event at 1 Year - Top 10% Over-expressed (Schmidt Breast)	58	0.000298	0.01	1.7	Schmidt Breast	Metastatic Event Status at 1 Year (Invasive Breast Carcinoma)	Over-expressed	10
Oncomine Gene Expression Signatures	Invasive Ductal Breast Carcinoma - Recurrence at 3 Years - Top 10% Over-expressed (Desmedt Breast)	58	0.000298	0.01	1.7	Desmedt Breast	Recurrence Status at 3 Years (Invasive Ductal Breast Carcinoma)	Over-expressed	10
Oncomine Gene Expression Signatures	Prostate Carcinoma - Recurrence at 3 Years - Top 1% Over-expressed (Glinsky Prostate)	12	0.000309	0.011	3.6	Glinsky Prostate	Recurrence Status at 3 Years (Prostate Carcinoma)	Over-expressed	1
Oncomine Gene Expression Signatures	Prostate Carcinoma - Recurrence at 5 Years - Top 10% Copy Number Gain (Taylor Prostate)	75	0.000316	0.011	1.6	Taylor Prostate	Recurrence Status at 5 Years (Prostate Carcinoma)	Copy Number Gain	10
Oncomine Gene Expression Signatures	Clear Cell Renal Cell Carcinoma - Dead at 1 Year - Top 10% Copy Number Gain (TCGA Renal 2)	75	0.000326	0.011	1.6	TCGA Renal 2	Survival Status at 1 Year (Clear Cell Renal Cell Carcinoma)	Copy Number Gain	10
Oncomine Gene Expression Signatures	Colorectal Adenocarcinoma - Recurrence at 3 Years - Top 10% Over-expressed (Smith Colorectal 2)	74	0.000338	0.012	1.6	Smith Colorectal 2	Recurrence Status at 3 Years (Colorectal Adenocarcinoma)	Over-expressed	10
Oncomine Gene Expression Signatures	Germinal Center B-Cell-Like Diffuse Large B-Cell Lymphoma - Dead at 5 Years - Top 10% Over-expressed (Lenz Lymphoma)	74	0.000338	0.012	1.6	Lenz Lymphoma	Survival Status at 5 Years (Germinal Center B-Cell-Like Diffuse Large B-Cell Lymphoma)	Over-expressed	10
Oncomine Gene Expression Signatures	Hodgkin's Lymphoma - Recurrence at 5 Years - Top 10% Over-expressed (Steidl Lymphoma)	74	0.000338	0.011	1.6	Steidl Lymphoma	Recurrence Status at 5 Years (Hodgkin's Lymphoma)	Over-expressed	10
Oncomine Gene Expression Signatures	Multiple Myeloma - Dead at 1 Year - Top 10% Over-expressed (Zhan Myeloma 2)	74	0.000338	0.012	1.6	Zhan Myeloma 2	Survival Status at 1 Year (Multiple Myeloma)	Over-expressed	10
Oncomine Gene Expression Signatures	Ductal Breast Carcinoma - Dead at 3 Years - Top 10% Over-expressed (Esserman Breast)	75	0.00035	0.012	1.6	Esserman Breast	Survival Status at 3 Years (Ductal Breast Carcinoma)	Over-expressed	10
Oncomine Gene Expression Signatures	Invasive Breast Carcinoma - Recurrence at 3 Years - Top 10% Over-expressed (Esserman Breast)	75	0.00035	0.012	1.6	Esserman Breast	Recurrence Status at 3 Years (Invasive Breast Carcinoma)	Over-expressed	10
Oncomine Gene Expression Signatures	Lung Adenocarcinoma - Dead at 3 Years - Top 5% Over-expressed (Kuner Lung)	43	0.000356	0.012	1.8	Kuner Lung	Survival Status at 3 Years (Lung Adenocarcinoma)	Over-expressed	5
Oncomine Gene Expression Signatures	Ductal Breast Carcinoma - Recurrence at 1 Year - Top 10% Over-expressed (Sorlie Breast)	36	0.00045	0.014	2	Sorlie Breast	Recurrence Status at 1 Year (Ductal Breast Carcinoma)	Over-expressed	10
Oncomine Gene Expression Signatures	Colorectal Adenocarcinoma - Dead at 5 Years - Top 1% Over-expressed (Smith Colorectal)	14	0.000488	0.015	3	Smith Colorectal	Survival Status at 5 Years (Colorectal Adenocarcinoma)	Over-expressed	1
Oncomine Gene Expression Signatures	Lung Adenocarcinoma - Recurrence at 3 Years - Top 1% Over-expressed (Okayama Lung)	14	0.000488	0.015	3	Okayama Lung	Recurrence Status at 3 Years (Lung Adenocarcinoma)	Over-expressed	1
Oncomine Gene Expression Signatures	Lung Adenocarcinoma - Dead at 1 Year - Top 10% Over-expressed (DirectorsChallenge Lung)	57	0.000524	0.016	1.7	DirectorsChallenge Lung	Survival Status at 1 Year (Lung Adenocarcinoma)	Over-expressed	10
Oncomine Gene Expression Signatures	Acute Myeloid Leukemia - Dead at 3 Years - Top 10% Over-expressed (TCGA Leukemia)	73	0.000549	0.016	1.6	TCGA Leukemia	Survival Status at 3 Years (Acute Myeloid Leukemia)	Over-expressed	10
Oncomine Gene Expression Signatures	Invasive Breast Carcinoma Stroma - Recurrence at 3 Years - Top 10% Over-expressed (Finak Breast)	74	0.000567	0.016	1.6	Finak Breast	Recurrence Status at 3 Years (Invasive Breast Carcinoma Stroma)	Over-expressed	10
Oncomine Gene Expression Signatures	Acute Myeloid Leukemia - Dead at 3 Years - Top 10% Over-expressed (Bullinger Leukemia)	40	0.000585	0.017	1.9	Bullinger Leukemia	Survival Status at 3 Years (Acute Myeloid Leukemia)	Over-expressed	10
Oncomine Gene Expression Signatures	Clear Cell Renal Cell Carcinoma - Dead at 5 Years - Top 5% Over-expressed (TCGA Renal)	43	0.000619	0.018	1.8	TCGA Renal	Survival Status at 5 Years (Clear Cell Renal Cell Carcinoma)	Over-expressed	5
Oncomine Gene Expression Signatures	Invasive Breast Carcinoma - Metastatic Event at 3 Years - Top 5% Over-expressed (Symmans Breast 2)	33	0.000827	0.022	1.9	Symmans Breast 2	Metastatic Event Status at 3 Years (Invasive Breast Carcinoma)	Over-expressed	5
Oncomine Gene Expression Signatures	Invasive Lobular Breast Carcinoma - Recurrence at 5 Years - Top 5% Over-expressed (Desmedt Breast)	33	0.000827	0.022	1.9	Desmedt Breast	Recurrence Status at 5 Years (Invasive Lobular Breast Carcinoma)	Over-expressed	5
Oncomine Gene Expression Signatures	Hepatocellular Carcinoma - Dead at 1 Year - Top 10% Copy Number Gain (TCGA Liver)	73	0.000848	0.023	1.5	TCGA Liver	Survival Status at 1 Year (Hepatocellular Carcinoma)	Copy Number Gain	10
Oncomine Gene Expression Signatures	Adrenal Cortex Carcinoma - Dead at 3 Years - Top 10% Over-expressed (Giordano Adrenal 2)	72	0.00088	0.023	1.5	Giordano Adrenal 2	Survival Status at 3 Years (Adrenal Cortex Carcinoma)	Over-expressed	10
Oncomine Gene Expression Signatures	Mycosis Fungoides - Dead at 3 Years - Top 10% Over-expressed (vanDoorn Lymphoma)	72	0.00088	0.023	1.5	vanDoorn Lymphoma	Survival Status at 3 Years (Mycosis Fungoides)	Over-expressed	10
Oncomine Gene Expression Signatures	Prostate Carcinoma - Recurrence at 5 Years - Top 10% Over-expressed (Glinsky Prostate)	56	0.000901	0.024	1.6	Glinsky Prostate	Recurrence Status at 5 Years (Prostate Carcinoma)	Over-expressed	10
Oncomine Gene Expression Signatures	Squamous Cell Lung Carcinoma - Dead at 5 Years - Top 10% Over-expressed (Raponi Lung)	56	0.000901	0.024	1.6	Raponi Lung	Survival Status at 5 Years (Squamous Cell Lung Carcinoma)	Over-expressed	10
Oncomine Gene Expression Signatures	Lung Adenocarcinoma - Dead at 1 Year - Top 1% Over-expressed (Zhu Lung)	11	0.001	0.027	3.3	Zhu Lung	Survival Status at 1 Year (Lung Adenocarcinoma)	Over-expressed	1
Oncomine Gene Expression Signatures	Ductal Breast Carcinoma - Recurrence at 3 Years - Top 5% Over-expressed (Sorlie Breast)	21	0.001	0.029	2.3	Sorlie Breast	Recurrence Status at 3 Years (Ductal Breast Carcinoma)	Over-expressed	5
Oncomine Gene Expression Signatures	Breast Carcinoma - Metastatic Event at 1 Year - Top 5% Over-expressed (vantVeer Breast)	30	0.001	0.031	1.9	vantVeer Breast	Metastatic Event Status at 1 Year (Breast Carcinoma)	Over-expressed	5
Oncomine Gene Expression Signatures	Glioblastoma - Dead at 5 Years - Top 5% Copy Number Gain (Kotliarov Brain)	41	0.001	0.032	1.7	Kotliarov Brain	Survival Status at 5 Years (Glioblastoma)	Copy Number Gain	5
Oncomine Gene Expression Signatures	Colon Adenocarcinoma - Recurrence at 3 Years - Top 10% Over-expressed (Jorissen Colorectal 3)	71	0.001	0.032	1.5	Jorissen Colorectal 3	Recurrence Status at 3 Years (Colon Adenocarcinoma)	Over-expressed	10
Oncomine Gene Expression Signatures	Diffuse Large B-Cell Lymphoma - Dead at 3 Years - Top 10% Over-expressed (Monti Lymphoma)	71	0.001	0.032	1.5	Monti Lymphoma	Survival Status at 3 Years (Diffuse Large B-Cell Lymphoma)	Over-expressed	10
Oncomine Gene Expression Signatures	Hodgkin's Lymphoma - Dead at 3 Years - Top 10% Over-expressed (Steidl Lymphoma)	71	0.001	0.032	1.5	Steidl Lymphoma	Survival Status at 3 Years (Hodgkin's Lymphoma)	Over-expressed	10
Oncomine Gene Expression Signatures	Superficial Bladder Cancer - Dead at 3 Years - Top 10% Over-expressed (Lee Bladder)	69	0.001	0.033	1.5	Lee Bladder	Survival Status at 3 Years (Superficial Bladder Cancer)	Over-expressed	10
Oncomine Gene Expression Signatures	Invasive Breast Carcinoma - Dead at 5 Years - Top 10% Over-expressed (Curtis Breast)	70	0.001	0.034	1.5	Curtis Breast	Survival Status at 5 Years (Invasive Breast Carcinoma)	Over-expressed	10
Oncomine Gene Expression Signatures	Ovarian Serous Adenocarcinoma - Recurrence at 3 Years - Top 1% Over-expressed (Tothill Ovarian)	13	0.002	0.034	2.8	Tothill Ovarian	Recurrence Status at 3 Years (Ovarian Serous Adenocarcinoma)	Over-expressed	1
Oncomine Gene Expression Signatures	Renal Wilms Tumor - Recurrence at 3 Years - Top 5% Over-expressed (Williams Renal)	29	0.002	0.034	1.9	Williams Renal	Recurrence Status at 3 Years (Renal Wilms Tumor)	Over-expressed	5
Oncomine Gene Expression Signatures	Glioblastoma - Dead at 3 Years - Top 1% Copy Number Gain (Kotliarov Brain)	13	0.002	0.036	2.8	Kotliarov Brain	Survival Status at 3 Years (Glioblastoma)	Copy Number Gain	1
Oncomine Gene Expression Signatures	Ductal Breast Carcinoma Epithelia - Recurrence at 3 Years - Top 5% Over-expressed (Ma Breast 2)	37	0.002	0.036	1.8	Ma Breast 2	Recurrence Status at 3 Years (Ductal Breast Carcinoma Epithelia)	Over-expressed	5
Oncomine Gene Expression Signatures	Prostate Carcinoma - Recurrence at 5 Years - Top 1% Over-expressed (Taylor Prostate 3)	13	0.002	0.041	2.7	Taylor Prostate 3	Recurrence Status at 5 Years (Prostate Carcinoma)	Over-expressed	1
Oncomine Gene Expression Signatures	Medullary Breast Carcinoma - Dead at 5 Years - Top 10% Copy Number Gain (Curtis Breast 2)	71	0.002	0.041	1.5	Curtis Breast 2	Survival Status at 5 Years (Medullary Breast Carcinoma)	Copy Number Gain	10
Oncomine Gene Expression Signatures	Clear Cell Renal Cell Carcinoma - Dead at 5 Years - Top 10% Copy Number Gain (TCGA Renal 2)	71	0.002	0.042	1.5	TCGA Renal 2	Survival Status at 5 Years (Clear Cell Renal Cell Carcinoma)	Copy Number Gain	10
Oncomine Gene Expression Signatures	Colon Adenocarcinoma - Dead at 1 Year - Top 10% Copy Number Gain (TCGA Colorectal 2)	71	0.002	0.042	1.5	TCGA Colorectal 2	Survival Status at 1 Year (Colon Adenocarcinoma)	Copy Number Gain	10
Oncomine Gene Expression Signatures	Colon Mucinous Adenocarcinoma - Dead at 1 Year - Top 10% Copy Number Gain (TCGA Colorectal 2)	71	0.002	0.042	1.5	TCGA Colorectal 2	Survival Status at 1 Year (Colon Mucinous Adenocarcinoma)	Copy Number Gain	10
Oncomine Gene Expression Signatures	Lung Adenocarcinoma - Dead at 5 Years - Top 5% Over-expressed (Okayama Lung)	40	0.002	0.043	1.7	Okayama Lung	Survival Status at 5 Years (Lung Adenocarcinoma)	Over-expressed	5
Oncomine Gene Expression Signatures	Squamous Cell Lung Carcinoma - Dead at 5 Years - Top 5% Over-expressed (Kuner Lung)	40	0.002	0.043	1.7	Kuner Lung	Survival Status at 5 Years (Squamous Cell Lung Carcinoma)	Over-expressed	5
Oncomine Gene Expression Signatures	Diffuse Large B-Cell Lymphoma - Dead at 5 Years - Top 10% Over-expressed (Hummel Lymphoma)	54	0.003	0.048	1.6	Hummel Lymphoma	Survival Status at 5 Years (Diffuse Large B-Cell Lymphoma)	Over-expressed	10
Oncomine Gene Expression Signatures	Squamous Cell Lung Carcinoma - Dead at 1 Year - Top 10% Over-expressed (Raponi Lung)	54	0.003	0.048	1.6	Raponi Lung	Survival Status at 1 Year (Squamous Cell Lung Carcinoma)	Over-expressed	10
Oncomine Gene Expression Signatures	Superficial Spreading Melanoma - Dead at 5 Years - Top 10% Over-expressed (Xu Melanoma)	54	0.003	0.048	1.6	Xu Melanoma	Survival Status at 5 Years (Superficial Spreading Melanoma)	Over-expressed	10
Oncomine Gene Expression Signatures	Ductal Breast Carcinoma - Dead at 3 Years - Top 5% Over-expressed (Sorlie Breast 2)	20	0.003	0.049	2.2	Sorlie Breast 2	Survival Status at 3 Years (Ductal Breast Carcinoma)	Over-expressed	5
Oncomine Gene Expression Signatures	Prostate Carcinoma - Recurrence at 3 Years - Top 10% Over-expressed (Taylor Prostate 3)	71	0.003	0.049	1.5	Taylor Prostate 3	Recurrence Status at 3 Years (Prostate Carcinoma)	Over-expressed	10
Oncomine Gene Expression Signatures	Hepatocellular Carcinoma - Recurrence at 1 Year - Top 5% Over-expressed (Iizuka Liver 2)	15	0.003	0.051	2.5	Iizuka Liver 2	Recurrence Status at 1 Year (Hepatocellular Carcinoma)	Over-expressed	5
Oncomine Gene Expression Signatures	Ductal Breast Carcinoma - Dead at 1 Year - Top 5% Over-expressed (Sorlie Breast)	20	0.003	0.053	2.1	Sorlie Breast	Survival Status at 1 Year (Ductal Breast Carcinoma)	Over-expressed	5
Oncomine Gene Expression Signatures	Colon Adenocarcinoma - Dead at 3 Years - Top 5% Copy Number Gain (TCGA Colorectal 2)	40	0.003	0.053	1.7	TCGA Colorectal 2	Survival Status at 3 Years (Colon Adenocarcinoma)	Copy Number Gain	5
Oncomine Gene Expression Signatures	Lung Adenocarcinoma - Dead at 1 Year - Top 5% Copy Number Gain (TCGA Lung 2)	40	0.003	0.053	1.7	TCGA Lung 2	Survival Status at 1 Year (Lung Adenocarcinoma)	Copy Number Gain	5
Oncomine Gene Expression Signatures	Anaplastic Oligodendroglioma - Dead at 1 Year - Top 10% Over-expressed (Freije Brain)	68	0.003	0.055	1.5	Freije Brain	Survival Status at 1 Year (Anaplastic Oligodendroglioma)	Over-expressed	10
Oncomine Gene Expression Signatures	Anaplastic Medulloblastoma - Dead at 5 Years - Top 10% Over-expressed (Robinson Brain)	69	0.003	0.058	1.5	Robinson Brain	Survival Status at 5 Years (Anaplastic Medulloblastoma)	Over-expressed	10
Oncomine Gene Expression Signatures	Classic Medulloblastoma - Dead at 1 Year - Top 10% Over-expressed (Robinson Brain)	69	0.003	0.058	1.5	Robinson Brain	Survival Status at 1 Year (Classic Medulloblastoma)	Over-expressed	10
Oncomine Gene Expression Signatures	Large Cell Lung Carcinoma - Dead at 5 Years - Top 10% Over-expressed (Hou Lung)	69	0.003	0.058	1.5	Hou Lung	Survival Status at 5 Years (Large Cell Lung Carcinoma)	Over-expressed	10
Oncomine Gene Expression Signatures	Meningioma - Dead at 3 Years - Top 10% Over-expressed (Lee Brain 2)	69	0.003	0.058	1.5	Lee Brain 2	Survival Status at 3 Years (Meningioma)	Over-expressed	10
Oncomine Gene Expression Signatures	Multiple Myeloma - Recurrence at 1 Year - Top 10% Over-expressed (Carrasco Myeloma)	69	0.003	0.058	1.5	Carrasco Myeloma	Recurrence Status at 1 Year (Multiple Myeloma)	Over-expressed	10
Oncomine Gene Expression Signatures	Type 3 Diffuse Large B-Cell Lymphoma - Dead at 3 Years - Top 10% Over-expressed (Lenz Lymphoma)	69	0.003	0.058	1.5	Lenz Lymphoma	Survival Status at 3 Years (Type 3 Diffuse Large B-Cell Lymphoma)	Over-expressed	10
Oncomine Gene Expression Signatures	Lung Adenocarcinoma - Dead at 3 Years - Top 1% Over-expressed (Zhu Lung)	10	0.004	0.064	2.9	Zhu Lung	Survival Status at 3 Years (Lung Adenocarcinoma)	Over-expressed	1
Oncomine Gene Expression Signatures	Lung Adenocarcinoma - Recurrence at 3 Years - Top 5% Over-expressed (Lee Lung)	39	0.004	0.063	1.6	Lee Lung	Recurrence Status at 3 Years (Lung Adenocarcinoma)	Over-expressed	5
Oncomine Gene Expression Signatures	Squamous Cell Lung Carcinoma - Metastatic Event at 1 Year - Top 5% Over-expressed (Larsen Lung)	34	0.004	0.063	1.7	Larsen Lung	Metastatic Event Status at 1 Year (Squamous Cell Lung Carcinoma)	Over-expressed	5
Oncomine Gene Expression Signatures	Acute Myeloid Leukemia - Dead at 3 Years - Top 10% Over-expressed (Metzeler Leukemia)	53	0.004	0.065	1.5	Metzeler Leukemia	Survival Status at 3 Years (Acute Myeloid Leukemia)	Over-expressed	10
Oncomine Gene Expression Signatures	Invasive Ductal Breast Carcinoma - Recurrence at 5 Years - Top 10% Over-expressed (Desmedt Breast)	53	0.004	0.065	1.5	Desmedt Breast	Recurrence Status at 5 Years (Invasive Ductal Breast Carcinoma)	Over-expressed	10
Oncomine Gene Expression Signatures	Prostate Carcinoma - Dead at 3 Years - Top 1% Over-expressed (Setlur Prostate)	6	0.005	0.07	4.3	Setlur Prostate	Survival Status at 3 Years (Prostate Carcinoma)	Over-expressed	1
Oncomine Gene Expression Signatures	Astrocytoma - Dead at 3 Years - Top 10% Over-expressed (Phillips Brain)	67	0.005	0.07	1.5	Phillips Brain	Survival Status at 3 Years (Astrocytoma)	Over-expressed	10
Oncomine Gene Expression Signatures	Colon Adenocarcinoma - Dead at 5 Years - Top 10% Copy Number Gain (TCGA Colorectal 2)	69	0.005	0.073	1.4	TCGA Colorectal 2	Survival Status at 5 Years (Colon Adenocarcinoma)	Copy Number Gain	10
Oncomine Gene Expression Signatures	Burkitt's Lymphoma - Dead at 5 Years - Top 5% Over-expressed (Dave Lymphoma 2)	8	0.005	0.075	3.4	Dave Lymphoma 2	Survival Status at 5 Years (Burkitt's Lymphoma)	Over-expressed	5
Oncomine Gene Expression Signatures	Monophasic Synovial Sarcoma - Dead at 5 Years - Top 10% Over-expressed (Nakayama Sarcoma 2)	68	0.005	0.075	1.4	Nakayama Sarcoma 2	Survival Status at 5 Years (Monophasic Synovial Sarcoma)	Over-expressed	10
Oncomine Gene Expression Signatures	Oral Cavity Squamous Cell Carcinoma - Metastatic Event at 5 Years - Top 10% Over-expressed (Rickman Head-Neck)	68	0.005	0.075	1.4	Rickman Head-Neck	Metastatic Event Status at 5 Years (Oral Cavity Squamous Cell Carcinoma)	Over-expressed	10
Oncomine Gene Expression Signatures	Papillary Renal Cell Carcinoma - Dead at 3 Years - Top 10% Over-expressed (Yang Renal)	68	0.005	0.075	1.4	Yang Renal	Survival Status at 3 Years (Papillary Renal Cell Carcinoma)	Over-expressed	10
Oncomine Gene Expression Signatures	Rectal Adenocarcinoma - Dead at 3 Years - Top 1% Copy Number Gain (TCGA Colorectal 2)	12	0.005	0.075	2.5	TCGA Colorectal 2	Survival Status at 3 Years (Rectal Adenocarcinoma)	Copy Number Gain	1
Oncomine Gene Expression Signatures	Acute Myeloid Leukemia - Dead at 3 Years - Top 10% Over-expressed (Heuser Leukemia)	59	0.005	0.076	1.5	Heuser Leukemia	Survival Status at 3 Years (Acute Myeloid Leukemia)	Over-expressed	10
Oncomine Gene Expression Signatures	Invasive Ductal and Invasive Lobular Breast Carcinoma - Dead at 5 Years - Top 10% Over-expressed (Curtis Breast)	67	0.005	0.079	1.4	Curtis Breast	Survival Status at 5 Years (Invasive Ductal and Invasive Lobular Breast Carcinoma)	Over-expressed	10
Oncomine Gene Expression Signatures	Prostate Carcinoma - Recurrence at 1 Year - Top 1% Over-expressed (Taylor Prostate 3)	12	0.005	0.08	2.5	Taylor Prostate 3	Recurrence Status at 1 Year (Prostate Carcinoma)	Over-expressed	1
Oncomine Gene Expression Signatures	Breast Carcinoma - Metastatic Event at 3 Years - Top 10% Copy Number Gain (Zhang Breast)	68	0.006	0.085	1.4	Zhang Breast	Metastatic Event Status at 3 Years (Breast Carcinoma)	Copy Number Gain	10
Oncomine Gene Expression Signatures	Breast Carcinoma - Recurrence at 3 Years - Top 10% Copy Number Gain (Zhang Breast)	68	0.006	0.085	1.4	Zhang Breast	Recurrence Status at 3 Years (Breast Carcinoma)	Copy Number Gain	10
Oncomine Gene Expression Signatures	Invasive Lobular Breast Carcinoma - Recurrence at 3 Years - Top 5% Over-expressed (Desmedt Breast)	30	0.006	0.085	1.7	Desmedt Breast	Recurrence Status at 3 Years (Invasive Lobular Breast Carcinoma)	Over-expressed	5
Oncomine Gene Expression Signatures	Activated B-Cell-Like Diffuse Large B-Cell Lymphoma - Dead at 1 Year - Top 5% Over-expressed (Lenz Lymphoma)	38	0.006	0.093	1.6	Lenz Lymphoma	Survival Status at 1 Year (Activated B-Cell-Like Diffuse Large B-Cell Lymphoma)	Over-expressed	5
Oncomine Gene Expression Signatures	Glioblastoma - Dead at 3 Years - Top 5% Over-expressed (Murat Brain)	38	0.006	0.092	1.6	Murat Brain	Survival Status at 3 Years (Glioblastoma)	Over-expressed	5
Oncomine Gene Expression Signatures	Lung Adenocarcinoma - Recurrence at 1 Year - Top 5% Over-expressed (Okayama Lung)	38	0.006	0.092	1.6	Okayama Lung	Recurrence Status at 1 Year (Lung Adenocarcinoma)	Over-expressed	5
Oncomine Gene Expression Signatures	Prostate Carcinoma - Dead at 5 Years - Top 10% Copy Number Gain (Taylor Prostate)	68	0.007	0.096	1.4	Taylor Prostate	Survival Status at 5 Years (Prostate Carcinoma)	Copy Number Gain	10
Oncomine Gene Expression Signatures	Prostate Carcinoma - Recurrence at 1 Year - Top 10% Copy Number Gain (Taylor Prostate)	68	0.007	0.096	1.4	Taylor Prostate	Recurrence Status at 1 Year (Prostate Carcinoma)	Copy Number Gain	10
Oncomine Gene Expression Signatures	Colon Mucinous Adenocarcinoma - Dead at 3 Years - Top 10% Copy Number Gain (TCGA Colorectal 2)	68	0.007	0.097	1.4	TCGA Colorectal 2	Survival Status at 3 Years (Colon Mucinous Adenocarcinoma)	Copy Number Gain	10
Oncomine Gene Expression Signatures	Ovarian Serous Adenocarcinoma - Dead at 1 Year - Top 10% Over-expressed (Tothill Ovarian)	67	0.007	0.098	1.4	Tothill Ovarian	Survival Status at 1 Year (Ovarian Serous Adenocarcinoma)	Over-expressed	10
Oncomine Gene Expression Signatures	Type 3 Diffuse Large B-Cell Lymphoma - Dead at 5 Years - Top 10% Over-expressed (Lenz Lymphoma)	67	0.007	0.099	1.4	Lenz Lymphoma	Survival Status at 5 Years (Type 3 Diffuse Large B-Cell Lymphoma)	Over-expressed	10
Oncomine Gene Expression Signatures	Invasive Breast Carcinoma - Recurrence at 1 Year - Top 10% Over-expressed (Esserman Breast)	68	0.007	0.098	1.4	Esserman Breast	Recurrence Status at 1 Year (Invasive Breast Carcinoma)	Over-expressed	10
Oncomine Gene Expression Signatures	Breast Carcinoma - Recurrence at 1 Year - Top 10% Over-expressed (vandeVijver Breast)	57	0.008	0.102	1.5	vandeVijver Breast	Recurrence Status at 1 Year (Breast Carcinoma)	Over-expressed	10
Oncomine Gene Expression Signatures	Type 2 Papillary Renal Cell Carcinoma - Dead at 3 Years - Top 5% Copy Number Gain (TCGA Renal 2)	38	0.008	0.106	1.6	TCGA Renal 2	Survival Status at 3 Years (Type 2 Papillary Renal Cell Carcinoma)	Copy Number Gain	5
Oncomine Gene Expression Signatures	Lung Adenocarcinoma - Dead at 5 Years - Top 5% Over-expressed (Bhattacharjee Lung)	22	0.009	0.116	1.8	Bhattacharjee Lung	Survival Status at 5 Years (Lung Adenocarcinoma)	Over-expressed	5
Oncomine Gene Expression Signatures	Astrocytoma - Dead at 5 Years - Top 1% Over-expressed (Phillips Brain)	11	0.01	0.12	2.4	Phillips Brain	Survival Status at 5 Years (Astrocytoma)	Over-expressed	1
Oncomine Gene Expression Signatures	Diffuse Large B-Cell Lymphoma - Dead at 1 Year - Top 10% Over-expressed (Hummel Lymphoma)	51	0.01	0.122	1.5	Hummel Lymphoma	Survival Status at 1 Year (Diffuse Large B-Cell Lymphoma)	Over-expressed	10
Oncomine Gene Expression Signatures	Invasive Ductal Breast Carcinoma - Metastatic Event at 5 Years - Top 10% Over-expressed (Desmedt Breast)	51	0.01	0.122	1.5	Desmedt Breast	Metastatic Event Status at 5 Years (Invasive Ductal Breast Carcinoma)	Over-expressed	10

## Sheet: MERT GES - Slug
MErT GES Slug	Direction
CDCP2	UPREGULATED
PHEX	UPREGULATED
PTPRC	UPREGULATED
SULT2B1	UPREGULATED
FASN	UPREGULATED
SLCO4A1	UPREGULATED
ST14	UPREGULATED
ABCB5	UPREGULATED
MATN2	UPREGULATED
C6ORF99	UPREGULATED
COBL	UPREGULATED
FRRS1	UPREGULATED
SNRPD3	UPREGULATED
GCG	UPREGULATED
DLGAP1	UPREGULATED
DGKG	UPREGULATED
TSPAN15	UPREGULATED
BDKRB1	UPREGULATED
CLDN4	UPREGULATED
PRNT	UPREGULATED
PVRL4	UPREGULATED
PNLDC1	UPREGULATED
WNT7B	UPREGULATED
A2ML1	UPREGULATED
PSMD3	UPREGULATED
OVOL1	UPREGULATED
COLGALT1	UPREGULATED
SLC7A5	UPREGULATED
NDST3	UPREGULATED
PIK3AP1	UPREGULATED
C1ORF210	UPREGULATED
ASB16	UPREGULATED
IL11	UPREGULATED
MMP7	UPREGULATED
ABCG2	UPREGULATED
ABCC2	UPREGULATED
PLCH1	UPREGULATED
LAMA4	UPREGULATED
TRIM66	UPREGULATED
HIST3H2BB	UPREGULATED
OR51G2	UPREGULATED
SLC45A2	UPREGULATED
ZFYVE28	UPREGULATED
PLEKHH3	UPREGULATED
FAM177B	UPREGULATED
SPATA2L	UPREGULATED
SH2D4A	UPREGULATED
LINC01137	UPREGULATED
WFIKKN1	UPREGULATED
USP2	UPREGULATED
INCENP	UPREGULATED
ELF5	UPREGULATED
HIST4H4	UPREGULATED
SMIM3	UPREGULATED
ZNF213	UPREGULATED
ASB17	UPREGULATED
NTM	UPREGULATED
NFKB2	UPREGULATED
PTPRR	UPREGULATED
COL6A5	UPREGULATED
ANKRD2	UPREGULATED
ABLIM2	UPREGULATED
CHST4	UPREGULATED
GBP4	UPREGULATED
KNG1	UPREGULATED
CDR2L	UPREGULATED
DIO1	UPREGULATED
PRKAR1B	UPREGULATED
PLEKHH1	UPREGULATED
PRODH	UPREGULATED
PADI2	UPREGULATED
HEATR9	UPREGULATED
DMC1	UPREGULATED
MYO16	UPREGULATED
EPHX4	UPREGULATED
LDLR	UPREGULATED
ADAT3	UPREGULATED
IFFO2	UPREGULATED
ATAD3B	UPREGULATED
SLC7A13	UPREGULATED
RDH13	UPREGULATED
EDAR	UPREGULATED
PRSS55	UPREGULATED
MCTP2	UPREGULATED
SOWAHB	UPREGULATED
SLC22A2	UPREGULATED
SLC6A20	UPREGULATED
TMEM105	UPREGULATED
LLGL2	UPREGULATED
FGD3	UPREGULATED
ISYNA1	UPREGULATED
RHPN1-AS1	UPREGULATED
PPP1R14C	UPREGULATED
GLS2	UPREGULATED
REXO1	UPREGULATED
PLAGL2	UPREGULATED
NRARP	UPREGULATED
OR6C74	UPREGULATED
PAPPA2	UPREGULATED
TRPM3	UPREGULATED
PLA2R1	UPREGULATED
BCAS1	UPREGULATED
DPP9	UPREGULATED
COLCA1	UPREGULATED
MAPKAPK3	UPREGULATED
LIPH	UPREGULATED
DCAF4L1	UPREGULATED
PDGFRL	UPREGULATED
DOK3	UPREGULATED
UNC79	UPREGULATED
ALOXE3	UPREGULATED
BCL2L14	UPREGULATED
FXYD3	UPREGULATED
THOP1	UPREGULATED
UBN1	UPREGULATED
FAM189B	UPREGULATED
OR5V1	UPREGULATED
C3	UPREGULATED
CTRL	UPREGULATED
KCNC2	UPREGULATED
CDC25A	UPREGULATED
OR7E14P	UPREGULATED
RAB6B	UPREGULATED
WNK2	UPREGULATED
KLK15	UPREGULATED
NR6A1	UPREGULATED
CA12	UPREGULATED
TYRO3P	UPREGULATED
NECAB1	UPREGULATED
BCL7A	UPREGULATED
KSR2	UPREGULATED
FRMD5	UPREGULATED
TRIM25	UPREGULATED
HSH2D	UPREGULATED
MOGS	UPREGULATED
GCM1	UPREGULATED
TMEM163	UPREGULATED
RGS3	UPREGULATED
AKR1B10	UPREGULATED
SEMA3F	UPREGULATED
SCN5A	UPREGULATED
RXFP1	UPREGULATED
PDCD1LG2	UPREGULATED
FOXN1	UPREGULATED
OCLN	UPREGULATED
GEMIN5	UPREGULATED
NANOS2	UPREGULATED
ASAH2	UPREGULATED
PTPN14	UPREGULATED
WNT5A	UPREGULATED
SLURP1	UPREGULATED
DDC	UPREGULATED
TUFT1	UPREGULATED
SLC27A2	UPREGULATED
LRRC32	UPREGULATED
FOXJ1	UPREGULATED
FAM102A	UPREGULATED
PFKFB2	UPREGULATED
ANAPC2	UPREGULATED
KIAA0556	UPREGULATED
PRSS27	UPREGULATED
FILIP1	UPREGULATED
SLC46A2	UPREGULATED
CKMT2	UPREGULATED
ZC2HC1C	UPREGULATED
IL27	UPREGULATED
CFD	UPREGULATED
TTC36	UPREGULATED
ALX4	UPREGULATED
MYOZ1	UPREGULATED
MISP	UPREGULATED
ABHD17A	UPREGULATED
PCYT1B	UPREGULATED
TRABD	UPREGULATED
PPP1R10	UPREGULATED
NFATC2	UPREGULATED
MPV17L	UPREGULATED
TMPRSS4	UPREGULATED
ACPP	UPREGULATED
KLHL1	UPREGULATED
FAM84B	UPREGULATED
P2RX5	UPREGULATED
RALGPS1	UPREGULATED
ADAP1	UPREGULATED
C11ORF42	UPREGULATED
FUT3	UPREGULATED
MED22	UPREGULATED
CD22	UPREGULATED
RFX6	UPREGULATED
RNF208	UPREGULATED
TBC1D10B	UPREGULATED
ALDH1A1	UPREGULATED
MAPT	UPREGULATED
MFSD6L	UPREGULATED
ABCD1	UPREGULATED
ZMAT3	UPREGULATED
ZC3H12C	UPREGULATED
HID1	UPREGULATED
ATP10A	UPREGULATED
SIDT1	UPREGULATED
CD3EAP	UPREGULATED
SCNN1A	UPREGULATED
RASL11B	UPREGULATED
AIM1L	UPREGULATED
FAM129B	UPREGULATED
TCP11	UPREGULATED
ACOXL	UPREGULATED
ISX	UPREGULATED
G6PD	UPREGULATED
TMEM62	UPREGULATED
MYH8	UPREGULATED
FADS1	UPREGULATED
AQP3	UPREGULATED
OR7G1	UPREGULATED
FGF6	UPREGULATED
PSPN	UPREGULATED
CDCA5	UPREGULATED
PIANP	UPREGULATED
RGS13	UPREGULATED
ANP32D	UPREGULATED
CLDN15	UPREGULATED
CYBA	UPREGULATED
CPNE7	UPREGULATED
MTMR7	UPREGULATED
FAM78A	UPREGULATED
AKAP6	UPREGULATED
SERPINA6	UPREGULATED
TBC1D30	UPREGULATED
GPR173	UPREGULATED
KLK1	UPREGULATED
LGI2	UPREGULATED
CCL14	UPREGULATED
DBNDD1	UPREGULATED
PMM2	UPREGULATED
ZZEF1	UPREGULATED
CCDC42B	UPREGULATED
PIM2	UPREGULATED
RPS26	UPREGULATED
UNC5A	UPREGULATED
PLEKHG6	UPREGULATED
KHNYN	UPREGULATED
ADAP2	UPREGULATED
TTL	UPREGULATED
C2CD2L	UPREGULATED
GUCD1	UPREGULATED
MTF1	UPREGULATED
GLDC	UPREGULATED
C11ORF80	UPREGULATED
MBP	UPREGULATED
GATA2	UPREGULATED
GDPD1	UPREGULATED
CD82	UPREGULATED
APOA5	UPREGULATED
TCTE3	UPREGULATED
MYBPC2	UPREGULATED
DFFB	UPREGULATED
ASXL3	UPREGULATED
TRPV5	UPREGULATED
SCIMP	UPREGULATED
IFI30	UPREGULATED
BOP1	UPREGULATED
LRP5	UPREGULATED
GFRA1	UPREGULATED
TAP1	UPREGULATED
CAMKK1	UPREGULATED
TNKS1BP1	UPREGULATED
SP6	UPREGULATED
TFAP4	UPREGULATED
ABCA8	UPREGULATED
C1QC	UPREGULATED
KCNH7	UPREGULATED
CCDC183	UPREGULATED
DAPK1	UPREGULATED
QPCTL	UPREGULATED
OSR2	UPREGULATED
ABCA3	UPREGULATED
TCOF1	UPREGULATED
SLC25A19	UPREGULATED
SAMD12	UPREGULATED
PRPF19	UPREGULATED
C6ORF132	UPREGULATED
DMBX1	UPREGULATED
ZC3H7B	UPREGULATED
PRPF3	UPREGULATED
TMEM63A	UPREGULATED
NADK	UPREGULATED
FBXO46	UPREGULATED
ANKZF1	UPREGULATED
LINC00483	UPREGULATED
FAM53A	UPREGULATED
TNFRSF10A	UPREGULATED
MASP2	UPREGULATED
HSD17B13	UPREGULATED
NOCT	UPREGULATED
CLCA4	UPREGULATED
NHLRC3	UPREGULATED
MIR155HG	UPREGULATED
CAPN10	UPREGULATED
SLC4A4	UPREGULATED
DEF8	UPREGULATED
SHC3	UPREGULATED
DNAJB6	UPREGULATED
ENTPD7	UPREGULATED
MTOR	UPREGULATED
GHRH	UPREGULATED
SCAF1	UPREGULATED
RNF212	UPREGULATED
CCDC88C	UPREGULATED
PLEKHS1	UPREGULATED
ST6GALNAC4	UPREGULATED
RASAL3	UPREGULATED
LIMK2	UPREGULATED
EPHB3	UPREGULATED
USP18	UPREGULATED
OPRD1	UPREGULATED
KIF5A	UPREGULATED
LRRC74A	UPREGULATED
IL20	UPREGULATED
TRAF2	UPREGULATED
UGT3A2	UPREGULATED
CGN	UPREGULATED
DOC2A	UPREGULATED
PAEP	UPREGULATED
STAM	UPREGULATED
DUSP7	UPREGULATED
P2RY13	UPREGULATED
MC3R	UPREGULATED
ZDHHC5	UPREGULATED
KCNQ4	UPREGULATED
VGF	UPREGULATED
TEKT5	UPREGULATED
HMGCLL1	UPREGULATED
MYB	UPREGULATED
MFHAS1	UPREGULATED
RAB3GAP1	UPREGULATED
KIAA1324	UPREGULATED
OGDH	UPREGULATED
HIST1H2AC	UPREGULATED
PDDC1	UPREGULATED
MTA2	UPREGULATED
TUBA8	UPREGULATED
PEX6	UPREGULATED
OTOF	UPREGULATED
DLG4	UPREGULATED
FAP	UPREGULATED
ANKRD22	UPREGULATED
PPP1R3D	UPREGULATED
KCNK16	UPREGULATED
LDLRAP1	UPREGULATED
HTR3D	UPREGULATED
CAMSAP3	UPREGULATED
ZC3H12A	UPREGULATED
MORN3	UPREGULATED
FAM83D	UPREGULATED
PRICKLE3	UPREGULATED
CCNF	UPREGULATED
LINC01158	UPREGULATED
DOPEY2	UPREGULATED
C9ORF135-AS1	UPREGULATED
KRT9	UPREGULATED
SLC13A5	UPREGULATED
FOXH1	UPREGULATED
EML6	UPREGULATED
SLC1A2	UPREGULATED
CENPN	UPREGULATED
FBXL19	UPREGULATED
UCA1	UPREGULATED
LRFN2	UPREGULATED
C2ORF73	UPREGULATED
POLRMT	UPREGULATED
SAMD10	UPREGULATED
GOLT1A	UPREGULATED
EPS15L1	UPREGULATED
MUM1	UPREGULATED
RASSF5	UPREGULATED
CRISP1	UPREGULATED
AMIGO1	UPREGULATED
SSX3	UPREGULATED
HIP1R	UPREGULATED
ATP2C2	UPREGULATED
TLE3	UPREGULATED
LGI3	UPREGULATED
ATG9A	UPREGULATED
IL17REL	UPREGULATED
OTUD7B	UPREGULATED
CORO2A	UPREGULATED
U2AF2	UPREGULATED
GSG2	UPREGULATED
MTUS2	UPREGULATED
MNX1	UPREGULATED
SRXN1	UPREGULATED
RALGAPA2	UPREGULATED
RNF144B	UPREGULATED
COL6A4P1	UPREGULATED
NAA60	UPREGULATED
FKBP4	UPREGULATED
NOS1	UPREGULATED
DDX25	UPREGULATED
UPK3A	UPREGULATED
MED12L	UPREGULATED
MAB21L3	UPREGULATED
FRAT2	UPREGULATED
MAGEC1	UPREGULATED
PELI3	UPREGULATED
FAM179A	UPREGULATED
ATP6V1C2	UPREGULATED
GMPR	UPREGULATED
EPHA10	UPREGULATED
LETM1	UPREGULATED
FAM86JP	UPREGULATED
MDN1	UPREGULATED
C11ORF52	UPREGULATED
GLTSCR1	UPREGULATED
MRPL43	UPREGULATED
TTC39A	UPREGULATED
PTPRB	UPREGULATED
MIMT1	UPREGULATED
SBNO2	UPREGULATED
BEND7	UPREGULATED
HMGCS2	UPREGULATED
APOF	UPREGULATED
PI4KA	UPREGULATED
BSPRY	UPREGULATED
SPC24	UPREGULATED
IQCA1	UPREGULATED
BCAP31	UPREGULATED
LRSAM1	UPREGULATED
HORMAD2	UPREGULATED
TMEM132B	UPREGULATED
MRPS12	UPREGULATED
UNC45A	UPREGULATED
MGAT4A	UPREGULATED
ZBTB7A	UPREGULATED
DDX51	UPREGULATED
RSAD1	UPREGULATED
ZSCAN10	UPREGULATED
DEPDC5	UPREGULATED
DENND1C	UPREGULATED
FHOD1	UPREGULATED
PADI1	UPREGULATED
ABR	UPREGULATED
KPNA2	UPREGULATED
CYTH3	UPREGULATED
PIP4K2C	UPREGULATED
RGP1	UPREGULATED
DUSP6	UPREGULATED
FAM41C	UPREGULATED
RPS6KA4	UPREGULATED
PKP1	UPREGULATED
SLC12A7	UPREGULATED
SNX8	UPREGULATED
ABCA12	UPREGULATED
SLAMF9	UPREGULATED
CSPG5	UPREGULATED
FGL1	UPREGULATED
ADORA1	UPREGULATED
CAND2	UPREGULATED
ARHGDIA	UPREGULATED
H2AFX	UPREGULATED
HAUS7	UPREGULATED
CDH26	UPREGULATED
TRIM14	UPREGULATED
DYNLL2	UPREGULATED
MUC4	UPREGULATED
KLHL21	UPREGULATED
DOCK9	UPREGULATED
TMEM102	UPREGULATED
SYT11	UPREGULATED
ADIG	UPREGULATED
RBM12B-AS1	UPREGULATED
RDH12	UPREGULATED
AAK1	UPREGULATED
RASL10A	UPREGULATED
TSPAN14	UPREGULATED
FLII	UPREGULATED
PPP2R2C	UPREGULATED
CADPS2	UPREGULATED
OLIG1	UPREGULATED
PANK4	UPREGULATED
GAPDH	UPREGULATED
C19ORF33	UPREGULATED
UNKL	UPREGULATED
ORC1	UPREGULATED
HIF3A	UPREGULATED
C19ORF71	UPREGULATED
JOSD1	UPREGULATED
CD3D	UPREGULATED
DMD	UPREGULATED
MFN2	UPREGULATED
CLCN5	UPREGULATED
SYT5	UPREGULATED
NKX2-3	UPREGULATED
VPRBP	UPREGULATED
VPS33B	UPREGULATED
AGR2	UPREGULATED
ZNF444	UPREGULATED
IL17RD	UPREGULATED
CLDN10	UPREGULATED
MAP1S	UPREGULATED
RNF43	UPREGULATED
ADH1B	DOWNREGULATED
SPRED1	DOWNREGULATED
CUL5	DOWNREGULATED
SLC22A15	DOWNREGULATED
PSIP1	DOWNREGULATED
DENND5B	DOWNREGULATED
DFNB59	DOWNREGULATED
UBQLNL	DOWNREGULATED
WDR86	DOWNREGULATED
ACVR1C	DOWNREGULATED
ZNF644	DOWNREGULATED
SDPR	DOWNREGULATED
TPTE	DOWNREGULATED
JRKL	DOWNREGULATED
IGSF1	DOWNREGULATED
ZNF608	DOWNREGULATED
HLTF	DOWNREGULATED
AGPAT4	DOWNREGULATED
CCDC148	DOWNREGULATED
SNCA	DOWNREGULATED
NRG3	DOWNREGULATED
NEK1	DOWNREGULATED
HLA-DOA	DOWNREGULATED
MSR1	DOWNREGULATED
BMP6	DOWNREGULATED
SENP7	DOWNREGULATED
CASC1	DOWNREGULATED
HOXA11	DOWNREGULATED
GALNT14	DOWNREGULATED
AGMO	DOWNREGULATED
LCORL	DOWNREGULATED
ADAM19	DOWNREGULATED
ACSL4	DOWNREGULATED
TSHZ2	DOWNREGULATED
SNED1	DOWNREGULATED
STAG2	DOWNREGULATED
PTPN13	DOWNREGULATED
MTURN	DOWNREGULATED
AUTS2	DOWNREGULATED
RNLS	DOWNREGULATED
LINC00936	DOWNREGULATED
SGCA	DOWNREGULATED
C2ORF74	DOWNREGULATED
ZNF677	DOWNREGULATED
YES1	DOWNREGULATED
MAMDC2	DOWNREGULATED
CHURC1	DOWNREGULATED
DGKA	DOWNREGULATED
ALLC	DOWNREGULATED
C11ORF95	DOWNREGULATED
ZMYM5	DOWNREGULATED
TRAF1	DOWNREGULATED
WNT11	DOWNREGULATED
GNG2	DOWNREGULATED
SYNGR4	DOWNREGULATED
PCDHB12	DOWNREGULATED
PLCD4	DOWNREGULATED
CALCOCO1	DOWNREGULATED
ANTXR1	DOWNREGULATED
NPAT	DOWNREGULATED
LRRIQ1	DOWNREGULATED
SDC2	DOWNREGULATED
DNAH7	DOWNREGULATED
MYOF	DOWNREGULATED
ZEB1	DOWNREGULATED
CHRNA3	DOWNREGULATED
HLA-DRA	DOWNREGULATED
HMGN5	DOWNREGULATED
NNT	DOWNREGULATED
MPP1	DOWNREGULATED
KDM7A	DOWNREGULATED
IFI44L	DOWNREGULATED
RASSF8	DOWNREGULATED
PPIP5K2	DOWNREGULATED
CHD1	DOWNREGULATED
ZNF572	DOWNREGULATED
PDGFRB	DOWNREGULATED
THBS4	DOWNREGULATED
ZNF735	DOWNREGULATED
GUSBP1	DOWNREGULATED
ATP2B1	DOWNREGULATED
KIAA2026	DOWNREGULATED
SAMD9	DOWNREGULATED
MPDZ	DOWNREGULATED
RICTOR	DOWNREGULATED
ZC2HC1A	DOWNREGULATED
LRRC4B	DOWNREGULATED
LCP2	DOWNREGULATED
MAML2	DOWNREGULATED
GAB1	DOWNREGULATED
TMF1	DOWNREGULATED
LYRM9	DOWNREGULATED
CWC22	DOWNREGULATED
RNF217	DOWNREGULATED
ZNF334	DOWNREGULATED
KIF12	DOWNREGULATED
TMOD2	DOWNREGULATED
COLQ	DOWNREGULATED
PSORS1C1	DOWNREGULATED
ARID5B	DOWNREGULATED
SPEG	DOWNREGULATED
IGF2	DOWNREGULATED
CXORF23	DOWNREGULATED
GNG4	DOWNREGULATED
ZBTB20	DOWNREGULATED
MAN1A1	DOWNREGULATED
MROH8	DOWNREGULATED
VASH2	DOWNREGULATED
PREX2	DOWNREGULATED
SSTR2	DOWNREGULATED
PCMTD1	DOWNREGULATED
TNNT1	DOWNREGULATED
KLRAP1	DOWNREGULATED
NCAM1	DOWNREGULATED
TNNI1	DOWNREGULATED
NR3C1	DOWNREGULATED
DDX60L	DOWNREGULATED
ADH1A	DOWNREGULATED
ATP6V1B1	DOWNREGULATED
SPARC	DOWNREGULATED
ENOX1	DOWNREGULATED
RCBTB2	DOWNREGULATED
MAP3K7CL	DOWNREGULATED
HSPB2	DOWNREGULATED
CCDC126	DOWNREGULATED
ATM	DOWNREGULATED
RHOBTB3	DOWNREGULATED
FANK1	DOWNREGULATED
TBC1D32	DOWNREGULATED
STON1	DOWNREGULATED
ERBB2IP	DOWNREGULATED
CBLN2	DOWNREGULATED
FBXL7	DOWNREGULATED
JMJD1C	DOWNREGULATED
KLF4	DOWNREGULATED
CHST11	DOWNREGULATED
KATNAL2	DOWNREGULATED
TXNDC16	DOWNREGULATED
GABBR1	DOWNREGULATED
COL12A1	DOWNREGULATED
CAV2	DOWNREGULATED
PEG10	DOWNREGULATED
SYT13	DOWNREGULATED
ZNF214	DOWNREGULATED
ZNF626	DOWNREGULATED
ZNF208	DOWNREGULATED
CDH18	DOWNREGULATED
B4GALT6	DOWNREGULATED
PCM1	DOWNREGULATED
ZNF781	DOWNREGULATED
S100A3	DOWNREGULATED
CEP85L	DOWNREGULATED
GLI3	DOWNREGULATED
NBEA	DOWNREGULATED
SMC6	DOWNREGULATED
C16ORF45	DOWNREGULATED
ACVR2A	DOWNREGULATED
MAP1LC3A	DOWNREGULATED
LCT	DOWNREGULATED
SCRN1	DOWNREGULATED
GAS1	DOWNREGULATED
FGFR2	DOWNREGULATED
ETV5	DOWNREGULATED
FAT1	DOWNREGULATED
TNFRSF1B	DOWNREGULATED
DAB2	DOWNREGULATED
CCDC80	DOWNREGULATED
SGOL2	DOWNREGULATED
ROCK1	DOWNREGULATED
EXTL1	DOWNREGULATED
ZC3H12B	DOWNREGULATED
PIK3CA	DOWNREGULATED
INTU	DOWNREGULATED
TUBB6	DOWNREGULATED
NR1D2	DOWNREGULATED
ZNF117	DOWNREGULATED
ACAD11	DOWNREGULATED
TAS2R14	DOWNREGULATED
PRKAA2	DOWNREGULATED
ZNF385B	DOWNREGULATED
CHD9	DOWNREGULATED
POLK	DOWNREGULATED
PPAPDC3	DOWNREGULATED
CPNE5	DOWNREGULATED
CCDC18	DOWNREGULATED
PLCL2	DOWNREGULATED
CLEC2D	DOWNREGULATED
ADCY10P1	DOWNREGULATED
CXORF57	DOWNREGULATED
GIN1	DOWNREGULATED
IGSF11	DOWNREGULATED
SCN3A	DOWNREGULATED
C15ORF59	DOWNREGULATED
LRRC39	DOWNREGULATED
FKBP7	DOWNREGULATED
FAM225A	DOWNREGULATED
FRMD6	DOWNREGULATED
FMO4	DOWNREGULATED
ANKDD1A	DOWNREGULATED
SAMD14	DOWNREGULATED
ZNF684	DOWNREGULATED
JAM3	DOWNREGULATED
ZNF99	DOWNREGULATED
FAM227B	DOWNREGULATED
MGP	DOWNREGULATED
ATP10D	DOWNREGULATED
TTTY14	DOWNREGULATED
DFNA5	DOWNREGULATED
FAM212B-AS1	DOWNREGULATED
SPTBN1	DOWNREGULATED
KTN1	DOWNREGULATED
SLC44A5	DOWNREGULATED
CHRM1	DOWNREGULATED
NRXN2	DOWNREGULATED
NDUFAF4	DOWNREGULATED
ZNF780A	DOWNREGULATED
FCHO2	DOWNREGULATED
MAP1B	DOWNREGULATED
C6ORF118	DOWNREGULATED
IL11RA	DOWNREGULATED
REV3L	DOWNREGULATED
ZNF300P1	DOWNREGULATED
SPTSSB	DOWNREGULATED
CCDC66	DOWNREGULATED
ABCC8	DOWNREGULATED
ZNF25	DOWNREGULATED
MLLT3	DOWNREGULATED
PRDM8	DOWNREGULATED
FAM175A	DOWNREGULATED
TRIM2	DOWNREGULATED
HHEX	DOWNREGULATED
CP	DOWNREGULATED
RFTN1	DOWNREGULATED
GRASP	DOWNREGULATED
FCGRT	DOWNREGULATED
KIAA1107	DOWNREGULATED
NMI	DOWNREGULATED
KIAA0825	DOWNREGULATED
CYP2C9	DOWNREGULATED
PLCB1	DOWNREGULATED
CEP290	DOWNREGULATED
MFGE8	DOWNREGULATED
BZRAP1	DOWNREGULATED
IRS1	DOWNREGULATED
SCHIP1	DOWNREGULATED
EFHD1	DOWNREGULATED
DZIP3	DOWNREGULATED
TTR	DOWNREGULATED
HHAT	DOWNREGULATED
ANKRD26	DOWNREGULATED
PARP14	DOWNREGULATED
ZNF260	DOWNREGULATED
SOX9	DOWNREGULATED
ARMCX3	DOWNREGULATED
SHF	DOWNREGULATED
RBAK	DOWNREGULATED
MAMLD1	DOWNREGULATED
KCNC1	DOWNREGULATED
PCDH18	DOWNREGULATED
RSF1	DOWNREGULATED
TRIP11	DOWNREGULATED
UTS2B	DOWNREGULATED
CYP3A4	DOWNREGULATED
SAMD5	DOWNREGULATED
CAPN6	DOWNREGULATED
IGFBP6	DOWNREGULATED
ANKRD31	DOWNREGULATED
CIB2	DOWNREGULATED
MID1	DOWNREGULATED
S100A2	DOWNREGULATED
TMEM44	DOWNREGULATED
C1ORF228	DOWNREGULATED
NGFR	DOWNREGULATED
PRRX2	DOWNREGULATED
PARM1	DOWNREGULATED
HTRA1	DOWNREGULATED
PCDHB6	DOWNREGULATED
CRMP1	DOWNREGULATED
CCDC3	DOWNREGULATED
CRYAB	DOWNREGULATED
ARID4A	DOWNREGULATED
SERPINE2	DOWNREGULATED
MCC	DOWNREGULATED
DTX3	DOWNREGULATED
SLC25A27	DOWNREGULATED
ERP27	DOWNREGULATED
NDRG4	DOWNREGULATED
NFIB	DOWNREGULATED
APOD	DOWNREGULATED
VIM	DOWNREGULATED
PXDN	DOWNREGULATED
PLXND1	DOWNREGULATED
WWC2	DOWNREGULATED
HOXA7	DOWNREGULATED
NHS	DOWNREGULATED
FAM20C	DOWNREGULATED
ADAMTS9	DOWNREGULATED
PCDHB14	DOWNREGULATED
LRRN1	DOWNREGULATED
ANKRD50	DOWNREGULATED
CTSO	DOWNREGULATED
SWT1	DOWNREGULATED
EGFLAM	DOWNREGULATED
DMRT1	DOWNREGULATED
DNAH12	DOWNREGULATED
RHOBTB1	DOWNREGULATED
EMP1	DOWNREGULATED
RELN	DOWNREGULATED
AFAP1L2	DOWNREGULATED
PCLO	DOWNREGULATED
ELAVL2	DOWNREGULATED
TLR3	DOWNREGULATED
CXXC4	DOWNREGULATED
MFSD8	DOWNREGULATED
ZNF541	DOWNREGULATED
ROCK2	DOWNREGULATED
ANO4	DOWNREGULATED
WNT6	DOWNREGULATED
LRP2BP	DOWNREGULATED
MBL1P	DOWNREGULATED
EBF3	DOWNREGULATED
SFRP1	DOWNREGULATED
TLE4	DOWNREGULATED
TPR	DOWNREGULATED
HEG1	DOWNREGULATED
MTMR9LP	DOWNREGULATED
PCOLCE2	DOWNREGULATED
TGFBI	DOWNREGULATED
AKAP14	DOWNREGULATED
EMILIN2	DOWNREGULATED
LRRC4C	DOWNREGULATED
MBNL2	DOWNREGULATED
EFNB3	DOWNREGULATED
HS6ST2	DOWNREGULATED
KIF25	DOWNREGULATED
KIAA1551	DOWNREGULATED
PCDHB18P	DOWNREGULATED
BOD1L1	DOWNREGULATED
IFT80	DOWNREGULATED
FHIT	DOWNREGULATED
KLF3-AS1	DOWNREGULATED
HLA-DPA1	DOWNREGULATED
NTN4	DOWNREGULATED
DNAH6	DOWNREGULATED
CYP3A5	DOWNREGULATED
FEZ1	DOWNREGULATED
ANTXR2	DOWNREGULATED
PMP22	DOWNREGULATED
HFM1	DOWNREGULATED
SH3PXD2A	DOWNREGULATED
CCL2	DOWNREGULATED
NLRP1	DOWNREGULATED
FAM133A	DOWNREGULATED
C1R	DOWNREGULATED
AKAP2	DOWNREGULATED
ST3GAL6	DOWNREGULATED
EMID1	DOWNREGULATED
PGM2L1	DOWNREGULATED
CNN1	DOWNREGULATED
EEA1	DOWNREGULATED
WIPF1	DOWNREGULATED
CHST2	DOWNREGULATED
PELI2	DOWNREGULATED
PCSK5	DOWNREGULATED
IGDCC3	DOWNREGULATED
OPRK1	DOWNREGULATED
C1S	DOWNREGULATED
ARAP3	DOWNREGULATED
ACOX2	DOWNREGULATED
NTN1	DOWNREGULATED
HR	DOWNREGULATED
PVRL3	DOWNREGULATED
FAM46A	DOWNREGULATED
ARHGAP20	DOWNREGULATED
FREM1	DOWNREGULATED
BAZ2B	DOWNREGULATED
TSPAN12	DOWNREGULATED
CYP3A43	DOWNREGULATED
MYL9	DOWNREGULATED
DCHS1	DOWNREGULATED
CASC10	DOWNREGULATED
TNC	DOWNREGULATED
YPEL4	DOWNREGULATED
NPR3	DOWNREGULATED
LRRTM4	DOWNREGULATED
KCND2	DOWNREGULATED
ST8SIA4	DOWNREGULATED
NR5A2	DOWNREGULATED
LGALS1	DOWNREGULATED
NTRK2	DOWNREGULATED
MUM1L1	DOWNREGULATED
COL3A1	DOWNREGULATED
CYP3A7	DOWNREGULATED
TDO2	DOWNREGULATED
LCA5	DOWNREGULATED
CCDC82	DOWNREGULATED
RSPO4	DOWNREGULATED
FOXD1	DOWNREGULATED
FAM43B	DOWNREGULATED
NAP1L3	DOWNREGULATED
KCNMB4	DOWNREGULATED
ATRX	DOWNREGULATED
PCDHB16	DOWNREGULATED
FOXC1	DOWNREGULATED
SULF2	DOWNREGULATED
ELOVL4	DOWNREGULATED
HACD1	DOWNREGULATED
SERPIND1	DOWNREGULATED
DCN	DOWNREGULATED
SERTAD4-AS1	DOWNREGULATED
BPIFB1	DOWNREGULATED
PCDHB10	DOWNREGULATED
CENPE	DOWNREGULATED
C10ORF11	DOWNREGULATED
RAI2	DOWNREGULATED
FMOD	DOWNREGULATED
CCDC88A	DOWNREGULATED
AP1S2	DOWNREGULATED
KLF12	DOWNREGULATED
ATP1A2	DOWNREGULATED
FNDC5	DOWNREGULATED
FHL1	DOWNREGULATED
B3GAT1	DOWNREGULATED
AKAP9	DOWNREGULATED
PGM5	DOWNREGULATED
CHN1	DOWNREGULATED
HAPLN3	DOWNREGULATED
CRISPLD1	DOWNREGULATED
PEAK1	DOWNREGULATED
TUBB2B	DOWNREGULATED
CUX2	DOWNREGULATED
CDKN1C	DOWNREGULATED
TNFRSF11B	DOWNREGULATED
SH3GL3	DOWNREGULATED
LINC01105	DOWNREGULATED
ARHGAP23	DOWNREGULATED
FAM19A2	DOWNREGULATED
PCDHB15	DOWNREGULATED
ZCCHC18	DOWNREGULATED
DKK3	DOWNREGULATED
ZMAT1	DOWNREGULATED
MATN3	DOWNREGULATED
FBLN7	DOWNREGULATED
NCALD	DOWNREGULATED
ANXA1	DOWNREGULATED
ARHGAP28	DOWNREGULATED
ATOH8	DOWNREGULATED
PCDHB9	DOWNREGULATED
QPRT	DOWNREGULATED
ARHGAP24	DOWNREGULATED
CACNA1G	DOWNREGULATED
PXDC1	DOWNREGULATED
FBXL2	DOWNREGULATED
TGFBR2	DOWNREGULATED
CLEC2B	DOWNREGULATED
DISC1	DOWNREGULATED
S100A10	DOWNREGULATED
SPOCK1	DOWNREGULATED
PRR16	DOWNREGULATED
MCAM	DOWNREGULATED
COL5A1	DOWNREGULATED
NTF4	DOWNREGULATED
NOV	DOWNREGULATED
LAMB1	DOWNREGULATED
TRPC1	DOWNREGULATED
DMKN	DOWNREGULATED
FOLR1	DOWNREGULATED
TMTC1	DOWNREGULATED
QKI	DOWNREGULATED
THSD7A	DOWNREGULATED
ROR2	DOWNREGULATED
SEMA6D	DOWNREGULATED
MMP2	DOWNREGULATED
COL13A1	DOWNREGULATED
NLGN1	DOWNREGULATED
PLEKHA4	DOWNREGULATED
BIRC7	DOWNREGULATED
SCN4B	DOWNREGULATED
SYT2	DOWNREGULATED
FXYD6	DOWNREGULATED
CHST1	DOWNREGULATED
ATP1B2	DOWNREGULATED
NBL1	DOWNREGULATED
PHLDB2	DOWNREGULATED
LUM	DOWNREGULATED
COL23A1	DOWNREGULATED
CMTM3	DOWNREGULATED
BEX1	DOWNREGULATED
MRC2	DOWNREGULATED
SERPINF2	DOWNREGULATED
TPBG	DOWNREGULATED
ZNF711	DOWNREGULATED
MUC12	DOWNREGULATED
TENM2	DOWNREGULATED
BEND5	DOWNREGULATED
PNMA2	DOWNREGULATED
AGT	DOWNREGULATED
SNAI2	DOWNREGULATED
NUDT10	DOWNREGULATED
SPARCL1	DOWNREGULATED

## Sheet: MPS-Slug
MPS-Slug
SLCO4A1
ELF3
TCF20
FOXM1
VWA1
OVOL1
TRIM47
A2ML1
PSMD3
COLGALT1
SLC7A5
SECTM1
PIF1
IL11
SPAG5
FASN
MLXIP
KNG1
PHF8
PLEKHH3
CA12
SPATA2L
WFIKKN1
INCENP
ZNF213
FER1L4
ZBTB7B
LRRC45
CPTP
DIAPH1
IL6R
ATAD3B
USP54
ISYNA1
ZNF512B
RHBDF2
MUCL1
THOP1
RAB6B
DAZAP1
GPI
LONP1
NCAPH
EPS8L2
DOK3
PTPN14
SHROOM1
CIT
FOXK2
FOXJ1
MYO19
EFTUD2
KIF2C
NPLOC4
TRABD
ARFGEF3
MBD3
NCAPD2
RNF208
SGTA
FANCG
FAM129B
TOMM40L
BRD4
CDCA5
SERPINA6
PPP2R4
ADAP2
KHSRP
H2AFX
GLDC
GATA2
WDR5
BOP1
TNKS1BP1
GRB10
CCDC183
ABCA3
NCOA3
AGAP3
ANKZF1
CYP1A1
TBRG4
RAD51
MARK2
FAM120C
RALGPS1
DNHD1
CLPB
ZMIZ2
CCDC85C
PUS1
DUSP7
PKP3
TPRN
MTA2
PLOD3
PEX6
PRICKLE3
LAD1
TRIM11
RCC1
FBXL19
NFE2L1
POLRMT
CCDC88C
CPNE7
GSK3A
U2AF2
COL11A2
NACC2
RALGAPA2
MGAT4B
FKBP4
HTT
NLE1
LETM1
ARHGAP33
PRKCZ
SLC38A10
KLF11
TRIM28
BSPRY
PRRC2B
LRSAM1
DDX51
CD3EAP
RAD54L
SNX8
AGO2
WHSC1
FGL1
MANEAL
GOLGA3
SLC7A6
GEMIN5
CDC45
DNAH11
ZNF668
RHPN1
SYNJ2
WDR4
ZNF777
MAP1S
SCRIB
E2F1
SMG5
CASP10
TRMT61A
CDCP1
MNT
NOL6
GALNT18
ARTN
LARP1
UNC93B1
VANGL1
PRR11
INTS3
CGN
HSD11B2
WDR62
PMS2
ACIN1
INADL
PROM2
WNK1
DGCR8
PFKL
FAM213B
PPM1F
CEBPA
HDGF
INF2
NT5M
ORAI1
TBX1
OGFR
JADE2
MECOM
ITPR3
B4GALT1
TMEM97
BAX
LLGL1
NACC1
CDC6
SETDB1
EN2
TRAF4
PHF20
SLC34A3
PTK6
RAI1
MCM4
RNFT2
NPRL3
RNF213
CDC42BPG
TACC3
KIF20A
ABHD8
MON1B
CYP26A1
SNHG7
PPARGC1B
ELL
C3P1
VDR
FAM53B
SLC10A1
GHRLOS
NOP2
ADORA2A
TEX40
NSMF
TRAPPC9
ABCA2
LRRC14
DHX37
PDHA1
SSH1
GTSE1
CAMSAP1
AMH
SLC26A1
OAS3
NBEAL2
RPP25
SCLY
MCF2L
MAP3K9
PRR14
RBM19
SP1
RNF187
E2F2
POC1A
HDAC4
DNAAF5
RTKN
ARIH2
MKNK2
SKI
HGS
GFOD2
RAB11FIP4
ARHGEF39
NOC4L
JAG2
DOT1L
FAM189B
MAT1A
RNF24
CPT1A
GET4
USP43
CAMKK2
LIMK1
PRCC
KIAA0226
SLC25A22
ZNF552
EHMT2
FBRS
PIP4K2B
CLN3
RBM22
MAPKAPK2
FANCD2
TNNT2
LMNB1
HIST1H1D
SGK2
POLR3E
SREBF2
RAB26
ALG3
GNB1L
SLC25A19
DVL1
BRF1
MYO1C
COG7
SFMBT1
MAVS
LLGL2
ABHD11
TPX2
AGPAT3
PXN
PLEC
KIF4A
ZNF623
UBE2Z
BRI3BP
PKMYT1
PNPLA6
NUP210
PRC1
CAPN15
EPPK1
SZRD1
TRPM2
MTA1
CASKIN2
CAD
SLC5A6
ARID1B
SDC1
EDEM1
GRB7
MAZ
AMER1
CYFIP2
LCE2A
DENND1A
GAK
KLHL25
UBAP2L
SULT1A1
DNAJB1
SEMA4F
MORC2
CDCA8
SCAMP4
PACS2
PTCD1
MYBL2
PDE4DIP
HIST1H3F
KIAA1671
SKA3
AR
IRF7
TMEM114
CEP250
FTSJ3
ABCB6
KIFC1
SULT1C4
KLHDC10
PYCRL
NMU
RAB11FIP3
MRPL38
EEF1A2
LRP8
BIRC5
TMEM86B
SPEN
RNF19B
EPB41L4B
SNX27
RRP9
MMP17
GNL3L
TEAD4
PIK3R5
TMEM184A
MBOAT7
CENPM
SCARB1
ASB6
DHCR7
YWHAG
RDM1
MIER2
NCAPG2
LRFN1
NSD1
FADS1
ADGRG6
PSMC3IP
AP3D1
CYP2D6
CENPP
SAPCD2
ATXN7L2
FAM160B2
PAQR4
TLE3
PPARD
BUB1B
UBXN11
PTDSS2
SH2B2
CCDC151
CCL27
ADA
ODF2
DEAF1
HDAC7
CDR2L
INSIG1
MZF1
GTF2A1
STAU2
FAAP100
CCBL1
HGFAC
CA5BP1
ZNF395
SLC46A1
DENND4B
CMIP
TM4SF5
GAS2L3
EFTUD1
SOGA1
FAM155B
CMTM8
USP21
IRF2BP2
DIAPH3
VMO1
OTUD7A
DFNB31
RRM2
CDCA2
SRCAP
ZNF646
RASSF7
ARRDC1
MYO9B
TICRR
BCL9
UBOX5
PIP5K1C
OXSR1

## Sheet: MPS-Slug-Concept Analysis
Filters:
Analysis Type:	Clinical Outcome Analysis
Primary Concept:
My Concepts	SlugMPS
Associated Concepts:
Concept Type	Concept Name	Overlap	P-Value	Q-Value	Odds Ratio	Dataset	Property	Expression	Top %
Oncomine Gene Expression Signatures	Breast Carcinoma - Metastatic Event at 5 Years - Top 10% Over-expressed (vandeVijver Breast)	127	3.5e-40	7.48e-37	5.4	vandeVijver Breast	Metastatic Event Status at 5 Years (Breast Carcinoma)	Over-expressed	10
Oncomine Gene Expression Signatures	Breast Carcinoma - Metastatic Event at 3 Years - Top 5% Over-expressed (vandeVijver Breast)	89	1.87e-38	3.53e-35	7.1	vandeVijver Breast	Metastatic Event Status at 3 Years (Breast Carcinoma)	Over-expressed	5
Oncomine Gene Expression Signatures	Breast Carcinoma - Recurrence at 3 Years - Top 5% Over-expressed (vandeVijver Breast)	88	1.32e-37	2.44e-34	7	vandeVijver Breast	Recurrence Status at 3 Years (Breast Carcinoma)	Over-expressed	5
Oncomine Gene Expression Signatures	Breast Carcinoma - Recurrence at 5 Years - Top 10% Over-expressed (Loi Breast 3)	132	5.08e-35	8.33e-32	4.4	Loi Breast 3	Recurrence Status at 5 Years (Breast Carcinoma)	Over-expressed	10
Oncomine Gene Expression Signatures	Breast Carcinoma - Recurrence at 5 Years - Top 10% Over-expressed (vandeVijver Breast)	119	1.65e-34	2.58e-31	4.8	vandeVijver Breast	Recurrence Status at 5 Years (Breast Carcinoma)	Over-expressed	10
Oncomine Gene Expression Signatures	Breast Carcinoma - Dead at 5 Years - Top 5% Over-expressed (vandeVijver Breast)	75	3.02e-27	3.16e-24	5.5	vandeVijver Breast	Survival Status at 5 Years (Breast Carcinoma)	Over-expressed	5
Oncomine Gene Expression Signatures	Breast Carcinoma - Metastatic Event at 5 Years - Top 10% Over-expressed (Loi Breast 3)	115	8.63e-25	7.45e-22	3.6	Loi Breast 3	Metastatic Event Status at 5 Years (Breast Carcinoma)	Over-expressed	10
Oncomine Gene Expression Signatures	Breast Carcinoma - Metastatic Event at 3 Years - Top 10% Over-expressed (Loi Breast)	112	3.82e-23	2.92e-20	3.4	Loi Breast	Metastatic Event Status at 3 Years (Breast Carcinoma)	Over-expressed	10
Oncomine Gene Expression Signatures	Breast Carcinoma - Recurrence at 3 Years - Top 10% Over-expressed (Loi Breast)	112	3.82e-23	2.89e-20	3.4	Loi Breast	Recurrence Status at 3 Years (Breast Carcinoma)	Over-expressed	10
Oncomine Gene Expression Signatures	Invasive Ductal Breast Carcinoma - Dead at 5 Years - Top 5% Over-expressed (Curtis Breast)	75	5.76e-23	4.29e-20	4.5	Curtis Breast	Survival Status at 5 Years (Invasive Ductal Breast Carcinoma)	Over-expressed	5
Oncomine Gene Expression Signatures	Invasive Lobular Breast Carcinoma - Dead at 5 Years - Top 10% Over-expressed (Curtis Breast)	109	3.52e-22	2.39e-19	3.4	Curtis Breast	Survival Status at 5 Years (Invasive Lobular Breast Carcinoma)	Over-expressed	10
Oncomine Gene Expression Signatures	Uveal Melanoma - Metastatic Event at 5 Years - Top 10% Over-expressed (Laurent Melanoma)	110	4.49e-22	2.97e-19	3.4	Laurent Melanoma	Metastatic Event Status at 5 Years (Uveal Melanoma)	Over-expressed	10
Oncomine Gene Expression Signatures	Invasive Ductal Breast Carcinoma - Dead at 3 Years - Top 10% Over-expressed (Curtis Breast)	106	1.33e-20	7.36e-18	3.3	Curtis Breast	Survival Status at 3 Years (Invasive Ductal Breast Carcinoma)	Over-expressed	10
Oncomine Gene Expression Signatures	Germinal Center B-Cell-Like Diffuse Large B-Cell Lymphoma - Dead at 3 Years - Top 10% Over-expressed (Lenz Lymphoma)	106	5.32e-20	2.73e-17	3.2	Lenz Lymphoma	Survival Status at 3 Years (Germinal Center B-Cell-Like Diffuse Large B-Cell Lymphoma)	Over-expressed	10
Oncomine Gene Expression Signatures	Germinal Center B-Cell-Like Diffuse Large B-Cell Lymphoma - Dead at 1 Year - Top 10% Over-expressed (Lenz Lymphoma)	104	5.36e-19	2.45e-16	3.1	Lenz Lymphoma	Survival Status at 1 Year (Germinal Center B-Cell-Like Diffuse Large B-Cell Lymphoma)	Over-expressed	10
Oncomine Gene Expression Signatures	Breast Carcinoma - Metastatic Event at 3 Years - Top 5% Over-expressed (vantVeer Breast)	56	1.14e-18	4.95e-16	4.8	vantVeer Breast	Metastatic Event Status at 3 Years (Breast Carcinoma)	Over-expressed	5
Oncomine Gene Expression Signatures	Breast Carcinoma - Dead at 5 Years - Top 10% Over-expressed (Pawitan Breast)	101	2.23e-18	9e-16	3.1	Pawitan Breast	Survival Status at 5 Years (Breast Carcinoma)	Over-expressed	10
Oncomine Gene Expression Signatures	Breast Carcinoma - Dead at 3 Years - Top 10% Over-expressed (vandeVijver Breast)	90	3.84e-17	1.33e-14	3.2	vandeVijver Breast	Survival Status at 3 Years (Breast Carcinoma)	Over-expressed	10
Oncomine Gene Expression Signatures	Activated B-Cell-Like Diffuse Large B-Cell Lymphoma - Recurrence at 1 Year - Top 10% Under-expressed (Shaknovich Lymphoma)	100	4.63e-17	1.58e-14	2.9	Shaknovich Lymphoma	Recurrence Status at 1 Year (Activated B-Cell-Like Diffuse Large B-Cell Lymphoma)	Under-expressed	10
Oncomine Gene Expression Signatures	Breast Carcinoma - Metastatic Event at 5 Years - Top 10% Over-expressed (Loi Breast)	99	1.36e-16	4.33e-14	2.9	Loi Breast	Metastatic Event Status at 5 Years (Breast Carcinoma)	Over-expressed	10
Oncomine Gene Expression Signatures	Breast Carcinoma - Recurrence at 5 Years - Top 10% Over-expressed (Loi Breast)	99	1.36e-16	4.32e-14	2.9	Loi Breast	Recurrence Status at 5 Years (Breast Carcinoma)	Over-expressed	10
Oncomine Gene Expression Signatures	Breast Carcinoma - Dead at 5 Years - Top 10% Over-expressed (Kao Breast)	98	3.97e-16	1.18e-13	2.9	Kao Breast	Survival Status at 5 Years (Breast Carcinoma)	Over-expressed	10
Oncomine Gene Expression Signatures	Mixed Cell Uveal Melanoma - Metastatic Event at 1 Year - Top 10% Under-expressed (Laurent Melanoma)	98	3.97e-16	1.19e-13	2.9	Laurent Melanoma	Metastatic Event Status at 1 Year (Mixed Cell Uveal Melanoma)	Under-expressed	10
Oncomine Gene Expression Signatures	Multiple Myeloma - Dead at 3 Years - Top 10% Over-expressed (Zhan Myeloma 2)	96	3.22e-15	8.43e-13	2.8	Zhan Myeloma 2	Survival Status at 3 Years (Multiple Myeloma)	Over-expressed	10
Oncomine Gene Expression Signatures	Oropharyngeal Squamous Cell Carcinoma - Metastatic Event at 5 Years - Top 10% Under-expressed (Rickman Head-Neck)	94	2.47e-14	5.67e-12	2.7	Rickman Head-Neck	Metastatic Event Status at 5 Years (Oropharyngeal Squamous Cell Carcinoma)	Under-expressed	10
Oncomine Gene Expression Signatures	Squamous Cell Lung Carcinoma - Dead at 5 Years - Top 10% Under-expressed (TCGA Lung)	95	2.53e-14	5.76e-12	2.7	TCGA Lung	Survival Status at 5 Years (Squamous Cell Lung Carcinoma)	Under-expressed	10
Oncomine Gene Expression Signatures	Ductal Breast Carcinoma Stroma - Dead at 1 Year - Top 10% Over-expressed (Boersma Breast)	80	4.91e-14	1.08e-11	3	Boersma Breast	Survival Status at 1 Year (Ductal Breast Carcinoma Stroma)	Over-expressed	10
Oncomine Gene Expression Signatures	Papillary Renal Cell Carcinoma - Dead at 3 Years - Top 10% Over-expressed (Yang Renal)	93	6.72e-14	1.42e-11	2.7	Yang Renal	Survival Status at 3 Years (Papillary Renal Cell Carcinoma)	Over-expressed	10
Oncomine Gene Expression Signatures	Invasive Breast Carcinoma - Metastatic Event at 1 Year - Top 10% Over-expressed (Schmidt Breast)	79	1.46e-13	2.97e-11	2.9	Schmidt Breast	Metastatic Event Status at 1 Year (Invasive Breast Carcinoma)	Over-expressed	10
Oncomine Gene Expression Signatures	Breast Carcinoma - Recurrence at 3 Years - Top 10% Over-expressed (Loi Breast 3)	91	4.74e-13	8.98e-11	2.6	Loi Breast 3	Recurrence Status at 3 Years (Breast Carcinoma)	Over-expressed	10
Oncomine Gene Expression Signatures	Epitheliod Cell Uveal Melanoma - Metastatic Event at 3 Years - Top 10% Over-expressed (Laurent Melanoma)	91	4.74e-13	8.95e-11	2.6	Laurent Melanoma	Metastatic Event Status at 3 Years (Epitheliod Cell Uveal Melanoma)	Over-expressed	10
Oncomine Gene Expression Signatures	Breast Carcinoma - Dead at 3 Years - Top 10% Over-expressed (Kao Breast)	90	1.23e-12	2.12e-10	2.5	Kao Breast	Survival Status at 3 Years (Breast Carcinoma)	Over-expressed	10
Oncomine Gene Expression Signatures	Hypopharyngeal Squamous Cell Carcinoma - Metastatic Event at 3 Years - Top 10% Under-expressed (Rickman Head-Neck)	90	1.23e-12	2.13e-10	2.5	Rickman Head-Neck	Metastatic Event Status at 3 Years (Hypopharyngeal Squamous Cell Carcinoma)	Under-expressed	10
Oncomine Gene Expression Signatures	Breast Carcinoma - Metastatic Event at 5 Years - Top 10% Over-expressed (vantVeer Breast)	70	1.92e-12	3.19e-10	2.9	vantVeer Breast	Metastatic Event Status at 5 Years (Breast Carcinoma)	Over-expressed	10
Oncomine Gene Expression Signatures	Activated B-Cell-Like Diffuse Large B-Cell Lymphoma - Dead at 1 Year - Top 10% Under-expressed (Shaknovich Lymphoma)	89	3.16e-12	5.01e-10	2.5	Shaknovich Lymphoma	Survival Status at 1 Year (Activated B-Cell-Like Diffuse Large B-Cell Lymphoma)	Under-expressed	10
Oncomine Gene Expression Signatures	Lung Adenocarcinoma - Dead at 1 Year - Top 10% Over-expressed (Hou Lung)	89	3.16e-12	5.02e-10	2.5	Hou Lung	Survival Status at 1 Year (Lung Adenocarcinoma)	Over-expressed	10
Oncomine Gene Expression Signatures	Clear Cell Renal Cell Carcinoma - Dead at 3 Years - Top 10% Over-expressed (TCGA Renal)	89	7.83e-12	1.17e-09	2.5	TCGA Renal	Survival Status at 3 Years (Clear Cell Renal Cell Carcinoma)	Over-expressed	10
Oncomine Gene Expression Signatures	Oropharyngeal Squamous Cell Carcinoma - Metastatic Event at 3 Years - Top 10% Under-expressed (Rickman Head-Neck)	88	7.98e-12	1.18e-09	2.5	Rickman Head-Neck	Metastatic Event Status at 3 Years (Oropharyngeal Squamous Cell Carcinoma)	Under-expressed	10
Oncomine Gene Expression Signatures	Oligoastrocytoma - Dead at 3 Years - Top 5% Copy Number Gain (Kotliarov Brain)	56	1.69e-11	2.37e-09	3.1	Kotliarov Brain	Survival Status at 3 Years (Oligoastrocytoma)	Copy Number Gain	5
Oncomine Gene Expression Signatures	Oligoastrocytoma - Dead at 5 Years - Top 5% Copy Number Gain (Kotliarov Brain)	56	1.69e-11	2.37e-09	3.1	Kotliarov Brain	Survival Status at 5 Years (Oligoastrocytoma)	Copy Number Gain	5
Oncomine Gene Expression Signatures	Colon Adenocarcinoma - Dead at 1 Year - Top 10% Under-expressed (TCGA Colorectal)	88	1.94e-11	2.7e-09	2.4	TCGA Colorectal	Survival Status at 1 Year (Colon Adenocarcinoma)	Under-expressed	10
Oncomine Gene Expression Signatures	Lung Adenocarcinoma - Recurrence at 3 Years - Top 10% Over-expressed (Kuner Lung)	87	1.99e-11	2.73e-09	2.4	Kuner Lung	Recurrence Status at 3 Years (Lung Adenocarcinoma)	Over-expressed	10
Oncomine Gene Expression Signatures	Breast Carcinoma - Recurrence at 1 Year - Top 10% Over-expressed (vandeVijver Breast)	77	3.91e-11	5.09e-09	2.6	vandeVijver Breast	Recurrence Status at 1 Year (Breast Carcinoma)	Over-expressed	10
Oncomine Gene Expression Signatures	Lung Adenocarcinoma - Recurrence at 1 Year - Top 5% Over-expressed (Lee Lung)	55	4.5e-11	5.73e-09	3	Lee Lung	Recurrence Status at 1 Year (Lung Adenocarcinoma)	Over-expressed	5
Oncomine Gene Expression Signatures	Activated B-Cell-Like Diffuse Large B-Cell Lymphoma - Dead at 3 Years - Top 10% Under-expressed (Shaknovich Lymphoma)	86	4.87e-11	6.1e-09	2.4	Shaknovich Lymphoma	Survival Status at 3 Years (Activated B-Cell-Like Diffuse Large B-Cell Lymphoma)	Under-expressed	10
Oncomine Gene Expression Signatures	Activated B-Cell-Like Diffuse Large B-Cell Lymphoma - Dead at 5 Years - Top 10% Under-expressed (Shaknovich Lymphoma)	86	4.87e-11	6.11e-09	2.4	Shaknovich Lymphoma	Survival Status at 5 Years (Activated B-Cell-Like Diffuse Large B-Cell Lymphoma)	Under-expressed	10
Oncomine Gene Expression Signatures	Lung Adenocarcinoma - Dead at 5 Years - Top 5% Over-expressed (DirectorsChallenge Lung)	47	1.01e-10	1.22e-08	3.3	DirectorsChallenge Lung	Survival Status at 5 Years (Lung Adenocarcinoma)	Over-expressed	5
Oncomine Gene Expression Signatures	Lobular Breast Carcinoma - Recurrence at 5 Years - Top 10% Over-expressed (Esserman Breast)	85	1.15e-10	1.36e-08	2.4	Esserman Breast	Recurrence Status at 5 Years (Lobular Breast Carcinoma)	Over-expressed	10
Oncomine Gene Expression Signatures	Breast Carcinoma - Metastatic Event at 3 Years - Top 10% Over-expressed (Loi Breast 3)	85	1.18e-10	1.39e-08	2.4	Loi Breast 3	Metastatic Event Status at 3 Years (Breast Carcinoma)	Over-expressed	10
Oncomine Gene Expression Signatures	Multiple Myeloma - Recurrence at 1 Year - Top 10% Over-expressed (Carrasco Myeloma)	84	2.8e-10	3.08e-08	2.3	Carrasco Myeloma	Recurrence Status at 1 Year (Multiple Myeloma)	Over-expressed	10
Oncomine Gene Expression Signatures	Poorly Differentiated Synovial Sarcoma - Dead at 3 Years - Top 10% Over-expressed (Nakayama Sarcoma 2)	84	2.8e-10	3.06e-08	2.3	Nakayama Sarcoma 2	Survival Status at 3 Years (Poorly Differentiated Synovial Sarcoma)	Over-expressed	10
Oncomine Gene Expression Signatures	Invasive Breast Carcinoma - Metastatic Event at 5 Years - Top 5% Over-expressed (Schmidt Breast)	46	3.32e-10	3.58e-08	3.2	Schmidt Breast	Metastatic Event Status at 5 Years (Invasive Breast Carcinoma)	Over-expressed	5
Oncomine Gene Expression Signatures	Breast Carcinoma - Dead at 3 Years - Top 10% Over-expressed (Pawitan Breast)	82	4.24e-10	4.46e-08	2.3	Pawitan Breast	Survival Status at 3 Years (Breast Carcinoma)	Over-expressed	10
Oncomine Gene Expression Signatures	Invasive Breast Carcinoma - Metastatic Event at 3 Years - Top 5% Over-expressed (Schmidt Breast)	45	1.07e-09	1.05e-07	3.1	Schmidt Breast	Metastatic Event Status at 3 Years (Invasive Breast Carcinoma)	Over-expressed	5
Oncomine Gene Expression Signatures	Lung Adenocarcinoma - Dead at 3 Years - Top 5% Over-expressed (DirectorsChallenge Lung)	45	1.07e-09	1.05e-07	3.1	DirectorsChallenge Lung	Survival Status at 3 Years (Lung Adenocarcinoma)	Over-expressed	5
Oncomine Gene Expression Signatures	Colorectal Adenocarcinoma - Dead at 5 Years - Top 10% Under-expressed (Smith Colorectal 2)	82	1.52e-09	1.41e-07	2.3	Smith Colorectal 2	Survival Status at 5 Years (Colorectal Adenocarcinoma)	Under-expressed	10
Oncomine Gene Expression Signatures	Lung Adenocarcinoma - Recurrence at 5 Years - Top 10% Over-expressed (Okayama Lung)	82	1.52e-09	1.41e-07	2.3	Okayama Lung	Recurrence Status at 5 Years (Lung Adenocarcinoma)	Over-expressed	10
Oncomine Gene Expression Signatures	Invasive Ductal Breast Carcinoma - Recurrence at 3 Years - Top 10% Over-expressed (Desmedt Breast)	69	2.98e-09	2.68e-07	2.4	Desmedt Breast	Recurrence Status at 3 Years (Invasive Ductal Breast Carcinoma)	Over-expressed	10
Oncomine Gene Expression Signatures	Squamous Cell Lung Carcinoma - Dead at 3 Years - Top 10% Under-expressed (TCGA Lung)	82	3.27e-09	2.91e-07	2.2	TCGA Lung	Survival Status at 3 Years (Squamous Cell Lung Carcinoma)	Under-expressed	10
Oncomine Gene Expression Signatures	Hypopharyngeal Squamous Cell Carcinoma - Metastatic Event at 5 Years - Top 10% Under-expressed (Rickman Head-Neck)	81	3.46e-09	3.04e-07	2.2	Rickman Head-Neck	Metastatic Event Status at 5 Years (Hypopharyngeal Squamous Cell Carcinoma)	Under-expressed	10
Oncomine Gene Expression Signatures	Ductal Breast Carcinoma Epithelia - Dead at 1 Year - Top 10% Over-expressed (Boersma Breast)	68	7.28e-09	6.04e-07	2.4	Boersma Breast	Survival Status at 1 Year (Ductal Breast Carcinoma Epithelia)	Over-expressed	10
Oncomine Gene Expression Signatures	Ovarian Carcinoma - Dead at 3 Years - Top 10% Under-expressed (Bonome Ovarian)	68	7.28e-09	6.04e-07	2.4	Bonome Ovarian	Survival Status at 3 Years (Ovarian Carcinoma)	Under-expressed	10
Oncomine Gene Expression Signatures	Squamous Cell Lung Carcinoma - Dead at 5 Years - Top 10% Under-expressed (Kuner Lung)	80	7.74e-09	6.28e-07	2.2	Kuner Lung	Survival Status at 5 Years (Squamous Cell Lung Carcinoma)	Under-expressed	10
Oncomine Gene Expression Signatures	Astrocytoma - Dead at 1 Year - Top 10% Over-expressed (Phillips Brain)	78	1.18e-08	9.29e-07	2.2	Phillips Brain	Survival Status at 1 Year (Astrocytoma)	Over-expressed	10
Oncomine Gene Expression Signatures	Lung Adenocarcinoma - Recurrence at 3 Years - Top 10% Over-expressed (Okayama Lung)	79	1.71e-08	1.29e-06	2.2	Okayama Lung	Recurrence Status at 3 Years (Lung Adenocarcinoma)	Over-expressed	10
Oncomine Gene Expression Signatures	Papillary Renal Cell Carcinoma - Dead at 5 Years - Top 10% Over-expressed (Yang Renal)	79	1.71e-08	1.3e-06	2.2	Yang Renal	Survival Status at 5 Years (Papillary Renal Cell Carcinoma)	Over-expressed	10
Oncomine Gene Expression Signatures	Peritoneal Serous Adenocarcinoma - Dead at 3 Years - Top 10% Over-expressed (Tothill Ovarian)	79	1.71e-08	1.3e-06	2.2	Tothill Ovarian	Survival Status at 3 Years (Peritoneal Serous Adenocarcinoma)	Over-expressed	10
Oncomine Gene Expression Signatures	Ductal Breast Carcinoma - Dead at 5 Years - Top 10% Over-expressed (Esserman Breast)	78	3.64e-08	2.64e-06	2.1	Esserman Breast	Survival Status at 5 Years (Ductal Breast Carcinoma)	Over-expressed	10
Oncomine Gene Expression Signatures	Ductal Breast Carcinoma - Recurrence at 3 Years - Top 5% Over-expressed (Sorlie Breast 2)	28	3.68e-08	2.67e-06	3.8	Sorlie Breast 2	Recurrence Status at 3 Years (Ductal Breast Carcinoma)	Over-expressed	5
Oncomine Gene Expression Signatures	Diffuse Large B-Cell Lymphoma - Dead at 1 Year - Top 10% Over-expressed (Monti Lymphoma)	78	3.71e-08	2.66e-06	2.1	Monti Lymphoma	Survival Status at 1 Year (Diffuse Large B-Cell Lymphoma)	Over-expressed	10
Oncomine Gene Expression Signatures	Squamous Cell Lung Carcinoma - Recurrence at 5 Years - Top 10% Under-expressed (Kuner Lung)	78	3.71e-08	2.67e-06	2.1	Kuner Lung	Recurrence Status at 5 Years (Squamous Cell Lung Carcinoma)	Under-expressed	10
Oncomine Gene Expression Signatures	Invasive Breast Carcinoma - Dead at 5 Years - Top 10% Over-expressed (Curtis Breast)	77	3.78e-08	2.71e-06	2.1	Curtis Breast	Survival Status at 5 Years (Invasive Breast Carcinoma)	Over-expressed	10
Oncomine Gene Expression Signatures	Infiltrating Bladder Urothelial Carcinoma - Dead at 1 Year - Top 10% Over-expressed (Lee Bladder)	76	3.81e-08	2.72e-06	2.1	Lee Bladder	Survival Status at 1 Year (Infiltrating Bladder Urothelial Carcinoma)	Over-expressed	10
Oncomine Gene Expression Signatures	Invasive Ductal and Invasive Lobular Breast Carcinoma - Dead at 5 Years - Top 5% Over-expressed (Curtis Breast)	48	3.81e-08	2.72e-06	2.6	Curtis Breast	Survival Status at 5 Years (Invasive Ductal and Invasive Lobular Breast Carcinoma)	Over-expressed	5
Oncomine Gene Expression Signatures	Breast Carcinoma - Recurrence at 3 Years - Top 10% Over-expressed (Wang Breast)	66	4.1e-08	2.89e-06	2.3	Wang Breast	Recurrence Status at 3 Years (Breast Carcinoma)	Over-expressed	10
Oncomine Gene Expression Signatures	Hypopharyngeal Squamous Cell Carcinoma - Dead at 5 Years - Top 10% Under-expressed (Rickman Head-Neck)	77	7.92e-08	5.24e-06	2.1	Rickman Head-Neck	Survival Status at 5 Years (Hypopharyngeal Squamous Cell Carcinoma)	Under-expressed	10
Oncomine Gene Expression Signatures	Multiple Myeloma - Dead at 1 Year - Top 10% Over-expressed (Carrasco Myeloma)	77	7.92e-08	5.27e-06	2.1	Carrasco Myeloma	Survival Status at 1 Year (Multiple Myeloma)	Over-expressed	10
Oncomine Gene Expression Signatures	Clear Cell Renal Cell Carcinoma - Dead at 3 Years - Top 5% Copy Number Gain (TCGA Renal 2)	48	9.74e-08	6.29e-06	2.5	TCGA Renal 2	Survival Status at 3 Years (Clear Cell Renal Cell Carcinoma)	Copy Number Gain	5
Oncomine Gene Expression Signatures	Prostate Carcinoma - Dead at 3 Years - Top 10% Over-expressed (Setlur Prostate)	40	1.2e-07	7.59e-06	2.9	Setlur Prostate	Survival Status at 3 Years (Prostate Carcinoma)	Over-expressed	10
Oncomine Gene Expression Signatures	Germinal Center B-Cell-Like Diffuse Large B-Cell Lymphoma - Dead at 5 Years - Top 10% Over-expressed (Lenz Lymphoma)	76	1.67e-07	1.03e-05	2	Lenz Lymphoma	Survival Status at 5 Years (Germinal Center B-Cell-Like Diffuse Large B-Cell Lymphoma)	Over-expressed	10
Oncomine Gene Expression Signatures	Lung Adenocarcinoma - Recurrence at 1 Year - Top 10% Over-expressed (Kuner Lung)	76	1.67e-07	1.02e-05	2	Kuner Lung	Recurrence Status at 1 Year (Lung Adenocarcinoma)	Over-expressed	10
Oncomine Gene Expression Signatures	Colon Adenocarcinoma - Recurrence at 3 Years - Top 5% Over-expressed (Jorissen Colorectal 3)	47	1.67e-07	1.02e-05	2.5	Jorissen Colorectal 3	Recurrence Status at 3 Years (Colon Adenocarcinoma)	Over-expressed	5
Oncomine Gene Expression Signatures	Brain Astrocytoma - Dead at 5 Years - Top 10% Copy Number Gain (TCGA Brain 2)	74	2.11e-07	1.26e-05	2.1	TCGA Brain 2	Survival Status at 5 Years (Brain Astrocytoma)	Copy Number Gain	10
Oncomine Gene Expression Signatures	Clear Cell Renal Cell Carcinoma - Dead at 1 Year - Top 10% Over-expressed (TCGA Renal)	76	3.18e-07	1.84e-05	2	TCGA Renal	Survival Status at 1 Year (Clear Cell Renal Cell Carcinoma)	Over-expressed	10
Oncomine Gene Expression Signatures	Mixed Cell Uveal Melanoma - Metastatic Event at 5 Years - Top 10% Over-expressed (Laurent Melanoma)	75	3.45e-07	1.96e-05	2	Laurent Melanoma	Metastatic Event Status at 5 Years (Mixed Cell Uveal Melanoma)	Over-expressed	10
Oncomine Gene Expression Signatures	Multiple Myeloma - Dead at 1 Year - Top 10% Over-expressed (Zhan Myeloma 2)	75	3.45e-07	1.97e-05	2	Zhan Myeloma 2	Survival Status at 1 Year (Multiple Myeloma)	Over-expressed	10
Oncomine Gene Expression Signatures	Uveal Melanoma - Metastatic Event at 3 Years - Top 10% Over-expressed (Laurent Melanoma)	75	3.45e-07	1.96e-05	2	Laurent Melanoma	Metastatic Event Status at 3 Years (Uveal Melanoma)	Over-expressed	10
Oncomine Gene Expression Signatures	Invasive Lobular Breast Carcinoma - Recurrence at 5 Years - Top 10% Over-expressed (Desmedt Breast)	63	4.75e-07	2.59e-05	2.2	Desmedt Breast	Recurrence Status at 5 Years (Invasive Lobular Breast Carcinoma)	Over-expressed	10
Oncomine Gene Expression Signatures	Breast Carcinoma - Metastatic Event at 1 Year - Top 10% Over-expressed (vandeVijver Breast)	66	5.12e-07	2.77e-05	2.1	vandeVijver Breast	Metastatic Event Status at 1 Year (Breast Carcinoma)	Over-expressed	10
Oncomine Gene Expression Signatures	Lung Adenocarcinoma - Dead at 1 Year - Top 5% Over-expressed (DirectorsChallenge Lung)	39	6.66e-07	3.54e-05	2.6	DirectorsChallenge Lung	Survival Status at 1 Year (Lung Adenocarcinoma)	Over-expressed	5
Oncomine Gene Expression Signatures	Lung Adenocarcinoma - Dead at 5 Years - Top 5% Over-expressed (Okayama Lung)	45	1.03e-06	5.13e-05	2.4	Okayama Lung	Survival Status at 5 Years (Lung Adenocarcinoma)	Over-expressed	5
Oncomine Gene Expression Signatures	Invasive Breast Carcinoma - Metastatic Event at 1 Year - Top 10% Over-expressed (Hatzis Breast)	62	1.03e-06	5.12e-05	2.1	Hatzis Breast	Metastatic Event Status at 1 Year (Invasive Breast Carcinoma)	Over-expressed	10
Oncomine Gene Expression Signatures	Lung Adenocarcinoma - Dead at 3 Years - Top 10% Copy Number Gain (TCGA Lung 2)	74	1.19e-06	5.8e-05	1.9	TCGA Lung 2	Survival Status at 3 Years (Lung Adenocarcinoma)	Copy Number Gain	10
Oncomine Gene Expression Signatures	Prostate Carcinoma - Recurrence at 5 Years - Top 1% Over-expressed (Taylor Prostate 3)	17	1.25e-06	6.09e-05	4.4	Taylor Prostate 3	Recurrence Status at 5 Years (Prostate Carcinoma)	Over-expressed	1
Oncomine Gene Expression Signatures	Activated B-Cell-Like Diffuse Large B-Cell Lymphoma - Recurrence at 3 Years - Top 10% Under-expressed (Shaknovich Lymphoma)	73	1.41e-06	6.77e-05	1.9	Shaknovich Lymphoma	Recurrence Status at 3 Years (Activated B-Cell-Like Diffuse Large B-Cell Lymphoma)	Under-expressed	10
Oncomine Gene Expression Signatures	Lung Adenocarcinoma - Dead at 3 Years - Top 10% Over-expressed (Kuner Lung)	73	1.41e-06	6.76e-05	1.9	Kuner Lung	Survival Status at 3 Years (Lung Adenocarcinoma)	Over-expressed	10
Oncomine Gene Expression Signatures	Squamous Cell Lung Carcinoma - Dead at 1 Year - Top 10% Under-expressed (Bild Lung)	73	1.41e-06	6.8e-05	1.9	Bild Lung	Survival Status at 1 Year (Squamous Cell Lung Carcinoma)	Under-expressed	10
Oncomine Gene Expression Signatures	Uveal Melanoma - Metastatic Event at 1 Year - Top 10% Over-expressed (Laurent Melanoma)	73	1.41e-06	6.77e-05	1.9	Laurent Melanoma	Metastatic Event Status at 1 Year (Uveal Melanoma)	Over-expressed	10
Oncomine Gene Expression Signatures	Prostate Carcinoma - Dead at 5 Years - Top 10% Over-expressed (Setlur Prostate)	37	2.75e-06	0.00012	2.6	Setlur Prostate	Survival Status at 5 Years (Prostate Carcinoma)	Over-expressed	10
Oncomine Gene Expression Signatures	Large Cell Lung Carcinoma - Dead at 1 Year - Top 10% Over-expressed (Hou Lung)	72	2.78e-06	0.000121	1.9	Hou Lung	Survival Status at 1 Year (Large Cell Lung Carcinoma)	Over-expressed	10
Oncomine Gene Expression Signatures	Ductal Breast Carcinoma - Recurrence at 3 Years - Top 5% Over-expressed (Sorlie Breast)	25	2.92e-06	0.000125	3.2	Sorlie Breast	Recurrence Status at 3 Years (Ductal Breast Carcinoma)	Over-expressed	5
Oncomine Gene Expression Signatures	Ductal Breast Carcinoma Epithelia - Recurrence at 3 Years - Top 10% Over-expressed (Ma Breast 2)	66	3.09e-06	0.000132	2	Ma Breast 2	Recurrence Status at 3 Years (Ductal Breast Carcinoma Epithelia)	Over-expressed	10
Oncomine Gene Expression Signatures	Invasive Lobular Breast Carcinoma - Dead at 3 Years - Top 10% Copy Number Loss (Curtis Breast 2)	72	4.23e-06	0.000178	1.9	Curtis Breast 2	Survival Status at 3 Years (Invasive Lobular Breast Carcinoma)	Copy Number Loss	10
Oncomine Gene Expression Signatures	Breast Carcinoma - Metastatic Event at 5 Years - Top 10% Under-expressed (Minn Breast 2)	60	4.61e-06	0.000191	2	Minn Breast 2	Metastatic Event Status at 5 Years (Breast Carcinoma)	Under-expressed	10
Oncomine Gene Expression Signatures	Breast Carcinoma - Recurrence at 5 Years - Top 10% Over-expressed (Desmedt Breast)	60	4.61e-06	0.000191	2	Desmedt Breast	Recurrence Status at 5 Years (Breast Carcinoma)	Over-expressed	10
Oncomine Gene Expression Signatures	Breast Carcinoma - Recurrence at 5 Years - Top 10% Over-expressed (Wang Breast)	60	4.61e-06	0.000191	2	Wang Breast	Recurrence Status at 5 Years (Breast Carcinoma)	Over-expressed	10
Oncomine Gene Expression Signatures	Ovarian Carcinoma - Dead at 5 Years - Top 10% Under-expressed (Bonome Ovarian)	60	4.61e-06	0.000191	2	Bonome Ovarian	Survival Status at 5 Years (Ovarian Carcinoma)	Under-expressed	10
Oncomine Gene Expression Signatures	Squamous Cell Lung Carcinoma - Dead at 3 Years - Top 10% Over-expressed (Raponi Lung)	60	4.61e-06	0.000191	2	Raponi Lung	Survival Status at 3 Years (Squamous Cell Lung Carcinoma)	Over-expressed	10
Oncomine Gene Expression Signatures	Superficial Bladder Cancer - Dead at 5 Years - Top 10% Under-expressed (Blaveri Bladder 2)	37	5.23e-06	0.000212	2.5	Blaveri Bladder 2	Survival Status at 5 Years (Superficial Bladder Cancer)	Under-expressed	10
Oncomine Gene Expression Signatures	Invasive Breast Carcinoma - Dead at 3 Years - Top 10% Over-expressed (Esserman Breast)	71	5.31e-06	0.000215	1.9	Esserman Breast	Survival Status at 3 Years (Invasive Breast Carcinoma)	Over-expressed	10
Oncomine Gene Expression Signatures	Epitheliod Cell Uveal Melanoma - Metastatic Event at 1 Year - Top 10% Over-expressed (Laurent Melanoma)	71	5.39e-06	0.000216	1.9	Laurent Melanoma	Metastatic Event Status at 1 Year (Epitheliod Cell Uveal Melanoma)	Over-expressed	10
Oncomine Gene Expression Signatures	Breast Carcinoma - Recurrence at 1 Year - Top 10% Over-expressed (Wang Breast)	59	9.45e-06	0.000352	2	Wang Breast	Recurrence Status at 1 Year (Breast Carcinoma)	Over-expressed	10
Oncomine Gene Expression Signatures	Invasive Lobular Breast Carcinoma - Recurrence at 3 Years - Top 10% Over-expressed (Desmedt Breast)	59	9.45e-06	0.000353	2	Desmedt Breast	Recurrence Status at 3 Years (Invasive Lobular Breast Carcinoma)	Over-expressed	10
Oncomine Gene Expression Signatures	Colorectal Adenocarcinoma - Recurrence at 5 Years - Top 10% Under-expressed (Smith Colorectal)	70	1.03e-05	0.000377	1.8	Smith Colorectal	Recurrence Status at 5 Years (Colorectal Adenocarcinoma)	Under-expressed	10
Oncomine Gene Expression Signatures	Type 3 Diffuse Large B-Cell Lymphoma - Dead at 3 Years - Top 10% Over-expressed (Lenz Lymphoma)	70	1.03e-05	0.000379	1.8	Lenz Lymphoma	Survival Status at 3 Years (Type 3 Diffuse Large B-Cell Lymphoma)	Over-expressed	10
Oncomine Gene Expression Signatures	Cervical Squamous Cell Carcinoma - Dead at 3 Years - Top 10% Copy Number Gain (Scotto Cervix)	70	1.44e-05	0.000509	1.8	Scotto Cervix	Survival Status at 3 Years (Cervical Squamous Cell Carcinoma)	Copy Number Gain	10
Oncomine Gene Expression Signatures	Colon Adenocarcinoma - Dead at 5 Years - Top 10% Copy Number Gain (TCGA Colorectal 2)	70	1.63e-05	0.000562	1.8	TCGA Colorectal 2	Survival Status at 5 Years (Colon Adenocarcinoma)	Copy Number Gain	10
Oncomine Gene Expression Signatures	Invasive Ductal Breast Carcinoma - Dead at 5 Years - Top 10% Over-expressed (TCGA Breast)	70	1.75e-05	0.000592	1.8	TCGA Breast	Survival Status at 5 Years (Invasive Ductal Breast Carcinoma)	Over-expressed	10
Oncomine Gene Expression Signatures	Invasive Breast Carcinoma - Recurrence at 1 Year - Top 5% Copy Number Gain (Chin Breast 2)	42	1.81e-05	0.000612	2.1	Chin Breast 2	Recurrence Status at 1 Year (Invasive Breast Carcinoma)	Copy Number Gain	5
Oncomine Gene Expression Signatures	Invasive Ductal Breast Carcinoma - Metastatic Event at 5 Years - Top 10% Over-expressed (Desmedt Breast)	58	1.9e-05	0.000635	1.9	Desmedt Breast	Metastatic Event Status at 5 Years (Invasive Ductal Breast Carcinoma)	Over-expressed	10
Oncomine Gene Expression Signatures	Anaplastic Medulloblastoma - Dead at 3 Years - Top 10% Over-expressed (Robinson Brain)	69	1.93e-05	0.000634	1.8	Robinson Brain	Survival Status at 3 Years (Anaplastic Medulloblastoma)	Over-expressed	10
Oncomine Gene Expression Signatures	Hodgkin's Lymphoma - Recurrence at 1 Year - Top 10% Over-expressed (Steidl Lymphoma)	69	1.93e-05	0.000636	1.8	Steidl Lymphoma	Recurrence Status at 1 Year (Hodgkin's Lymphoma)	Over-expressed	10
Oncomine Gene Expression Signatures	Tongue Squamous Cell Carcinoma - Dead at 3 Years - Top 10% Over-expressed (Rickman Head-Neck)	69	1.93e-05	0.000636	1.8	Rickman Head-Neck	Survival Status at 3 Years (Tongue Squamous Cell Carcinoma)	Over-expressed	10
Oncomine Gene Expression Signatures	Breast Carcinoma - Metastatic Event at 3 Years - Top 5% Over-expressed (Bos Breast)	41	2.92e-05	0.000924	2.1	Bos Breast	Metastatic Event Status at 3 Years (Breast Carcinoma)	Over-expressed	5
Oncomine Gene Expression Signatures	Lung Adenocarcinoma - Dead at 3 Years - Top 5% Over-expressed (Bild Lung)	41	2.92e-05	0.000929	2.1	Bild Lung	Survival Status at 3 Years (Lung Adenocarcinoma)	Over-expressed	5
Oncomine Gene Expression Signatures	Clear Cell Renal Cell Carcinoma - Dead at 5 Years - Top 10% Copy Number Gain (TCGA Renal 2)	69	3.01e-05	0.00095	1.8	TCGA Renal 2	Survival Status at 5 Years (Clear Cell Renal Cell Carcinoma)	Copy Number Gain	10
Oncomine Gene Expression Signatures	Adrenal Cortex Carcinoma - Dead at 1 Year - Top 10% Over-expressed (Giordano Adrenal 2)	68	3.55e-05	0.001	1.8	Giordano Adrenal 2	Survival Status at 1 Year (Adrenal Cortex Carcinoma)	Over-expressed	10
Oncomine Gene Expression Signatures	Lung Adenocarcinoma - Recurrence at 3 Years - Top 10% Over-expressed (Lee Lung)	68	3.55e-05	0.001	1.8	Lee Lung	Recurrence Status at 3 Years (Lung Adenocarcinoma)	Over-expressed	10
Oncomine Gene Expression Signatures	Medullary Breast Carcinoma - Dead at 5 Years - Top 10% Over-expressed (Curtis Breast)	67	3.77e-05	0.001	1.8	Curtis Breast	Survival Status at 5 Years (Medullary Breast Carcinoma)	Over-expressed	10
Oncomine Gene Expression Signatures	Prostate Carcinoma - Recurrence at 3 Years - Top 10% Over-expressed (Taylor Prostate 3)	68	4.91e-05	0.001	1.8	Taylor Prostate 3	Recurrence Status at 3 Years (Prostate Carcinoma)	Over-expressed	10
Oncomine Gene Expression Signatures	Colorectal Carcinoma - Recurrence at 5 Years - Top 10% Under-expressed (Lin Colon)	47	6.17e-05	0.002	2	Lin Colon	Recurrence Status at 5 Years (Colorectal Carcinoma)	Under-expressed	10
Oncomine Gene Expression Signatures	Invasive Breast Carcinoma - Recurrence at 3 Years - Top 10% Over-expressed (Esserman Breast)	67	6.36e-05	0.002	1.7	Esserman Breast	Recurrence Status at 3 Years (Invasive Breast Carcinoma)	Over-expressed	10
Oncomine Gene Expression Signatures	Invasive Ductal and Invasive Lobular Breast Carcinoma - Dead at 3 Years - Top 10% Over-expressed (Curtis Breast)	66	6.85e-05	0.002	1.8	Curtis Breast	Survival Status at 3 Years (Invasive Ductal and Invasive Lobular Breast Carcinoma)	Over-expressed	10
Oncomine Gene Expression Signatures	Hepatocellular Carcinoma - Dead at 3 Years - Top 10% Copy Number Loss (Guichard Liver)	65	8.19e-05	0.002	1.7	Guichard Liver	Survival Status at 3 Years (Hepatocellular Carcinoma)	Copy Number Loss	10
Oncomine Gene Expression Signatures	Prostate Carcinoma - Recurrence at 5 Years - Top 5% Copy Number Gain (Taylor Prostate)	40	8.26e-05	0.002	2	Taylor Prostate	Recurrence Status at 5 Years (Prostate Carcinoma)	Copy Number Gain	5
Oncomine Gene Expression Signatures	Invasive Ductal Breast Carcinoma - Dead at 3 Years - Top 1% Over-expressed (TCGA Breast)	14	9.31e-05	0.002	3.6	TCGA Breast	Survival Status at 3 Years (Invasive Ductal Breast Carcinoma)	Over-expressed	1
Oncomine Gene Expression Signatures	Clear Cell Renal Cell Carcinoma - Dead at 3 Years - Top 1% Copy Number Loss (TCGA Renal 2)	14	9.37e-05	0.002	3.6	TCGA Renal 2	Survival Status at 3 Years (Clear Cell Renal Cell Carcinoma)	Copy Number Loss	1
Oncomine Gene Expression Signatures	Superficial Bladder Cancer - Dead at 3 Years - Top 10% Under-expressed (Blaveri Bladder 2)	34	0.000103	0.003	2.2	Blaveri Bladder 2	Survival Status at 3 Years (Superficial Bladder Cancer)	Under-expressed	10
Oncomine Gene Expression Signatures	Acute Myeloid Leukemia - Dead at 3 Years - Top 10% Over-expressed (TCGA Leukemia)	66	0.000115	0.003	1.7	TCGA Leukemia	Survival Status at 3 Years (Acute Myeloid Leukemia)	Over-expressed	10
Oncomine Gene Expression Signatures	Mycosis Fungoides - Dead at 1 Year - Top 10% Over-expressed (vanDoorn Lymphoma)	66	0.000115	0.003	1.7	vanDoorn Lymphoma	Survival Status at 1 Year (Mycosis Fungoides)	Over-expressed	10
Oncomine Gene Expression Signatures	Pancreatic Ductal Adenocarcinoma Epithelia - Dead at 1 Year - Top 10% Over-expressed (Collisson Pancreas)	66	0.000115	0.003	1.7	Collisson Pancreas	Survival Status at 1 Year (Pancreatic Ductal Adenocarcinoma Epithelia)	Over-expressed	10
Oncomine Gene Expression Signatures	Breast Carcinoma - Dead at 5 Years - Top 10% Over-expressed (Curtis Breast)	65	0.000122	0.003	1.7	Curtis Breast	Survival Status at 5 Years (Breast Carcinoma)	Over-expressed	10
Oncomine Gene Expression Signatures	Diffuse Large B-Cell Lymphoma - Dead at 1 Year - Top 10% Over-expressed (Dave Lymphoma 2)	17	0.000123	0.003	3.4	Dave Lymphoma 2	Survival Status at 1 Year (Diffuse Large B-Cell Lymphoma)	Over-expressed	10
Oncomine Gene Expression Signatures	Superficial Bladder Cancer - Dead at 1 Year - Top 5% Under-expressed (Blaveri Bladder 2)	21	0.000133	0.003	2.7	Blaveri Bladder 2	Survival Status at 1 Year (Superficial Bladder Cancer)	Under-expressed	5
Oncomine Gene Expression Signatures	Invasive Ductal Breast Carcinoma - Metastatic Event at 3 Years - Top 10% Over-expressed (Desmedt Breast)	55	0.000136	0.003	1.8	Desmedt Breast	Metastatic Event Status at 3 Years (Invasive Ductal Breast Carcinoma)	Over-expressed	10
Oncomine Gene Expression Signatures	Astrocytoma - Dead at 3 Years - Top 5% Over-expressed (Phillips Brain)	38	0.000162	0.004	2	Phillips Brain	Survival Status at 3 Years (Astrocytoma)	Over-expressed	5
Oncomine Gene Expression Signatures	Invasive Breast Carcinoma - Metastatic Event at 3 Years - Top 10% Copy Number Loss (Chin Breast 2)	66	0.000169	0.004	1.7	Chin Breast 2	Metastatic Event Status at 3 Years (Invasive Breast Carcinoma)	Copy Number Loss	10
Oncomine Gene Expression Signatures	Infiltrating Bladder Urothelial Carcinoma - Dead at 1 Year - Top 10% Over-expressed (Blaveri Bladder 2)	35	0.000175	0.004	2.1	Blaveri Bladder 2	Survival Status at 1 Year (Infiltrating Bladder Urothelial Carcinoma)	Over-expressed	10
Oncomine Gene Expression Signatures	Invasive Breast Carcinoma - Metastatic Event at 5 Years - Top 5% Copy Number Loss (Chin Breast 2)	39	0.000175	0.004	2	Chin Breast 2	Metastatic Event Status at 5 Years (Invasive Breast Carcinoma)	Copy Number Loss	5
Oncomine Gene Expression Signatures	Adrenal Cortex Carcinoma - Dead at 3 Years - Top 10% Over-expressed (Giordano Adrenal 2)	65	0.000201	0.005	1.7	Giordano Adrenal 2	Survival Status at 3 Years (Adrenal Cortex Carcinoma)	Over-expressed	10
Oncomine Gene Expression Signatures	Breast Carcinoma - Metastatic Event at 1 Year - Top 10% Over-expressed (Kao Breast)	65	0.000201	0.005	1.7	Kao Breast	Metastatic Event Status at 1 Year (Breast Carcinoma)	Over-expressed	10
Oncomine Gene Expression Signatures	Diffuse Large B-Cell Lymphoma - Dead at 3 Years - Top 10% Over-expressed (Monti Lymphoma)	65	0.000201	0.005	1.7	Monti Lymphoma	Survival Status at 3 Years (Diffuse Large B-Cell Lymphoma)	Over-expressed	10
Oncomine Gene Expression Signatures	Gastric Intestinal Type Adenocarcinoma - Metastatic Event at 1 Year - Top 10% Over-expressed (Forster Gastric)	65	0.000201	0.005	1.7	Forster Gastric	Metastatic Event Status at 1 Year (Gastric Intestinal Type Adenocarcinoma)	Over-expressed	10
Oncomine Gene Expression Signatures	Gastric Intestinal Type Adenocarcinoma - Recurrence at 1 Year - Top 10% Over-expressed (Forster Gastric)	65	0.000201	0.005	1.7	Forster Gastric	Recurrence Status at 1 Year (Gastric Intestinal Type Adenocarcinoma)	Over-expressed	10
Oncomine Gene Expression Signatures	Lung Adenocarcinoma - Recurrence at 1 Year - Top 10% Over-expressed (Okayama Lung)	65	0.000201	0.005	1.7	Okayama Lung	Recurrence Status at 1 Year (Lung Adenocarcinoma)	Over-expressed	10
Oncomine Gene Expression Signatures	Oropharyngeal Squamous Cell Carcinoma - Dead at 3 Years - Top 10% Under-expressed (Rickman Head-Neck)	65	0.000201	0.005	1.7	Rickman Head-Neck	Survival Status at 3 Years (Oropharyngeal Squamous Cell Carcinoma)	Under-expressed	10
Oncomine Gene Expression Signatures	Clear Cell Renal Cell Carcinoma - Dead at 3 Years - Top 10% Over-expressed (Zhao Renal)	56	0.000209	0.005	1.8	Zhao Renal	Survival Status at 3 Years (Clear Cell Renal Cell Carcinoma)	Over-expressed	10
Oncomine Gene Expression Signatures	Invasive Lobular Breast Carcinoma - Dead at 3 Years - Top 10% Over-expressed (Curtis Breast)	64	0.000215	0.005	1.7	Curtis Breast	Survival Status at 3 Years (Invasive Lobular Breast Carcinoma)	Over-expressed	10
Oncomine Gene Expression Signatures	Mucinous Breast Carcinoma - Dead at 5 Years - Top 10% Over-expressed (Curtis Breast)	64	0.000215	0.005	1.7	Curtis Breast	Survival Status at 5 Years (Mucinous Breast Carcinoma)	Over-expressed	10
Oncomine Gene Expression Signatures	Ovarian Mucinous Adenocarcinoma - Recurrence at 1 Year - Top 5% Under-expressed (Lu Ovarian)	37	0.000227	0.005	2	Lu Ovarian	Recurrence Status at 1 Year (Ovarian Mucinous Adenocarcinoma)	Under-expressed	5
Oncomine Gene Expression Signatures	Ductal Breast Carcinoma - Recurrence at 5 Years - Top 5% Over-expressed (Esserman Breast)	38	0.000271	0.006	1.9	Esserman Breast	Recurrence Status at 5 Years (Ductal Breast Carcinoma)	Over-expressed	5
Oncomine Gene Expression Signatures	Mucinous Breast Carcinoma - Dead at 3 Years - Top 10% Copy Number Loss (Curtis Breast 2)	65	0.000278	0.006	1.7	Curtis Breast 2	Survival Status at 3 Years (Mucinous Breast Carcinoma)	Copy Number Loss	10
Oncomine Gene Expression Signatures	Anaplastic Oligodendroglioma - Dead at 1 Year - Top 10% Over-expressed (Freije Brain)	63	0.000296	0.006	1.7	Freije Brain	Survival Status at 1 Year (Anaplastic Oligodendroglioma)	Over-expressed	10
Oncomine Gene Expression Signatures	Invasive Breast Carcinoma Stroma - Recurrence at 3 Years - Top 10% Over-expressed (Finak Breast)	64	0.000341	0.007	1.7	Finak Breast	Recurrence Status at 3 Years (Invasive Breast Carcinoma Stroma)	Over-expressed	10
Oncomine Gene Expression Signatures	Breast Carcinoma - Dead at 1 Year - Top 10% Over-expressed (Kao Breast)	64	0.000345	0.007	1.7	Kao Breast	Survival Status at 1 Year (Breast Carcinoma)	Over-expressed	10
Oncomine Gene Expression Signatures	Glioblastoma - Dead at 1 Year - Top 10% Over-expressed (Murat Brain)	64	0.000345	0.007	1.7	Murat Brain	Survival Status at 1 Year (Glioblastoma)	Over-expressed	10
Oncomine Gene Expression Signatures	Lung Adenocarcinoma, Mixed Subtype - Dead at 3 Years - Top 5% Copy Number Loss (TCGA Lung 2)	38	0.000353	0.007	1.9	TCGA Lung 2	Survival Status at 3 Years (Lung Adenocarcinoma, Mixed Subtype)	Copy Number Loss	5
Oncomine Gene Expression Signatures	Breast Carcinoma - Dead at 3 Years - Top 5% Over-expressed (Bild Breast)	25	0.000359	0.007	2.3	Bild Breast	Survival Status at 3 Years (Breast Carcinoma)	Over-expressed	5
Oncomine Gene Expression Signatures	Superficial Bladder Cancer - Recurrence at 5 Years - Top 10% Under-expressed (Lee Bladder)	62	0.000394	0.008	1.7	Lee Bladder	Recurrence Status at 5 Years (Superficial Bladder Cancer)	Under-expressed	10
Oncomine Gene Expression Signatures	Ductal Breast Carcinoma - Recurrence at 1 Year - Top 10% Over-expressed (Sorlie Breast)	33	0.000422	0.008	2.1	Sorlie Breast	Recurrence Status at 1 Year (Ductal Breast Carcinoma)	Over-expressed	10
Oncomine Gene Expression Signatures	Superficial Spreading Melanoma - Dead at 5 Years - Top 10% Over-expressed (Xu Melanoma)	53	0.000453	0.009	1.7	Xu Melanoma	Survival Status at 5 Years (Superficial Spreading Melanoma)	Over-expressed	10
Oncomine Gene Expression Signatures	Colon Adenocarcinoma - Dead at 3 Years - Top 10% Copy Number Gain (TCGA Colorectal 2)	64	0.0005	0.009	1.6	TCGA Colorectal 2	Survival Status at 3 Years (Colon Adenocarcinoma)	Copy Number Gain	10
Oncomine Gene Expression Signatures	Lung Adenocarcinoma, Mixed Subtype - Dead at 1 Year - Top 10% Copy Number Loss (TCGA Lung 2)	64	0.0005	0.009	1.6	TCGA Lung 2	Survival Status at 1 Year (Lung Adenocarcinoma, Mixed Subtype)	Copy Number Loss	10
Oncomine Gene Expression Signatures	Ductal Breast Carcinoma - Recurrence at 1 Year - Top 10% Over-expressed (Esserman Breast)	63	0.000577	0.011	1.6	Esserman Breast	Recurrence Status at 1 Year (Ductal Breast Carcinoma)	Over-expressed	10
Oncomine Gene Expression Signatures	Clear Cell Renal Cell Carcinoma - Dead at 1 Year - Top 10% Over-expressed (Vasselli Renal)	22	0.000579	0.011	2.5	Vasselli Renal	Survival Status at 1 Year (Clear Cell Renal Cell Carcinoma)	Over-expressed	10
Oncomine Gene Expression Signatures	Hodgkin's Lymphoma - Dead at 5 Years - Top 10% Over-expressed (Steidl Lymphoma)	63	0.000583	0.011	1.6	Steidl Lymphoma	Survival Status at 5 Years (Hodgkin's Lymphoma)	Over-expressed	10
Oncomine Gene Expression Signatures	Hodgkin's Lymphoma - Recurrence at 5 Years - Top 10% Over-expressed (Steidl Lymphoma)	63	0.000583	0.011	1.6	Steidl Lymphoma	Recurrence Status at 5 Years (Hodgkin's Lymphoma)	Over-expressed	10
Oncomine Gene Expression Signatures	Monophasic Synovial Sarcoma - Dead at 5 Years - Top 10% Over-expressed (Nakayama Sarcoma 2)	63	0.000583	0.011	1.6	Nakayama Sarcoma 2	Survival Status at 5 Years (Monophasic Synovial Sarcoma)	Over-expressed	10
Oncomine Gene Expression Signatures	Type 3 Diffuse Large B-Cell Lymphoma - Recurrence at 1 Year - Top 10% Over-expressed (Shaknovich Lymphoma)	63	0.000583	0.011	1.6	Shaknovich Lymphoma	Recurrence Status at 1 Year (Type 3 Diffuse Large B-Cell Lymphoma)	Over-expressed	10
Oncomine Gene Expression Signatures	Invasive Breast Carcinoma - Recurrence at 5 Years - Top 5% Copy Number Loss (Chin Breast 2)	37	0.000693	0.012	1.9	Chin Breast 2	Recurrence Status at 5 Years (Invasive Breast Carcinoma)	Copy Number Loss	5
Oncomine Gene Expression Signatures	Invasive Breast Carcinoma - Dead at 5 Years - Top 10% Copy Number Loss (Chin Breast 2)	63	0.000821	0.014	1.6	Chin Breast 2	Survival Status at 5 Years (Invasive Breast Carcinoma)	Copy Number Loss	10
Oncomine Gene Expression Signatures	Mantle Cell Lymphoma - Dead at 3 Years - Top 10% Over-expressed (Rosenwald Lymphoma 3)	22	0.000834	0.015	2.4	Rosenwald Lymphoma 3	Survival Status at 3 Years (Mantle Cell Lymphoma)	Over-expressed	10
Oncomine Gene Expression Signatures	Colon Adenocarcinoma - Dead at 3 Years - Top 5% Copy Number Loss (Kurashina Colon)	36	0.000943	0.016	1.8	Kurashina Colon	Survival Status at 3 Years (Colon Adenocarcinoma)	Copy Number Loss	5
Oncomine Gene Expression Signatures	Invasive Breast Carcinoma - Recurrence at 1 Year - Top 10% Over-expressed (Esserman Breast)	62	0.000959	0.016	1.6	Esserman Breast	Recurrence Status at 1 Year (Invasive Breast Carcinoma)	Over-expressed	10
Oncomine Gene Expression Signatures	Colorectal Adenocarcinoma - Recurrence at 5 Years - Top 10% Under-expressed (Smith Colorectal 2)	62	0.000968	0.016	1.6	Smith Colorectal 2	Recurrence Status at 5 Years (Colorectal Adenocarcinoma)	Under-expressed	10
Oncomine Gene Expression Signatures	Lung Adenocarcinoma - Dead at 1 Year - Top 10% Over-expressed (Kuner Lung)	62	0.000968	0.016	1.6	Kuner Lung	Survival Status at 1 Year (Lung Adenocarcinoma)	Over-expressed	10
Oncomine Gene Expression Signatures	Type 3 Diffuse Large B-Cell Lymphoma - Dead at 5 Years - Top 10% Over-expressed (Lenz Lymphoma)	62	0.000968	0.016	1.6	Lenz Lymphoma	Survival Status at 5 Years (Type 3 Diffuse Large B-Cell Lymphoma)	Over-expressed	10
Oncomine Gene Expression Signatures	Breast Carcinoma - Metastatic Event at 5 Years - Top 1% Copy Number Loss (Zhang Breast)	12	0.001	0.017	3.1	Zhang Breast	Metastatic Event Status at 5 Years (Breast Carcinoma)	Copy Number Loss	1
Oncomine Gene Expression Signatures	Breast Carcinoma - Recurrence at 5 Years - Top 1% Copy Number Loss (Zhang Breast)	12	0.001	0.017	3.1	Zhang Breast	Recurrence Status at 5 Years (Breast Carcinoma)	Copy Number Loss	1
Oncomine Gene Expression Signatures	Ductal Breast Carcinoma - Recurrence at 5 Years - Top 10% Over-expressed (Sorlie Breast 2)	31	0.001	0.02	2	Sorlie Breast 2	Recurrence Status at 5 Years (Ductal Breast Carcinoma)	Over-expressed	10
Oncomine Gene Expression Signatures	Burkitt's Lymphoma - Dead at 5 Years - Top 10% Under-expressed (Dave Lymphoma 2)	15	0.001	0.021	2.8	Dave Lymphoma 2	Survival Status at 5 Years (Burkitt's Lymphoma)	Under-expressed	10
Oncomine Gene Expression Signatures	Endometrial Serous Adenocarcinoma - Dead at 5 Years - Top 5% Copy Number Gain (TCGA Uterus 2)	36	0.001	0.021	1.8	TCGA Uterus 2	Survival Status at 5 Years (Endometrial Serous Adenocarcinoma)	Copy Number Gain	5
Oncomine Gene Expression Signatures	Gastric Intestinal Type Adenocarcinoma - Dead at 5 Years - Top 10% Over-expressed (Chen Gastric)	48	0.001	0.021	1.7	Chen Gastric	Survival Status at 5 Years (Gastric Intestinal Type Adenocarcinoma)	Over-expressed	10
Oncomine Gene Expression Signatures	Squamous Cell Lung Carcinoma - Dead at 1 Year - Top 5% Over-expressed (Raponi Lung)	30	0.001	0.021	1.9	Raponi Lung	Survival Status at 1 Year (Squamous Cell Lung Carcinoma)	Over-expressed	5
Oncomine Gene Expression Signatures	Colon Carcinoma - Dead at 3 Years - Top 10% Over-expressed (Staub Colorectal)	51	0.001	0.021	1.6	Staub Colorectal	Survival Status at 3 Years (Colon Carcinoma)	Over-expressed	10
Oncomine Gene Expression Signatures	Invasive Breast Carcinoma - Metastatic Event at 3 Years - Top 10% Over-expressed (Hatzis Breast)	51	0.001	0.021	1.6	Hatzis Breast	Metastatic Event Status at 3 Years (Invasive Breast Carcinoma)	Over-expressed	10
Oncomine Gene Expression Signatures	Invasive Breast Carcinoma - Metastatic Event at 5 Years - Top 10% Under-expressed (Hatzis Breast)	51	0.001	0.021	1.6	Hatzis Breast	Metastatic Event Status at 5 Years (Invasive Breast Carcinoma)	Under-expressed	10
Oncomine Gene Expression Signatures	Invasive Ductal Breast Carcinoma - Recurrence at 1 Year - Top 10% Over-expressed (Desmedt Breast)	51	0.001	0.021	1.6	Desmedt Breast	Recurrence Status at 1 Year (Invasive Ductal Breast Carcinoma)	Over-expressed	10
Oncomine Gene Expression Signatures	Superficial Bladder Cancer - Recurrence at 1 Year - Top 10% Over-expressed (Dyrskjot Bladder 2)	25	0.002	0.023	2.1	Dyrskjot Bladder 2	Recurrence Status at 1 Year (Superficial Bladder Cancer)	Over-expressed	10
Oncomine Gene Expression Signatures	Activated B-Cell-Like Diffuse Large B-Cell Lymphoma - Dead at 1 Year - Top 10% Over-expressed (Lenz Lymphoma)	61	0.002	0.023	1.6	Lenz Lymphoma	Survival Status at 1 Year (Activated B-Cell-Like Diffuse Large B-Cell Lymphoma)	Over-expressed	10
Oncomine Gene Expression Signatures	Acute Myeloid Leukemia - Dead at 5 Years - Top 10% Over-expressed (TCGA Leukemia)	61	0.002	0.023	1.6	TCGA Leukemia	Survival Status at 5 Years (Acute Myeloid Leukemia)	Over-expressed	10
Oncomine Gene Expression Signatures	Glioblastoma - Dead at 3 Years - Top 10% Under-expressed (Murat Brain)	61	0.002	0.023	1.6	Murat Brain	Survival Status at 3 Years (Glioblastoma)	Under-expressed	10
Oncomine Gene Expression Signatures	Hypopharyngeal Squamous Cell Carcinoma - Metastatic Event at 1 Year - Top 10% Over-expressed (Rickman Head-Neck)	61	0.002	0.023	1.6	Rickman Head-Neck	Metastatic Event Status at 1 Year (Hypopharyngeal Squamous Cell Carcinoma)	Over-expressed	10
Oncomine Gene Expression Signatures	Oral Cavity Squamous Cell Carcinoma - Metastatic Event at 5 Years - Top 10% Over-expressed (Rickman Head-Neck)	61	0.002	0.023	1.6	Rickman Head-Neck	Metastatic Event Status at 5 Years (Oral Cavity Squamous Cell Carcinoma)	Over-expressed	10
Oncomine Gene Expression Signatures	Breast Carcinoma - Metastatic Event at 1 Year - Top 10% Over-expressed (vantVeer Breast)	45	0.002	0.025	1.7	vantVeer Breast	Metastatic Event Status at 1 Year (Breast Carcinoma)	Over-expressed	10
Oncomine Gene Expression Signatures	Anaplastic Oligodendroglioma - Dead at 3 Years - Top 5% Over-expressed (Nutt Brain)	23	0.002	0.026	2.1	Nutt Brain	Survival Status at 3 Years (Anaplastic Oligodendroglioma)	Over-expressed	5
Oncomine Gene Expression Signatures	Colorectal Adenocarcinoma - Dead at 1 Year - Top 5% Under-expressed (Smith Colorectal 2)	35	0.002	0.027	1.8	Smith Colorectal 2	Survival Status at 1 Year (Colorectal Adenocarcinoma)	Under-expressed	5
Oncomine Gene Expression Signatures	Oral Cavity Squamous Cell Carcinoma - Dead at 3 Years - Top 5% Over-expressed (Rickman Head-Neck)	35	0.002	0.027	1.8	Rickman Head-Neck	Survival Status at 3 Years (Oral Cavity Squamous Cell Carcinoma)	Over-expressed	5
Oncomine Gene Expression Signatures	Oral Cavity Squamous Cell Carcinoma - Dead at 5 Years - Top 5% Over-expressed (Rickman Head-Neck)	35	0.002	0.027	1.8	Rickman Head-Neck	Survival Status at 5 Years (Oral Cavity Squamous Cell Carcinoma)	Over-expressed	5
Oncomine Gene Expression Signatures	Oral Cavity Squamous Cell Carcinoma - Metastatic Event at 3 Years - Top 5% Over-expressed (Rickman Head-Neck)	35	0.002	0.027	1.8	Rickman Head-Neck	Metastatic Event Status at 3 Years (Oral Cavity Squamous Cell Carcinoma)	Over-expressed	5
Oncomine Gene Expression Signatures	Hepatocellular Carcinoma - Recurrence at 1 Year - Top 10% Copy Number Loss (Guichard Liver)	59	0.002	0.027	1.6	Guichard Liver	Recurrence Status at 1 Year (Hepatocellular Carcinoma)	Copy Number Loss	10
Oncomine Gene Expression Signatures	Neuroblastoma - Dead at 3 Years - Top 10% Copy Number Gain (Chen Brain)	61	0.002	0.027	1.5	Chen Brain	Survival Status at 3 Years (Neuroblastoma)	Copy Number Gain	10
Oncomine Gene Expression Signatures	Ductal Breast Carcinoma - Dead at 1 Year - Top 1% Over-expressed (Sorlie Breast)	7	0.002	0.028	4.4	Sorlie Breast	Survival Status at 1 Year (Ductal Breast Carcinoma)	Over-expressed	1
Oncomine Gene Expression Signatures	Colon Adenocarcinoma - Dead at 5 Years - Top 10% Copy Number Loss (TCGA Colorectal 2)	61	0.002	0.029	1.5	TCGA Colorectal 2	Survival Status at 5 Years (Colon Adenocarcinoma)	Copy Number Loss	10
Oncomine Gene Expression Signatures	Breast Carcinoma - Metastatic Event at 3 Years - Top 10% Under-expressed (Minn Breast 2)	50	0.002	0.032	1.6	Minn Breast 2	Metastatic Event Status at 3 Years (Breast Carcinoma)	Under-expressed	10
Oncomine Gene Expression Signatures	Diffuse Large B-Cell Lymphoma - Dead at 1 Year - Top 10% Over-expressed (Hummel Lymphoma)	50	0.002	0.032	1.6	Hummel Lymphoma	Survival Status at 1 Year (Diffuse Large B-Cell Lymphoma)	Over-expressed	10
Oncomine Gene Expression Signatures	Ductal Breast Carcinoma Epithelia - Dead at 5 Years - Top 10% Over-expressed (Boersma Breast)	50	0.002	0.032	1.6	Boersma Breast	Survival Status at 5 Years (Ductal Breast Carcinoma Epithelia)	Over-expressed	10
Oncomine Gene Expression Signatures	Prostate Carcinoma - Recurrence at 3 Years - Top 5% Copy Number Gain (Taylor Prostate)	35	0.002	0.032	1.7	Taylor Prostate	Recurrence Status at 3 Years (Prostate Carcinoma)	Copy Number Gain	5
Oncomine Gene Expression Signatures	Colon Adenocarcinoma - Dead at 1 Year - Top 5% Copy Number Gain (TCGA Colorectal 2)	35	0.002	0.033	1.7	TCGA Colorectal 2	Survival Status at 1 Year (Colon Adenocarcinoma)	Copy Number Gain	5
Oncomine Gene Expression Signatures	Squamous Cell Lung Carcinoma - Dead at 3 Years - Top 5% Copy Number Loss (TCGA Lung 2)	35	0.002	0.033	1.7	TCGA Lung 2	Survival Status at 3 Years (Squamous Cell Lung Carcinoma)	Copy Number Loss	5
Oncomine Gene Expression Signatures	Ductal Breast Carcinoma - Dead at 3 Years - Top 10% Over-expressed (Esserman Breast)	60	0.003	0.033	1.5	Esserman Breast	Survival Status at 3 Years (Ductal Breast Carcinoma)	Over-expressed	10
Oncomine Gene Expression Signatures	Mantle Cell Lymphoma - Dead at 1 Year - Top 5% Over-expressed (Rosenwald Lymphoma 3)	13	0.003	0.033	2.7	Rosenwald Lymphoma 3	Survival Status at 1 Year (Mantle Cell Lymphoma)	Over-expressed	5
Oncomine Gene Expression Signatures	Anaplastic Medulloblastoma - Dead at 5 Years - Top 10% Over-expressed (Robinson Brain)	60	0.003	0.033	1.5	Robinson Brain	Survival Status at 5 Years (Anaplastic Medulloblastoma)	Over-expressed	10
Oncomine Gene Expression Signatures	Diffuse Large B-Cell Lymphoma - Dead at 5 Years - Top 10% Over-expressed (Monti Lymphoma)	60	0.003	0.033	1.5	Monti Lymphoma	Survival Status at 5 Years (Diffuse Large B-Cell Lymphoma)	Over-expressed	10
Oncomine Gene Expression Signatures	Gastric Intestinal Type Adenocarcinoma - Metastatic Event at 3 Years - Top 10% Over-expressed (Forster Gastric)	60	0.003	0.034	1.5	Forster Gastric	Metastatic Event Status at 3 Years (Gastric Intestinal Type Adenocarcinoma)	Over-expressed	10
Oncomine Gene Expression Signatures	Squamous Cell Lung Carcinoma - Dead at 3 Years - Top 10% Under-expressed (Bild Lung)	60	0.003	0.034	1.5	Bild Lung	Survival Status at 3 Years (Squamous Cell Lung Carcinoma)	Under-expressed	10
Oncomine Gene Expression Signatures	Breast Carcinoma - Dead at 5 Years - Top 10% Over-expressed (Bild Breast)	38	0.003	0.033	1.7	Bild Breast	Survival Status at 5 Years (Breast Carcinoma)	Over-expressed	10
Oncomine Gene Expression Signatures	Head and Neck Squamous Cell Carcinoma - Dead at 1 Year - Top 10% Over-expressed (Cromer Head-Neck)	38	0.003	0.033	1.7	Cromer Head-Neck	Survival Status at 1 Year (Head and Neck Squamous Cell Carcinoma)	Over-expressed	10
Oncomine Gene Expression Signatures	Mucinous Breast Carcinoma - Dead at 3 Years - Top 10% Over-expressed (Curtis Breast)	59	0.003	0.036	1.5	Curtis Breast	Survival Status at 3 Years (Mucinous Breast Carcinoma)	Over-expressed	10
Oncomine Gene Expression Signatures	Tubular Breast Carcinoma - Dead at 5 Years - Top 10% Under-expressed (Curtis Breast)	59	0.003	0.036	1.5	Curtis Breast	Survival Status at 5 Years (Tubular Breast Carcinoma)	Under-expressed	10
Oncomine Gene Expression Signatures	Lung Adenocarcinoma - Dead at 5 Years - Top 10% Over-expressed (Tomida Lung)	31	0.003	0.04	1.8	Tomida Lung	Survival Status at 5 Years (Lung Adenocarcinoma)	Over-expressed	10
Oncomine Gene Expression Signatures	Neuroblastoma - Dead at 1 Year - Top 10% Copy Number Gain (Chen Brain)	60	0.003	0.041	1.5	Chen Brain	Survival Status at 1 Year (Neuroblastoma)	Copy Number Gain	10
Oncomine Gene Expression Signatures	Hepatocellular Carcinoma - Dead at 1 Year - Top 10% Copy Number Gain (TCGA Liver)	60	0.003	0.044	1.5	TCGA Liver	Survival Status at 1 Year (Hepatocellular Carcinoma)	Copy Number Gain	10
Oncomine Gene Expression Signatures	Squamous Cell Lung Carcinoma - Dead at 5 Years - Top 10% Copy Number Loss (TCGA Lung 2)	60	0.003	0.044	1.5	TCGA Lung 2	Survival Status at 5 Years (Squamous Cell Lung Carcinoma)	Copy Number Loss	10
Oncomine Gene Expression Signatures	Type 2 Papillary Renal Cell Carcinoma - Dead at 3 Years - Top 10% Copy Number Loss (TCGA Renal 2)	60	0.003	0.044	1.5	TCGA Renal 2	Survival Status at 3 Years (Type 2 Papillary Renal Cell Carcinoma)	Copy Number Loss	10
Oncomine Gene Expression Signatures	Breast Carcinoma - Metastatic Event at 5 Years - Top 5% Over-expressed (Bos Breast)	34	0.004	0.044	1.7	Bos Breast	Metastatic Event Status at 5 Years (Breast Carcinoma)	Over-expressed	5
Oncomine Gene Expression Signatures	Ovarian Serous Adenocarcinoma - Dead at 5 Years - Top 5% Under-expressed (Tothill Ovarian)	34	0.004	0.044	1.7	Tothill Ovarian	Survival Status at 5 Years (Ovarian Serous Adenocarcinoma)	Under-expressed	5
Oncomine Gene Expression Signatures	Invasive Breast Carcinoma - Metastatic Event at 1 Year - Top 1% Copy Number Gain (Chin Breast 2)	11	0.004	0.044	2.7	Chin Breast 2	Metastatic Event Status at 1 Year (Invasive Breast Carcinoma)	Copy Number Gain	1
Oncomine Gene Expression Signatures	Breast Carcinoma - Metastatic Event at 3 Years - Top 5% Copy Number Loss (Zhang Breast)	34	0.004	0.046	1.7	Zhang Breast	Metastatic Event Status at 3 Years (Breast Carcinoma)	Copy Number Loss	5
Oncomine Gene Expression Signatures	Breast Carcinoma - Recurrence at 3 Years - Top 5% Copy Number Loss (Zhang Breast)	34	0.004	0.046	1.7	Zhang Breast	Recurrence Status at 3 Years (Breast Carcinoma)	Copy Number Loss	5
Oncomine Gene Expression Signatures	Invasive Breast Carcinoma - Metastatic Event at 3 Years - Top 10% Over-expressed (Symmans Breast 2)	49	0.004	0.046	1.6	Symmans Breast 2	Metastatic Event Status at 3 Years (Invasive Breast Carcinoma)	Over-expressed	10
Oncomine Gene Expression Signatures	Invasive Breast Carcinoma Stroma - Recurrence at 5 Years - Top 10% Over-expressed (Finak Breast)	59	0.004	0.047	1.5	Finak Breast	Recurrence Status at 5 Years (Invasive Breast Carcinoma Stroma)	Over-expressed	10
Oncomine Gene Expression Signatures	Hepatocellular Carcinoma - Recurrence at 1 Year - Top 5% Copy Number Gain (Guichard Liver 2)	33	0.004	0.047	1.7	Guichard Liver 2	Recurrence Status at 1 Year (Hepatocellular Carcinoma)	Copy Number Gain	5
Oncomine Gene Expression Signatures	Colorectal Adenocarcinoma - Recurrence at 1 Year - Top 10% Under-expressed (Smith Colorectal 2)	59	0.004	0.047	1.5	Smith Colorectal 2	Recurrence Status at 1 Year (Colorectal Adenocarcinoma)	Under-expressed	10
Oncomine Gene Expression Signatures	Lung Adenocarcinoma - Dead at 3 Years - Top 10% Over-expressed (Okayama Lung)	59	0.004	0.047	1.5	Okayama Lung	Survival Status at 3 Years (Lung Adenocarcinoma)	Over-expressed	10
Oncomine Gene Expression Signatures	Tongue Squamous Cell Carcinoma - Metastatic Event at 5 Years - Top 10% Under-expressed (Rickman Head-Neck)	59	0.004	0.047	1.5	Rickman Head-Neck	Metastatic Event Status at 5 Years (Tongue Squamous Cell Carcinoma)	Under-expressed	10
Oncomine Gene Expression Signatures	Diffuse Large B-Cell Lymphoma - Dead at 1 Year - Top 10% Over-expressed (Rosenwald Lymphoma)	18	0.004	0.051	2.2	Rosenwald Lymphoma	Survival Status at 1 Year (Diffuse Large B-Cell Lymphoma)	Over-expressed	10
Oncomine Gene Expression Signatures	Dedifferentiated Liposarcoma - Dead at 3 Years - Top 5% Copy Number Gain (TCGA Sarcoma)	34	0.004	0.052	1.7	TCGA Sarcoma	Survival Status at 3 Years (Dedifferentiated Liposarcoma)	Copy Number Gain	5
Oncomine Gene Expression Signatures	Ductal Breast Carcinoma - Dead at 5 Years - Top 10% Over-expressed (Sorlie Breast 2)	29	0.005	0.056	1.8	Sorlie Breast 2	Survival Status at 5 Years (Ductal Breast Carcinoma)	Over-expressed	10
Oncomine Gene Expression Signatures	Clear Cell Renal Cell Carcinoma - Dead at 5 Years - Top 10% Over-expressed (Zhao Renal)	50	0.005	0.058	1.5	Zhao Renal	Survival Status at 5 Years (Clear Cell Renal Cell Carcinoma)	Over-expressed	10
Oncomine Gene Expression Signatures	Lung Adenocarcinoma - Dead at 1 Year - Top 5% Over-expressed (Zhu Lung)	28	0.005	0.059	1.8	Zhu Lung	Survival Status at 1 Year (Lung Adenocarcinoma)	Over-expressed	5
Oncomine Gene Expression Signatures	Endometrial Endometrioid Adenocarcinoma - Dead at 5 Years - Top 10% Under-expressed (TCGA Uterus)	59	0.006	0.062	1.5	TCGA Uterus	Survival Status at 5 Years (Endometrial Endometrioid Adenocarcinoma)	Under-expressed	10
Oncomine Gene Expression Signatures	Ovarian Endometrioid Adenocarcinoma - Recurrence at 1 Year - Top 10% Over-expressed (Lu Ovarian)	56	0.006	0.063	1.5	Lu Ovarian	Recurrence Status at 1 Year (Ovarian Endometrioid Adenocarcinoma)	Over-expressed	10
Oncomine Gene Expression Signatures	Hepatocellular Carcinoma - Dead at 3 Years - Top 1% Over-expressed (Hoshida Liver)	6	0.006	0.066	4	Hoshida Liver	Survival Status at 3 Years (Hepatocellular Carcinoma)	Over-expressed	1
Oncomine Gene Expression Signatures	Classic Medulloblastoma - Dead at 1 Year - Top 10% Over-expressed (Robinson Brain)	58	0.006	0.066	1.5	Robinson Brain	Survival Status at 1 Year (Classic Medulloblastoma)	Over-expressed	10
Oncomine Gene Expression Signatures	Meningioma - Dead at 3 Years - Top 10% Over-expressed (Lee Brain 2)	58	0.006	0.066	1.5	Lee Brain 2	Survival Status at 3 Years (Meningioma)	Over-expressed	10
Oncomine Gene Expression Signatures	Ovarian Endometrioid Adenocarcinoma - Recurrence at 3 Years - Top 10% Under-expressed (Tothill Ovarian)	58	0.006	0.066	1.5	Tothill Ovarian	Recurrence Status at 3 Years (Ovarian Endometrioid Adenocarcinoma)	Under-expressed	10
Oncomine Gene Expression Signatures	Squamous Cell Lung Carcinoma - Dead at 3 Years - Top 10% Under-expressed (Kuner Lung)	58	0.006	0.066	1.5	Kuner Lung	Survival Status at 3 Years (Squamous Cell Lung Carcinoma)	Under-expressed	10
Oncomine Gene Expression Signatures	Acute Myeloid Leukemia - Dead at 3 Years - Top 1% Under-expressed (Metzeler Leukemia)	9	0.006	0.067	2.9	Metzeler Leukemia	Survival Status at 3 Years (Acute Myeloid Leukemia)	Under-expressed	1
Oncomine Gene Expression Signatures	Acute Myeloid Leukemia - Dead at 1 Year - Top 5% Over-expressed (Metzeler Leukemia 2)	33	0.006	0.067	1.7	Metzeler Leukemia 2	Survival Status at 1 Year (Acute Myeloid Leukemia)	Over-expressed	5
Oncomine Gene Expression Signatures	Multiple Myeloma - Dead at 5 Years - Top 5% Over-expressed (Zhan Myeloma 2)	33	0.006	0.067	1.7	Zhan Myeloma 2	Survival Status at 5 Years (Multiple Myeloma)	Over-expressed	5
Oncomine Gene Expression Signatures	Superficial Bladder Cancer - Dead at 3 Years - Top 10% Over-expressed (Lee Bladder)	56	0.007	0.072	1.5	Lee Bladder	Survival Status at 3 Years (Superficial Bladder Cancer)	Over-expressed	10
Oncomine Gene Expression Signatures	Neuroblastoma - Dead at 1 Year - Top 5% Copy Number Loss (Chen Brain)	33	0.007	0.074	1.6	Chen Brain	Survival Status at 1 Year (Neuroblastoma)	Copy Number Loss	5
Oncomine Gene Expression Signatures	Brain Oligodendroglioma - Dead at 3 Years - Top 1% Copy Number Loss (TCGA Brain 2)	10	0.007	0.074	2.6	TCGA Brain 2	Survival Status at 3 Years (Brain Oligodendroglioma)	Copy Number Loss	1
Oncomine Gene Expression Signatures	Brain Oligodendroglioma - Dead at 5 Years - Top 1% Copy Number Loss (TCGA Brain 2)	10	0.007	0.074	2.6	TCGA Brain 2	Survival Status at 5 Years (Brain Oligodendroglioma)	Copy Number Loss	1
Oncomine Gene Expression Signatures	Astrocytoma - Dead at 5 Years - Top 5% Under-expressed (Phillips Brain)	32	0.008	0.077	1.6	Phillips Brain	Survival Status at 5 Years (Astrocytoma)	Under-expressed	5
Oncomine Gene Expression Signatures	Infiltrating Bladder Urothelial Carcinoma - Dead at 5 Years - Top 5% Copy Number Gain (TCGA Bladder)	33	0.008	0.077	1.6	TCGA Bladder	Survival Status at 5 Years (Infiltrating Bladder Urothelial Carcinoma)	Copy Number Gain	5
Oncomine Gene Expression Signatures	Breast Carcinoma - Dead at 1 Year - Top 10% Over-expressed (Bild Breast)	36	0.008	0.078	1.6	Bild Breast	Survival Status at 1 Year (Breast Carcinoma)	Over-expressed	10
Oncomine Gene Expression Signatures	Invasive Breast Carcinoma - Recurrence at 3 Years - Top 10% Copy Number Loss (Chin Breast 2)	58	0.008	0.08	1.4	Chin Breast 2	Recurrence Status at 3 Years (Invasive Breast Carcinoma)	Copy Number Loss	10
Oncomine Gene Expression Signatures	Lung Adenocarcinoma, Mixed Subtype - Dead at 1 Year - Top 10% Copy Number Gain (TCGA Lung 2)	58	0.008	0.08	1.4	TCGA Lung 2	Survival Status at 1 Year (Lung Adenocarcinoma, Mixed Subtype)	Copy Number Gain	10
Oncomine Gene Expression Signatures	Ductal Breast Carcinoma - Recurrence at 5 Years - Top 5% Over-expressed (Sorlie Breast)	17	0.009	0.086	2	Sorlie Breast	Recurrence Status at 5 Years (Ductal Breast Carcinoma)	Over-expressed	5
Oncomine Gene Expression Signatures	Ductal Breast Carcinoma - Recurrence at 5 Years - Top 10% Over-expressed (Ma Breast 3)	52	0.009	0.088	1.5	Ma Breast 3	Recurrence Status at 5 Years (Ductal Breast Carcinoma)	Over-expressed	10
Oncomine Gene Expression Signatures	Ductal Breast Carcinoma Epithelia - Recurrence at 5 Years - Top 10% Over-expressed (Ma Breast 2)	52	0.009	0.088	1.5	Ma Breast 2	Recurrence Status at 5 Years (Ductal Breast Carcinoma Epithelia)	Over-expressed	10
Oncomine Gene Expression Signatures	Ductal Breast Carcinoma - Dead at 3 Years - Top 1% Over-expressed (Sorlie Breast)	6	0.009	0.089	3.6	Sorlie Breast	Survival Status at 3 Years (Ductal Breast Carcinoma)	Over-expressed	1
Oncomine Gene Expression Signatures	Ductal Breast Carcinoma - Dead at 1 Year - Top 10% Over-expressed (Sorlie Breast 2)	28	0.009	0.089	1.7	Sorlie Breast 2	Survival Status at 1 Year (Ductal Breast Carcinoma)	Over-expressed	10
Oncomine Gene Expression Signatures	Ductal Breast Carcinoma - Dead at 3 Years - Top 10% Over-expressed (Sorlie Breast 2)	28	0.009	0.089	1.7	Sorlie Breast 2	Survival Status at 3 Years (Ductal Breast Carcinoma)	Over-expressed	10
Oncomine Gene Expression Signatures	Lobular Breast Carcinoma - Recurrence at 3 Years - Top 1% Over-expressed (Esserman Breast)	10	0.009	0.09	2.5	Esserman Breast	Recurrence Status at 3 Years (Lobular Breast Carcinoma)	Over-expressed	1
Oncomine Gene Expression Signatures	Germinal Center B-Cell-Like Diffuse Large B-Cell Lymphoma - Dead at 5 Years - Top 1% Over-expressed (Shaknovich Lymphoma)	10	0.009	0.09	2.5	Shaknovich Lymphoma	Survival Status at 5 Years (Germinal Center B-Cell-Like Diffuse Large B-Cell Lymphoma)	Over-expressed	1
Oncomine Gene Expression Signatures	Activated B-Cell-Like Diffuse Large B-Cell Lymphoma - Dead at 5 Years - Top 10% Under-expressed (Lenz Lymphoma)	57	0.009	0.091	1.4	Lenz Lymphoma	Survival Status at 5 Years (Activated B-Cell-Like Diffuse Large B-Cell Lymphoma)	Under-expressed	10
Oncomine Gene Expression Signatures	Breast Carcinoma - Metastatic Event at 1 Year - Top 10% Under-expressed (Bos Breast)	57	0.009	0.09	1.4	Bos Breast	Metastatic Event Status at 1 Year (Breast Carcinoma)	Under-expressed	10
Oncomine Gene Expression Signatures	Oropharyngeal Squamous Cell Carcinoma - Dead at 5 Years - Top 10% Under-expressed (Rickman Head-Neck)	57	0.009	0.09	1.4	Rickman Head-Neck	Survival Status at 5 Years (Oropharyngeal Squamous Cell Carcinoma)	Under-expressed	10
Oncomine Gene Expression Signatures	Peritoneal Serous Adenocarcinoma - Recurrence at 1 Year - Top 10% Over-expressed (Tothill Ovarian)	57	0.009	0.09	1.4	Tothill Ovarian	Recurrence Status at 1 Year (Peritoneal Serous Adenocarcinoma)	Over-expressed	10
Oncomine Gene Expression Signatures	Sezary Syndrome - Dead at 3 Years - Top 5% Under-expressed (Caprini Lymphoma)	27	0.009	0.091	1.7	Caprini Lymphoma	Survival Status at 3 Years (Sezary Syndrome)	Under-expressed	5
Oncomine Gene Expression Signatures	Invasive Breast Carcinoma - Metastatic Event at 5 Years - Top 10% Over-expressed (Symmans Breast 2)	47	0.01	0.095	1.5	Symmans Breast 2	Metastatic Event Status at 5 Years (Invasive Breast Carcinoma)	Over-expressed	10
Oncomine Gene Expression Signatures	Invasive Ductal Breast Carcinoma - Recurrence at 5 Years - Top 10% Over-expressed (Desmedt Breast)	47	0.01	0.095	1.5	Desmedt Breast	Recurrence Status at 5 Years (Invasive Ductal Breast Carcinoma)	Over-expressed	10
Oncomine Gene Expression Signatures	Squamous Cell Lung Carcinoma - Dead at 5 Years - Top 10% Over-expressed (Raponi Lung)	47	0.01	0.095	1.5	Raponi Lung	Survival Status at 5 Years (Squamous Cell Lung Carcinoma)	Over-expressed	10
Oncomine Gene Expression Signatures	T-Cell Childhood Acute Lymphoblastic Leukemia - Dead at 3 Years - Top 10% Under-expressed (Zhang Leukemia)	47	0.01	0.095	1.5	Zhang Leukemia	Survival Status at 3 Years (T-Cell Childhood Acute Lymphoblastic Leukemia)	Under-expressed	10
Oncomine Gene Expression Signatures	Burkitt's Lymphoma - Dead at 3 Years - Top 10% Under-expressed (Dave Lymphoma 2)	13	0.01	0.095	2.3	Dave Lymphoma 2	Survival Status at 3 Years (Burkitt's Lymphoma)	Under-expressed	10
